# Supplementary material for: Tomato Domestication Affects Potential Functional Molecular Pathways of Root-Associated Soil Bacteria
Source: Plants (Basel). 2021 Sep 17;10(9):1942. doi: 10.3390/plants10091942 (PMC8472556; doi:10.3390/plants10091942)
Supplement: Supplementary file 1 [file plants-10-01942-s001.zip]

Archive with 3 entries (3 files):
- Table S2.pdf
- Table_OTUs_tax_1.txt
- Table_OTUs_tax_2.txt
