# Supplementary material for: Tomato Domestication Affects Potential Functional Molecular Pathways of Root-Associated Soil Bacteria
Source: Plants (Basel). 2021 Sep 17;10(9):1942. doi: 10.3390/plants10091942 (PMC8472556; doi:10.3390/plants10091942)
Supplement: Supplementary file 1 [file plants-10-01942-s001.zip › Table_OTUs_tax_1.txt]

#OTU	#NAME	NR0025	NR0006	ABL104	NR0044	NR0213	NR0407	NR0275	ANL101	NR1021	NR0136	COM3	NR0071	NR0237	COM4	NR0699	NR0937	NR0469	COM1	NR0166	NR0063	NR0816	NR0080	NR1080	NR0705	NR0612	COM2	NR0504
OTU00001	Bacteria;Actinobacteria;Actinobacteria;Actinomycetales;Micrococcaceae;Arthrobacter;	6365	5977	5206	3973	4563	13174	4283	5958	3021	4348	3096	2985	6478	1893	1563	4566	4425	1993	2647	3420	2707	2698	3337	2855	3579	3144	3549
OTU00002	Bacteria;Proteobacteria;Alphaproteobacteria;Sphingomonadales;Sphingomonadaceae;Sphingomonas;	1815	1204	1299	1652	1671	2019	1122	1102	1067	907	908	1014	999	736	911	1040	768	1209	1152	1251	877	1114	674	1200	976	1102	597
OTU00003	Bacteria;Actinobacteria;Actinobacteria;Actinomycetales;Streptomycetaceae;Streptomyces;	1773	804	854	1153	690	534	581	1705	592	768	592	797	2303	646	253	671	1647	769	1814	302	1919	1090	443	801	479	1037	639
OTU00004	Bacteria;Proteobacteria;Alphaproteobacteria;Sphingomonadales;Sphingomonadaceae;Sphingobium;	1453	682	775	628	590	1017	1398	435	1025	1478	621	2013	442	1016	1454	1187	558	1159	792	519	551	573	375	694	816	667	108
OTU00005	Bacteria;Proteobacteria;Alphaproteobacteria;Sphingomonadales;Sphingomonadaceae;Sphingobium;	1104	691	1116	654	1089	916	1068	485	816	1197	741	1168	816	817	1421	584	468	485	317	1095	321	969	759	451	904	450	215
OTU00006	Bacteria;Proteobacteria;Alphaproteobacteria;Rhizobiales;Hyphomicrobiaceae;Devosia;	1677	766	1116	620	631	653	598	853	817	530	739	931	751	876	645	592	946	856	601	1217	812	801	622	857	485	720	402
OTU00007	Bacteria;Proteobacteria;Alphaproteobacteria;Rhodospirillales;Rhodospirillaceae;Skermanella;	897	668	653	905	1523	1768	823	574	730	831	620	403	895	554	537	880	516	493	393	536	514	582	143	801	773	387	142
OTU00008	Bacteria;Proteobacteria;Alphaproteobacteria;Rhizobiales;Methylobacteriaceae;Microvirga;	1057	610	584	1100	1246	1214	896	666	597	933	471	656	812	439	473	950	559	533	562	534	447	531	447	636	755	434	201
OTU00009	Bacteria;Proteobacteria;Alphaproteobacteria;Rhodospirillales;Rhodospirillaceae;Lacibacterium;	920	1117	578	749	877	573	567	402	500	498	580	1015	651	521	301	668	483	487	839	294	714	882	1075	542	412	850	377
OTU00010	Bacteria;Acidobacteria;Acidobacteria_Gp16;Gp16;Gp16_unclassified;Gp16_unclassified;	948	559	685	464	699	539	516	686	713	446	469	899	763	440	468	450	627	630	1256	676	576	861	1011	634	392	524	190
OTU00011	Bacteria;Proteobacteria;Alphaproteobacteria;Sphingomonadales;Sphingomonadaceae;Sphingomonas;	980	863	588	1152	1104	1210	693	524	726	663	370	415	546	595	478	808	516	641	464	596	369	401	195	661	636	554	310
OTU00012	Bacteria;Actinobacteria;Actinobacteria;Actinomycetales;Geodermatophilaceae;Blastococcus;	918	506	778	610	722	955	493	451	405	482	361	712	1156	326	316	476	895	549	823	711	548	528	399	542	366	546	182
OTU00013	Bacteria;Bacteroidetes;Cytophagia;Cytophagales;Cytophagaceae;Dyadobacter;	512	1033	350	1335	1014	349	1002	898	488	663	512	322	286	1042	672	409	274	639	83	963	245	470	354	482	776	340	130
OTU00014	Bacteria;Proteobacteria;Alphaproteobacteria;Rhizobiales;Rhizobiaceae;Rhizobium;	820	612	595	707	787	529	526	496	434	641	589	394	433	495	951	536	635	623	314	562	346	528	606	1008	395	435	142
OTU00015	Bacteria;Actinobacteria;Actinobacteria;Actinomycetales;Nocardioidaceae;Marmoricola;	676	403	688	375	317	448	293	445	353	302	377	486	769	235	160	414	786	405	670	335	477	444	562	351	201	396	131
OTU00016	Bacteria;Proteobacteria;Alphaproteobacteria;Sphingomonadales;Sphingomonadaceae;Sphingomonas;	959	247	359	245	387	474	309	607	427	346	343	382	401	343	454	275	459	732	321	554	272	480	233	488	240	330	365
OTU00017	Bacteria;Actinobacteria;Actinobacteria;Actinomycetales;Nocardioidaceae;Aeromicrobium;	483	415	318	276	458	233	370	374	477	416	296	478	494	475	318	299	438	574	523	535	483	531	537	393	224	346	255
OTU00018	Bacteria;Bacteroidetes;Flavobacteriia;Flavobacteriales;Flavobacteriaceae;Flavobacterium;	96	241	73	533	168	102	1507	80	464	827	750	486	160	1169	1525	624	122	191	54	317	330	309	209	106	284	130	54
OTU00019	Bacteria;Proteobacteria;Alphaproteobacteria;Rhizobiales;Xanthobacteraceae;Pseudolabrys;	477	267	380	288	343	299	234	405	469	313	297	700	431	364	115	394	411	424	354	491	710	429	539	380	248	419	443
OTU00020	Bacteria;Actinobacteria;Actinobacteria;Actinomycetales;Micromonosporaceae;Krasilnikovia;	643	377	391	575	611	557	431	355	304	380	321	507	417	272	354	375	309	456	497	237	258	330	367	223	382	282	82
OTU00021	Bacteria;Actinobacteria;Actinobacteria;Actinomycetales;Pseudonocardiaceae;Lentzea;	526	307	315	342	252	204	207	441	146	355	232	348	346	135	214	188	344	546	295	231	411	243	1922	331	164	274	59
OTU00022	Bacteria;Proteobacteria;Alphaproteobacteria;Sphingomonadales;Erythrobacteraceae;Erythrobacteraceae_unclassified;	586	357	418	352	332	335	183	318	304	157	220	426	221	242	180	170	255	332	528	225	310	273	272	337	180	456	541
OTU00023	Bacteria;Proteobacteria;Alphaproteobacteria;Rhizobiales;Phyllobacteriaceae;Mesorhizobium;	496	263	327	440	323	334	335	274	421	347	290	359	264	471	192	318	237	325	213	354	283	246	94	335	227	244	147
OTU00024	Bacteria;Actinobacteria;Actinobacteria;Actinomycetales;Nocardiaceae;Rhodococcus;	69	537	53	93	254	2876	612	201	87	99	51	39	764	29	20	130	59	58	88	1510	78	78	31	36	112	34	19
OTU00025	Bacteria;Proteobacteria;Alphaproteobacteria;Rhizobiales;Bradyrhizobiaceae;Bradyrhizobium;	510	332	299	339	456	189	247	312	405	353	242	486	266	353	169	251	247	331	260	211	305	251	190	430	239	184	130
OTU00026	Bacteria;Proteobacteria;Alphaproteobacteria;Sphingomonadales;Sphingomonadaceae;Novosphingobium;	322	1107	350	401	377	224	265	192	275	112	310	458	173	218	92	723	239	237	238	111	251	170	215	208	221	228	70
OTU00027	Bacteria;Actinobacteria;Actinobacteria;Actinomycetales;Mycobacteriaceae;Mycobacterium;	471	269	244	294	355	251	235	210	295	368	197	326	358	307	163	319	218	234	417	173	389	295	545	207	154	275	123
OTU00028	Bacteria;Bacteroidetes;Sphingobacteriia;Sphingobacteriales;Chitinophagaceae;Lacibacter;	195	353	108	486	432	122	443	246	113	301	642	181	82	685	910	298	156	211	121	233	184	249	34	162	267	184	155
OTU00029	Bacteria;Acidobacteria;Acidobacteria_Gp16;Gp16;Gp16_unclassified;Gp16_unclassified;	410	286	359	237	224	247	305	285	224	205	332	351	419	171	180	157	340	336	604	263	268	352	291	206	97	328	14
OTU00030	Bacteria;Acidobacteria;Acidobacteria_Gp3;Gp3;Gp3_unclassified;Gp3_unclassified;	315	521	566	658	486	283	308	383	256	294	286	204	108	244	291	344	135	289	107	115	111	144	55	125	363	163	105
OTU00031	Bacteria;Actinobacteria;Actinobacteria;Actinomycetales;Microbacteriaceae;Microbacteriaceae_unclassified;	436	202	218	181	245	155	301	237	166	115	214	615	382	181	195	109	346	281	357	317	364	474	345	234	209	242	101
OTU00032	Bacteria;Actinobacteria;Actinobacteria;Actinomycetales;Nocardioidaceae;Nocardioides;	523	255	457	213	246	367	267	300	174	158	258	181	397	122	198	200	537	283	221	259	288	296	204	181	153	304	177
OTU00033	Bacteria;Proteobacteria;Alphaproteobacteria;Caulobacterales;Caulobacteraceae;Caulobacter;	779	166	309	93	124	140	275	318	314	237	238	318	253	424	293	152	240	275	154	787	210	303	88	365	186	138	35
OTU00034	Bacteria;Proteobacteria;Alphaproteobacteria;Caulobacterales;Caulobacteraceae;Brevundimonas;	403	354	284	83	177	177	420	131	281	225	147	225	124	299	389	215	503	260	120	874	108	287	99	247	142	243	155
OTU00035	Bacteria;Actinobacteria;Actinobacteria;Actinomycetales;Microbacteriaceae;Microbacteriaceae_unclassified;	424	65	304	78	69	110	59	405	301	152	128	305	943	204	32	14	496	265	252	434	467	346	149	247	95	176	103
OTU00036	Bacteria;Bacteroidetes;Sphingobacteriia;Sphingobacteriales;Sphingobacteriaceae;Pedobacter;	26	520	183	238	529	75	752	167	149	208	469	118	123	413	349	264	142	350	8	254	82	204	98	319	238	140	55
OTU00037	Bacteria;Acidobacteria;Acidobacteria_Gp16;Gp16;Gp16_unclassified;Gp16_unclassified;	309	253	253	142	167	256	219	257	289	146	294	202	192	142	123	175	335	287	403	304	313	341	263	184	159	167	91
OTU00038	Bacteria;Actinobacteria;Actinobacteria;Acidimicrobiales;Iamiaceae;Iamiaceae_unclassified;	451	185	248	146	116	137	95	236	268	133	111	457	310	151	123	178	318	248	492	269	337	362	239	198	92	210	103
OTU00039	Bacteria;Proteobacteria;Alphaproteobacteria;Rhizobiales;Rhizobiales_unclassified;Rhizobiales_unclassified;	269	242	213	239	206	145	148	233	256	173	165	359	260	242	79	161	278	215	329	199	335	256	255	244	128	209	67
OTU00040	Bacteria;Bacteria_unclassified;Bacteria_unclassified;Bacteria_unclassified;Bacteria_unclassified;Bacteria_unclassified;	304	332	353	251	272	219	243	287	236	219	224	188	140	189	124	185	150	187	222	132	193	214	316	161	191	139	64
OTU00041	Bacteria;Proteobacteria;Alphaproteobacteria;Caulobacterales;Caulobacteraceae;Phenylobacterium;	331	266	276	275	216	194	204	193	246	160	120	290	227	221	94	177	257	205	265	214	317	194	284	147	139	127	63
OTU00042	Bacteria;Bacteroidetes;Flavobacteriia;Flavobacteriales;Flavobacteriaceae;Chryseobacterium;	71	211	259	184	308	99	397	380	45	93	145	204	45	1670	469	95	144	76	20	311	35	73	16	125	76	41	37
OTU00043	Bacteria;Bacteria_unclassified;Bacteria_unclassified;Bacteria_unclassified;Bacteria_unclassified;Bacteria_unclassified;	312	333	303	207	275	300	207	236	183	182	216	189	144	187	133	228	147	170	220	129	143	137	107	150	248	175	72
OTU00044	Bacteria;Actinobacteria;Actinobacteria;Actinomycetales;Nocardioidaceae;Kribbella;	289	160	291	254	248	166	163	376	251	203	113	214	199	136	143	196	240	159	228	125	228	141	106	174	196	93	100
OTU00045	Bacteria;Bacteroidetes;Sphingobacteriia;Sphingobacteriales;Sphingobacteriaceae;Pedobacter;	26	255	46	59	430	95	458	25	406	277	79	99	27	247	1984	136	2	45	6	178	2	26	32	55	138	50	0
OTU00046	Bacteria;Actinobacteria;Actinobacteria;Acidimicrobiales;Acidimicrobiaceae;Ilumatobacter;	287	191	265	181	212	131	190	191	266	190	194	295	261	197	124	174	180	209	220	130	244	265	126	134	120	156	18
OTU00047	Bacteria;Proteobacteria;Alphaproteobacteria;Rhizobiales;Hyphomicrobiaceae;Hyphomicrobium;	310	111	309	140	81	54	60	299	269	146	134	217	172	192	101	77	243	237	162	163	319	180	450	322	137	196	54
OTU00048	Bacteria;Actinobacteria;Actinobacteria;Actinomycetales;Geodermatophilaceae;Geodermatophilus;	287	105	185	164	165	247	139	158	192	131	120	306	318	117	47	140	284	201	295	209	320	170	212	169	140	128	40
OTU00049	Bacteria;Chloroflexi;Thermomicrobia;Sphaerobacterales;Sphaerobacteraceae;Sphaerobacteraceae_unclassified;	251	327	430	211	255	189	192	203	128	244	283	121	148	160	113	256	64	140	160	52	105	107	335	80	164	160	0
OTU00050	Bacteria;Proteobacteria;Alphaproteobacteria;Rhizobiales;Rhizobiales_unclassified;Rhizobiales_unclassified;	231	224	179	182	202	143	124	203	178	154	166	277	190	163	84	139	200	196	224	124	200	195	163	192	102	195	99
OTU00051	Bacteria;Actinobacteria;Actinobacteria;Actinomycetales;Cellulomonadaceae;Cellulomonas;	231	101	226	134	108	130	131	199	182	75	95	158	386	102	89	84	326	157	311	339	308	210	88	204	150	105	58
OTU00052	Bacteria;Bacteroidetes;Sphingobacteriia;Sphingobacteriales;Sphingobacteriaceae;Sphingobacterium;	58	351	78	186	203	36	393	543	269	411	379	33	247	140	678	93	173	48	1	39	6	18	34	33	185	41	3
OTU00053	Bacteria;Actinobacteria;Actinobacteria;Actinomycetales;Micrococcaceae;Arthrobacter;	328	121	507	133	192	328	339	303	134	101	200	135	108	70	85	157	189	103	75	125	132	107	113	110	157	136	31
OTU00054	Bacteria;Bacteroidetes;Flavobacteriia;Flavobacteriales;Flavobacteriaceae;Flavobacterium;	39	147	41	70	198	21	323	38	390	209	218	322	216	357	545	96	60	124	62	160	119	204	38	102	100	79	94
OTU00055	Bacteria;Actinobacteria;Actinobacteria;Actinomycetales;Intrasporangiaceae;Phycicoccus;	284	100	299	85	111	230	217	192	117	108	139	90	280	112	106	124	246	148	123	231	158	103	193	97	70	185	76
OTU00056	Bacteria;Bacteroidetes;Cytophagia;Cytophagales;Chryseolinea;Chryseolinea_unclassified;	66	198	136	289	362	50	331	83	290	476	133	81	70	424	106	122	57	120	29	57	71	85	65	138	214	96	65
OTU00057	Bacteria;Bacteroidetes;Sphingobacteriia;Sphingobacteriales;Chitinophagaceae;Taibaiella;	180	329	155	32	52	75	90	222	232	162	384	171	56	491	42	136	223	487	20	142	74	49	10	111	110	120	28
OTU00058	Bacteria;Actinobacteria;Actinobacteria;Actinomycetales;Microbacteriaceae;Microbacterium;	209	197	163	172	199	171	302	111	156	202	77	122	167	72	203	140	166	156	95	150	120	129	70	252	118	188	42
OTU00059	Bacteria;Actinobacteria;Actinobacteria;Acidimicrobiales;Acidimicrobineae_incertae_sedis;Aciditerrimonas;	256	164	126	112	127	211	106	186	159	103	95	154	138	100	56	96	205	200	315	178	239	205	267	92	75	127	31
OTU00060	Bacteria;Candidatus_Saccharibacteria;Candidatus_Saccharibacteria_unclassified;Candidatus_Saccharibacteria_unclassified;Candidatus_Saccharibacteria_unclassified;Candidatus_Saccharibacteria_unclassified;	52	54	171	95	130	336	127	72	68	189	358	85	96	48	1399	98	24	204	1	85	24	58	19	54	134	66	60
OTU00062	Bacteria;Gemmatimonadetes;Gemmatimonadetes;Gemmatimonadales;Gemmatimonadaceae;Gemmatimonas;	252	191	141	144	211	204	133	146	117	115	141	216	172	60	93	145	139	155	308	89	134	168	229	89	114	158	34
OTU00061	Bacteria;Proteobacteria;Alphaproteobacteria;Alphaproteobacteria_incertae_sedis;Rhizomicrobium;Rhizomicrobium_unclassified;	331	181	242	93	105	31	101	228	283	156	117	176	55	344	70	95	170	190	88	125	205	99	72	206	111	92	132
OTU00063	Bacteria;Actinobacteria;Actinobacteria;Actinomycetales;Nocardioidaceae;Nocardioides;	294	94	136	158	188	128	119	95	114	129	66	195	245	148	76	122	226	191	229	192	175	169	179	104	69	145	108
OTU00064	Bacteria;Proteobacteria;Alphaproteobacteria;Rhodospirillales;Rhodospirillaceae;Dongia;	275	89	150	88	67	38	43	166	197	105	77	332	148	178	47	52	293	176	140	198	382	141	128	149	54	185	127
OTU00065	Bacteria;Actinobacteria;Actinobacteria;Actinomycetales;Pseudonocardiaceae;Pseudonocardia;	260	86	114	163	285	277	138	107	113	166	94	196	196	106	158	150	158	137	197	125	121	142	111	140	132	98	3
OTU00066	Bacteria;Proteobacteria;Alphaproteobacteria;Rhizobiales;Hyphomicrobiaceae;Rhodoplanes;	180	492	117	136	234	89	76	110	171	112	115	283	114	115	39	187	151	145	163	80	160	166	110	119	120	114	33
OTU00067	Bacteria;Actinobacteria;Actinobacteria;Actinomycetales;Nocardioidaceae;Nocardioides;	149	131	143	115	130	172	124	147	108	163	98	118	206	65	195	94	212	154	135	180	130	112	379	124	73	136	50
OTU00068	Bacteria;Proteobacteria;Alphaproteobacteria;Rhizobiales;Rhodobiaceae;Rhodobiaceae_unclassified;	186	280	119	129	166	120	108	112	145	127	141	210	156	111	65	159	137	149	162	97	147	151	253	145	80	131	14
OTU00069	Bacteria;Acidobacteria;Acidobacteria_Gp3;Gp3;Gp3_unclassified;Gp3_unclassified;	121	316	162	232	208	126	209	178	186	154	163	197	69	125	82	210	87	141	102	46	93	149	65	91	180	56	0
OTU00070	Bacteria;Bacteroidetes;Flavobacteriia;Flavobacteriales;Flavobacteriaceae;Flavobacterium;	16	177	46	1	45	131	553	118	84	456	300	36	8	69	372	159	25	47	0	664	28	68	1	104	144	46	2
OTU00071	Bacteria;Proteobacteria;Alphaproteobacteria;Rhizobiales;Hyphomicrobiaceae;Hyphomicrobium;	165	150	138	135	98	92	84	100	105	63	86	178	117	80	19	96	153	92	189	95	189	198	406	135	64	148	38
OTU00072	Bacteria;Bacteroidetes;Sphingobacteriia;Sphingobacteriales;Sphingobacteriaceae;Pedobacter;	41	454	84	62	173	117	207	64	303	76	351	50	28	106	100	166	53	92	0	20	120	49	19	81	266	177	52
OTU00073	Bacteria;Bacteroidetes;Flavobacteriia;Flavobacteriales;Flavobacteriaceae;Flavobacterium;	46	302	13	212	308	2	159	13	125	402	54	80	18	394	95	225	61	20	31	5	81	335	25	32	85	116	64
OTU00074	Bacteria;Bacteroidetes;Cytophagia;Cytophagales;Chryseolinea;Chryseolinea_unclassified;	41	205	113	315	180	132	218	139	119	233	298	103	31	152	130	119	30	127	19	67	87	52	9	73	171	84	43
OTU00075	Bacteria;Acidobacteria;Acidobacteria_Gp4;Aridibacter;Aridibacter_unclassified;Aridibacter_unclassified;	90	155	160	142	117	103	149	154	125	88	180	87	42	83	308	127	69	87	40	194	122	123	80	133	108	92	15
OTU00076	Bacteria;Proteobacteria;Alphaproteobacteria;Rhizobiales;Methylocystaceae;Methylocystaceae_unclassified;	192	110	150	63	84	89	67	183	140	46	95	146	90	119	31	82	150	122	139	185	267	156	95	162	49	78	48
OTU00077	Bacteria;Bacteroidetes;Sphingobacteriia;Sphingobacteriales;Chitinophagaceae;Terrimonas;	58	184	121	191	104	35	141	95	82	137	151	104	70	212	308	98	120	89	18	95	185	121	11	87	70	67	94
OTU00078	Bacteria;Actinobacteria;Actinobacteria;Actinomycetales;Microbacteriaceae;Agromyces;	170	65	56	159	175	60	117	113	95	120	33	138	317	77	58	46	95	79	128	96	157	149	160	109	99	103	52
OTU00079	Bacteria;Acidobacteria;Acidobacteria_Gp16;Gp16;Gp16_unclassified;Gp16_unclassified;	228	97	134	90	102	48	104	79	118	78	57	187	128	60	51	51	145	81	160	55	148	142	340	87	64	89	14
OTU00080	Bacteria;Proteobacteria;Alphaproteobacteria;Sphingomonadales;Sphingomonadaceae;Sphingopyxis;	241	141	196	87	88	55	53	94	118	120	198	96	68	181	300	48	57	182	40	39	91	102	43	159	33	82	17
OTU00081	Bacteria;Proteobacteria;Alphaproteobacteria;Rhizobiales;Rhizobiales_unclassified;Rhizobiales_unclassified;	134	148	75	106	108	84	92	90	137	95	139	141	127	90	34	100	144	116	142	99	116	99	39	88	98	73	94
OTU00082	Bacteria;Bacteroidetes;Sphingobacteriia;Sphingobacteriales;Chitinophagaceae;Terrimonas;	50	111	71	167	109	60	151	133	128	148	188	50	67	157	164	113	55	93	35	100	163	71	18	120	129	70	71
OTU00083	Bacteria;Bacteroidetes;Sphingobacteriia;Sphingobacteriales;Saprospiraceae;Phaeodactylibacter;	61	109	132	168	119	47	173	53	104	120	104	90	76	312	170	112	35	44	46	64	132	119	44	88	104	113	13
OTU00084	Bacteria;Chloroflexi;Anaerolineae;Anaerolineales;Anaerolineaceae;Anaerolineaceae_unclassified;	94	211	161	195	190	161	145	130	127	133	140	106	36	122	34	114	90	75	50	34	35	38	18	68	174	68	0
OTU00085	Bacteria;Actinobacteria;Actinobacteria;Actinomycetales;Nocardioidaceae;Nocardioides;	104	77	190	51	82	131	127	114	94	58	110	63	161	76	79	99	181	113	74	105	121	103	113	112	57	102	36
OTU00086	Bacteria;Proteobacteria;Alphaproteobacteria;Rhodospirillales;Reyranella;Reyranella_unclassified;	135	103	129	124	115	64	96	97	144	167	67	157	81	101	53	48	102	108	107	63	124	80	161	69	36	84	98
OTU00087	Bacteria;Proteobacteria;Alphaproteobacteria;Rhizobiales;Hyphomicrobiaceae;Hyphomicrobium;	116	95	112	68	99	100	57	102	108	76	101	93	134	77	50	107	161	112	101	122	135	126	81	146	82	83	19
OTU00088	Bacteria;Bacteroidetes;Sphingobacteriia;Sphingobacteriales;Sphingobacteriaceae;Pedobacter;	65	122	52	146	90	40	190	298	80	132	236	67	30	54	175	181	15	36	16	37	49	44	1	83	90	72	231
OTU00089	Bacteria;Actinobacteria;Actinobacteria;Actinomycetales;Promicromonosporaceae;Promicromonospora;	125	51	74	151	58	49	62	209	51	75	96	50	154	119	44	73	180	169	118	51	126	90	136	130	86	78	19
OTU00090	Bacteria;Proteobacteria;Alphaproteobacteria;Sphingomonadales;Sphingomonadaceae;Sphingobium;	41	61	125	43	34	274	173	107	52	87	290	177	60	73	134	139	44	63	30	60	79	62	45	74	93	98	56
OTU00091	Bacteria;Proteobacteria;Alphaproteobacteria;Rhodobacterales;Rhodobacteraceae;Rubellimicrobium;	182	177	274	59	84	233	88	64	74	60	138	38	107	28	52	120	88	58	112	98	80	90	44	62	50	96	12
OTU00092	Bacteria;Bacteroidetes;Cytophagia;Cytophagales;Cytophagaceae;Adhaeribacter;	26	174	34	212	142	50	125	55	99	207	100	98	15	164	46	136	55	67	8	37	69	101	17	107	216	143	53
OTU00093	Bacteria;Actinobacteria;Actinobacteria;Acidimicrobiales;Acidimicrobiales_unclassified;Acidimicrobiales_unclassified;	168	134	94	106	143	54	78	74	148	166	68	136	94	118	54	78	80	105	107	62	118	86	51	85	57	68	0
OTU00094	Bacteria;Actinobacteria;Actinobacteria;Acidimicrobiales;Iamiaceae;Aquihabitans;	197	99	161	78	103	76	57	110	77	55	67	121	88	70	74	57	93	113	199	60	145	115	61	77	66	86	23
OTU00095	Bacteria;candidate_division_WPS-1;candidate_division_WPS-1_unclassified;candidate_division_WPS-1_unclassified;candidate_division_WPS-1_unclassified;candidate_division_WPS-1_unclassified;	72	179	141	207	123	76	176	95	141	122	189	66	33	74	102	93	57	59	69	34	29	33	55	107	97	36	27
OTU00096	Bacteria;Actinobacteria;Actinobacteria;Actinomycetales;Geodermatophilaceae;Geodermatophilus;	152	114	123	83	115	131	72	69	59	74	69	137	148	52	51	90	143	78	138	89	101	97	92	77	54	60	19
OTU00097	Bacteria;Nitrospirae;Nitrospira;Nitrospirales;Nitrospiraceae;Nitrospira;	140	188	126	175	185	71	105	115	110	90	70	74	69	67	81	126	39	73	79	24	48	61	39	67	110	68	72
OTU00098	Bacteria;Proteobacteria;Alphaproteobacteria;Rhodospirillales;Rhodospirillaceae;Skermanella;	134	104	87	140	224	162	121	77	97	118	72	84	60	106	54	111	85	58	71	42	71	55	49	105	84	63	0
OTU00099	Bacteria;Actinobacteria;Actinobacteria;Actinomycetales;Geodermatophilaceae;Modestobacter;	148	33	79	112	122	171	83	58	55	81	64	131	170	62	46	80	190	109	125	133	66	71	50	75	64	44	7
OTU00100	Bacteria;Proteobacteria;Alphaproteobacteria;Rhodospirillales;Rhodospirillaceae;Rhodospirillaceae_unclassified;	136	139	63	111	101	102	116	50	52	86	61	174	112	98	50	119	67	75	117	34	123	110	75	67	44	112	32
OTU00101	Bacteria;Proteobacteria;Alphaproteobacteria;Rhizobiales;Rhizobiales_unclassified;Rhizobiales_unclassified;	123	51	127	51	80	90	60	88	85	70	61	75	62	76	55	68	79	90	67	109	148	64	10	92	46	139	358
OTU00102	Bacteria;Bacteroidetes;Cytophagia;Cytophagales;Ohtaekwangia;Ohtaekwangia_unclassified;	46	196	181	164	111	80	102	109	73	89	216	64	37	199	101	135	21	77	45	23	41	46	61	28	97	57	10
OTU00103	Bacteria;Chloroflexi;Thermomicrobia;Thermomicrobia_unclassified;Thermomicrobia_unclassified;Thermomicrobia_unclassified;	162	110	139	116	112	86	129	117	80	97	68	131	94	66	66	78	79	83	122	63	61	82	33	72	64	81	1
OTU00104	Bacteria;Actinobacteria;Actinobacteria;Actinobacteria_unclassified;Actinobacteria_unclassified;Actinobacteria_unclassified;	176	92	120	93	75	189	73	115	101	43	42	159	101	36	53	79	82	47	161	91	43	50	80	76	87	101	7
OTU00105	Bacteria;Proteobacteria;Deltaproteobacteria;Myxococcales;Nannocystaceae;Enhygromyxa;	156	57	43	49	125	146	43	44	61	50	19	204	425	31	25	58	75	112	47	22	48	104	75	142	26	157	14
OTU00106	Bacteria;candidate_division_WPS-1;candidate_division_WPS-1_unclassified;candidate_division_WPS-1_unclassified;candidate_division_WPS-1_unclassified;candidate_division_WPS-1_unclassified;	76	222	134	207	122	51	156	90	144	104	229	41	31	59	88	77	33	67	58	17	48	36	12	112	69	72	0
OTU00107	Bacteria;Proteobacteria;Alphaproteobacteria;Alphaproteobacteria_incertae_sedis;Geminicoccus;Geminicoccus_unclassified;	132	232	244	109	83	28	9	126	42	11	54	54	51	15	2	7	108	24	354	19	51	103	218	50	51	107	49
OTU00108	Bacteria;Gemmatimonadetes;Gemmatimonadetes;Gemmatimonadales;Gemmatimonadaceae;Gemmatimonas;	107	104	30	113	148	83	108	59	114	101	89	103	81	88	57	83	53	84	101	86	95	81	144	55	83	47	17
OTU00109	Bacteria;Bacteroidetes;Cytophagia;Cytophagales;Chryseolinea;Chryseolinea_unclassified;	76	74	26	78	65	16	192	24	207	166	46	136	59	160	51	90	57	64	95	3	216	46	107	79	46	90	33
OTU00110	Bacteria;Acidobacteria;Acidobacteria_Gp3;Gp3;Gp3_unclassified;Gp3_unclassified;	103	152	188	133	116	135	66	108	103	76	107	33	33	84	60	76	47	59	69	29	48	58	81	52	102	113	47
OTU00111	Bacteria;Proteobacteria;Alphaproteobacteria;Alphaproteobacteria_unclassified;Alphaproteobacteria_unclassified;Alphaproteobacteria_unclassified;	94	110	58	97	124	49	105	62	105	75	71	249	86	125	21	121	51	58	124	23	91	81	40	113	54	58	25
OTU00112	Bacteria;Proteobacteria;Alphaproteobacteria;Rhizobiales;Hyphomicrobiaceae;Rhodoplanes;	141	112	90	84	110	56	59	89	92	72	61	125	126	56	26	118	91	77	84	77	77	89	43	92	58	77	32
OTU00113	Bacteria;Bacteroidetes;Flavobacteriia;Flavobacteriales;Flavobacteriaceae;Flavobacterium;	39	2	0	0	9	1	0	1	1	1	1251	1	0	1	859	0	1	38	1	0	0	3	0	0	0	1	0
OTU00114	Bacteria;Proteobacteria;Alphaproteobacteria;Rhizobiales;Rhizobiales_unclassified;Rhizobiales_unclassified;	82	152	61	126	119	91	103	65	105	69	62	90	75	87	36	78	100	57	77	45	69	95	48	73	85	126	29
OTU00115	Bacteria;Proteobacteria;Alphaproteobacteria;Rhizobiales;Hyphomicrobiaceae;Devosia;	72	66	135	51	136	103	143	91	132	65	115	49	86	48	99	74	66	50	17	143	44	77	22	79	87	71	50
OTU00116	Bacteria;Proteobacteria;Alphaproteobacteria;Rhodospirillales;Reyranella;Reyranella_unclassified;	127	131	52	97	90	37	65	70	67	76	49	118	64	84	56	79	60	63	64	72	83	91	85	107	45	86	150
OTU00117	Bacteria;Bacteroidetes;Cytophagia;Cytophagales;Cytophagaceae;Pontibacter;	166	309	191	205	121	32	38	92	53	47	151	9	100	37	10	100	63	37	38	9	54	55	0	69	79	84	8
OTU00118	Bacteria;Proteobacteria;Alphaproteobacteria;Rhizobiales;Rhizobiaceae;Rhizobium;	145	80	94	106	133	56	86	76	71	59	50	87	40	147	141	69	79	79	32	63	65	54	71	88	83	67	29
OTU00119	Bacteria;Bacteroidetes;Flavobacteriia;Flavobacteriales;Flavobacteriaceae;Flavobacterium;	6	502	60	15	66	7	73	12	97	76	10	64	7	50	49	117	50	86	5	218	53	149	9	100	139	50	65
OTU00121	Bacteria;Proteobacteria;Alphaproteobacteria;Caulobacterales;Caulobacteraceae;Phenylobacterium;	121	51	98	67	77	50	33	117	154	57	69	139	53	108	22	31	118	82	64	79	150	86	14	76	32	58	67
OTU00120	Bacteria;Bacteria_unclassified;Bacteria_unclassified;Bacteria_unclassified;Bacteria_unclassified;Bacteria_unclassified;	97	105	116	90	131	98	85	213	156	76	81	33	25	68	143	49	32	57	58	54	40	59	5	83	90	29	0
OTU00122	Bacteria;Actinobacteria;Actinobacteria;Actinomycetales;Streptomycetaceae;Streptomyces;	67	57	55	78	110	49	35	42	73	81	45	221	214	69	23	65	111	67	175	22	102	77	48	72	36	40	18
OTU00123	Bacteria;candidate_division_WPS-1;candidate_division_WPS-1_unclassified;candidate_division_WPS-1_unclassified;candidate_division_WPS-1_unclassified;candidate_division_WPS-1_unclassified;	59	196	162	174	134	33	110	103	168	106	102	40	19	67	27	73	43	41	48	19	41	18	18	48	104	51	27
OTU00124	Bacteria;Gemmatimonadetes;Gemmatimonadetes;Gemmatimonadales;Gemmatimonadaceae;Gemmatimonas;	90	52	70	38	58	25	41	26	58	17	33	96	81	51	53	58	89	49	150	76	96	124	289	76	20	127	61
OTU00125	Bacteria;Bacteria_unclassified;Bacteria_unclassified;Bacteria_unclassified;Bacteria_unclassified;Bacteria_unclassified;	79	227	182	181	96	56	116	72	84	63	135	14	11	41	54	47	29	67	70	12	14	18	42	56	76	96	29
OTU00126	Bacteria;Candidatus_Saccharibacteria;Candidatus_Saccharibacteria_unclassified;Candidatus_Saccharibacteria_unclassified;Candidatus_Saccharibacteria_unclassified;Candidatus_Saccharibacteria_unclassified;	11	131	79	232	58	76	100	158	42	128	101	21	35	60	66	23	15	48	9	29	64	55	233	79	44	68	0
OTU00127	Bacteria;Proteobacteria;Alphaproteobacteria;Rhizobiales;Hyphomicrobiaceae;Hyphomicrobiaceae_unclassified;	59	44	128	34	43	34	24	84	120	44	96	61	69	102	16	48	127	103	68	55	156	72	75	94	41	56	110
OTU00128	Bacteria;Bacteroidetes;Sphingobacteriia;Sphingobacteriales;Chitinophagaceae;Niastella;	38	98	106	174	79	44	86	112	86	83	158	32	19	117	38	45	41	95	25	54	100	29	46	56	86	39	56
OTU00129	Bacteria;Proteobacteria;Alphaproteobacteria;Rhodospirillales;Rhodospirillaceae;Skermanella;	124	90	71	54	86	80	43	71	72	49	38	121	82	51	30	65	60	44	157	75	68	85	118	49	49	81	16
OTU00130	Bacteria;Acidobacteria;Acidobacteria_Gp3;Gp3;Gp3_unclassified;Gp3_unclassified;	88	132	109	203	133	82	66	87	72	89	69	60	21	44	48	62	32	57	54	30	23	26	97	80	75	44	22
OTU00131	Bacteria;Proteobacteria;Alphaproteobacteria;Caulobacterales;Caulobacteraceae;Asticcacaulis;	145	20	132	9	33	11	20	89	170	50	49	100	87	112	50	34	57	103	51	262	77	38	22	81	26	34	37
OTU00132	Bacteria;Actinobacteria;Actinobacteria;Actinomycetales;Nocardioidaceae;Nocardioides;	203	54	79	62	64	38	54	37	44	48	36	83	107	39	69	19	121	71	107	78	73	95	157	38	31	65	12
OTU00133	Bacteria;Candidatus_Saccharibacteria;Candidatus_Saccharibacteria_unclassified;Candidatus_Saccharibacteria_unclassified;Candidatus_Saccharibacteria_unclassified;Candidatus_Saccharibacteria_unclassified;	32	91	80	135	58	29	103	63	12	108	32	59	20	18	502	17	19	204	19	12	13	21	16	55	108	29	22
OTU00134	Bacteria;Bacteroidetes;Flavobacteriia;Flavobacteriales;Flavobacteriaceae;Chryseobacterium;	17	14	22	30	113	32	145	9	1	991	27	8	10	35	178	50	8	6	5	75	0	21	0	25	22	17	2
OTU00135	Bacteria;Actinobacteria;Actinobacteria;Actinomycetales;Micromonosporaceae;Actinoplanes;	111	51	77	120	127	83	91	81	93	76	43	88	54	67	65	59	70	81	65	51	85	56	12	32	82	32	0
OTU00136	Bacteria;Actinobacteria;Actinobacteria;Acidimicrobiales;Iamiaceae;Aquihabitans;	167	53	97	47	43	52	39	101	51	52	29	82	79	32	47	31	64	76	122	77	94	107	108	42	43	46	0
OTU00137	Bacteria;Chloroflexi;Chloroflexia;Kallotenuales;Kallotenuaceae;Kallotenue;	32	66	505	116	72	86	95	43	21	19	42	16	42	25	114	142	10	42	21	39	12	14	83	42	37	6	18
OTU00138	Bacteria;Gemmatimonadetes;Gemmatimonadetes;Gemmatimonadales;Gemmatimonadaceae;Gemmatimonas;	59	72	44	54	67	56	56	65	65	45	67	108	75	31	89	54	53	115	108	95	47	81	120	41	36	47	0
OTU00139	Bacteria;Proteobacteria;Alphaproteobacteria;Rhizobiales;Rhizobiales_unclassified;Rhizobiales_unclassified;	84	105	73	82	89	132	63	70	58	52	69	55	52	40	40	57	67	49	64	63	44	65	23	60	60	64	41
OTU00140	Bacteria;Actinobacteria;Actinobacteria;Actinomycetales;Microbacteriaceae;Agromyces;	101	67	21	49	157	78	74	76	23	56	15	52	142	50	24	23	87	35	80	87	59	120	13	56	42	46	75
OTU00141	Bacteria;Gemmatimonadetes;Gemmatimonadetes;Gemmatimonadales;Gemmatimonadaceae;Gemmatimonas;	110	74	46	89	111	97	56	95	43	57	35	50	38	50	65	38	42	54	90	64	33	48	46	113	56	52	43
OTU00142	Bacteria;Proteobacteria;Alphaproteobacteria;Rhodobacterales;Rhodobacteraceae;Gemmobacter;	73	128	61	37	113	28	111	44	28	8	51	41	30	40	251	89	42	30	40	120	26	98	24	61	29	53	27
OTU00143	Bacteria;Proteobacteria;Alphaproteobacteria;Rhodobacterales;Rhodobacteraceae;Paracoccus;	81	88	168	28	41	124	51	27	31	85	129	13	35	28	89	204	30	40	26	24	36	49	1	23	74	124	26
OTU00144	Bacteria;Proteobacteria;Alphaproteobacteria;Rhizobiales;Methylobacteriaceae;Microvirga;	120	67	59	94	102	109	71	24	57	80	54	66	76	48	18	101	43	54	78	36	51	56	23	53	46	56	13
OTU00145	Bacteria;Proteobacteria;Alphaproteobacteria;Sphingomonadales;Sphingomonadaceae;Sphingomonas;	87	71	87	73	64	112	65	66	52	50	46	65	59	40	23	65	59	64	69	60	27	39	25	72	43	85	58
OTU00146	Bacteria;Chloroflexi;Anaerolineae;Anaerolineales;Anaerolineaceae;Anaerolineaceae_unclassified;	41	244	178	202	98	55	92	51	39	44	125	16	10	37	64	68	36	36	17	14	6	24	11	17	67	24	9
OTU00147	Bacteria;Bacteria_unclassified;Bacteria_unclassified;Bacteria_unclassified;Bacteria_unclassified;Bacteria_unclassified;	89	67	64	55	80	124	87	96	79	49	104	52	48	54	47	56	32	52	63	97	33	44	27	16	68	26	0
OTU00148	Bacteria;Proteobacteria;Alphaproteobacteria;Rhodospirillales;Rhodospirillales_unclassified;Rhodospirillales_unclassified;	64	29	56	32	21	9	19	47	44	13	29	78	77	47	25	28	81	48	105	54	135	149	253	20	3	84	46
OTU00149	Bacteria;Bacteroidetes;Flavobacteriia;Flavobacteriales;Flavobacteriaceae;Flavobacterium;	2	52	132	65	22	0	36	11	64	588	17	26	5	139	9	32	101	78	6	7	56	10	73	8	43	10	0
OTU00150	Bacteria;Candidatus_Saccharibacteria;Candidatus_Saccharibacteria_unclassified;Candidatus_Saccharibacteria_unclassified;Candidatus_Saccharibacteria_unclassified;Candidatus_Saccharibacteria_unclassified;	21	57	68	93	41	36	46	39	91	152	58	5	75	16	9	30	28	343	16	133	12	64	0	125	31	3	0
OTU00151	Bacteria;Candidatus_Saccharibacteria;Candidatus_Saccharibacteria_unclassified;Candidatus_Saccharibacteria_unclassified;Candidatus_Saccharibacteria_unclassified;Candidatus_Saccharibacteria_unclassified;	39	15	22	43	40	78	103	105	11	111	45	18	4	10	605	47	2	202	1	12	13	27	0	1	11	21	1
OTU00152	Bacteria;Actinobacteria;Actinobacteria;Actinomycetales;Actinomycetales_unclassified;Actinomycetales_unclassified;	113	54	59	43	110	37	52	49	62	61	30	98	90	35	21	23	67	53	108	48	46	57	140	41	46	40	0
OTU00153	Bacteria;Proteobacteria;Alphaproteobacteria;Rhizobiales;Rhodobiaceae;Methyloligella;	68	30	50	45	44	56	36	65	65	22	50	70	79	40	35	49	39	67	83	73	77	95	62	137	49	68	17
OTU00154	Bacteria;Actinobacteria;Actinobacteria;Actinomycetales;Actinomycetales_unclassified;Actinomycetales_unclassified;	91	68	46	51	80	39	50	56	94	55	50	56	81	69	21	48	73	54	72	36	75	58	72	58	58	55	1
OTU00155	Bacteria;Actinobacteria;Actinobacteria;Actinomycetales;Actinomycetales_unclassified;Actinomycetales_unclassified;	106	69	69	79	79	72	68	67	59	42	76	78	74	31	34	27	32	60	105	35	30	54	73	44	36	43	15
OTU00156	Bacteria;Actinobacteria;Actinobacteria;Actinobacteria_unclassified;Actinobacteria_unclassified;Actinobacteria_unclassified;	81	89	76	55	97	33	61	53	81	71	59	104	57	70	15	56	59	46	75	26	47	57	75	30	28	50	0
OTU00157	Bacteria;Acidobacteria;Acidobacteria_Gp4;Aridibacter;Aridibacter_unclassified;Aridibacter_unclassified;	38	69	92	76	154	60	83	39	75	67	78	46	70	51	136	81	30	43	11	47	19	26	18	56	63	17	0
OTU00158	Bacteria;Bacteroidetes;Cytophagia;Cytophagales;Ohtaekwangia;Ohtaekwangia_unclassified;	128	46	47	123	39	9	47	56	57	58	52	39	32	90	59	31	7	38	18	46	53	55	262	47	37	59	3
OTU00159	Bacteria;Bacteroidetes;Flavobacteriia;Flavobacteriales;Flavobacteriaceae;Flavobacterium;	15	98	16	8	34	7	75	33	28	48	85	87	45	94	401	54	41	31	7	102	21	83	4	17	42	44	14
OTU00160	Bacteria;Actinobacteria;Actinobacteria;Acidimicrobiales;Acidimicrobiales_unclassified;Acidimicrobiales_unclassified;	101	93	37	49	82	49	34	29	63	49	27	134	54	79	20	51	93	68	99	40	46	53	54	46	28	56	0
OTU00161	Bacteria;Actinobacteria;Actinobacteria;Acidimicrobiales;Acidimicrobineae_incertae_sedis;Aciditerrimonas;	83	61	69	55	53	42	61	65	91	80	45	60	52	62	42	32	72	72	93	29	57	72	50	47	30	49	0
OTU00162	Bacteria;Chloroflexi;Chloroflexi_unclassified;Chloroflexi_unclassified;Chloroflexi_unclassified;Chloroflexi_unclassified;	72	248	216	164	111	25	16	107	13	4	133	6	8	7	0	3	20	8	76	10	15	26	113	2	49	54	11
OTU00163	Bacteria;Acidobacteria;Acidobacteria_Gp16;Gp16;Gp16_unclassified;Gp16_unclassified;	59	53	106	82	57	73	61	79	60	79	57	48	80	62	67	47	55	53	58	47	35	34	33	25	56	43	0
OTU00164	Bacteria;Actinobacteria;Actinobacteria;Actinomycetales;Pseudonocardiaceae;Pseudonocardia;	110	42	50	62	86	90	51	39	40	35	19	96	75	37	51	44	59	52	77	42	39	43	141	50	30	30	18
OTU00165	Bacteria;Bacteroidetes;Cytophagia;Cytophagales;Cyclobacteriaceae;Algoriphagus;	11	49	36	34	13	0	91	7	89	45	35	38	5	331	14	129	3	10	8	0	35	171	68	43	46	136	59
OTU00166	Bacteria;Actinobacteria;Actinobacteria;Actinomycetales;Nocardioidaceae;Nocardioides;	92	44	53	43	67	48	42	65	31	38	30	25	103	39	18	29	72	45	60	85	74	57	125	45	29	50	78
OTU00167	Bacteria;Proteobacteria;Alphaproteobacteria;Sphingomonadales;Sphingomonadaceae;Sphingomonas;	82	68	100	63	54	84	41	57	44	32	36	64	66	46	11	54	51	61	93	52	44	39	36	47	40	54	66
OTU00168	Bacteria;Bacteroidetes;Sphingobacteriia;Sphingobacteriales;Sphingobacteriaceae;Mucilaginibacter;	253	16	56	18	19	16	27	135	106	58	31	22	4	142	32	14	26	87	9	96	60	33	40	51	62	11	59
OTU00169	Bacteria;Bacteroidetes;Cytophagia;Cytophagales;Chryseolinea;Chryseolinea_unclassified;	40	50	19	73	46	5	87	13	70	51	24	84	27	107	66	51	20	34	33	8	99	86	134	71	39	93	28
OTU00170	Bacteria;Firmicutes;Bacilli;Bacillales;Paenibacillaceae_2;Ammoniphilus;	45	89	77	143	116	105	67	55	63	57	74	24	56	50	12	49	40	33	39	20	27	36	29	27	60	33	25
OTU00171	Bacteria;Actinobacteria;Actinobacteria;Acidimicrobiales;Acidimicrobineae_incertae_sedis;Aciditerrimonas;	69	62	23	34	67	44	48	32	64	46	36	129	76	58	19	39	52	37	70	19	86	65	83	57	33	46	45
OTU00172	Bacteria;Proteobacteria;Alphaproteobacteria;Rhodospirillales;Rhodospirillaceae;Rhodospirillaceae_unclassified;	68	70	45	67	83	52	67	32	51	74	44	85	44	47	21	77	50	55	55	27	71	63	62	25	42	39	0
OTU00173	Bacteria;Bacteroidetes;Cytophagia;Cytophagales;Ohtaekwangia;Ohtaekwangia_unclassified;	24	87	78	139	90	12	91	57	57	89	62	24	22	79	96	35	24	40	15	30	23	46	24	18	102	42	4
OTU00174	Bacteria;Bacteroidetes;Sphingobacteriia;Sphingobacteriales;Chitinophagaceae;Niabella;	7	51	17	59	89	24	235	65	33	94	79	17	8	105	100	110	3	13	5	47	28	24	2	20	73	79	20
OTU00175	Bacteria;Chloroflexi;Chloroflexi_unclassified;Chloroflexi_unclassified;Chloroflexi_unclassified;Chloroflexi_unclassified;	84	72	91	77	38	74	63	102	104	56	61	40	47	26	58	69	25	60	36	36	32	42	5	18	63	14	9
OTU00176	Bacteria;Chloroflexi;Anaerolineae;Anaerolineales;Anaerolineaceae;Anaerolineaceae_unclassified;	62	120	182	136	40	64	38	55	46	30	75	12	29	39	15	47	19	20	18	12	11	15	8	20	68	29	187
OTU00177	Bacteria;Proteobacteria;Alphaproteobacteria;Sphingomonadales;Erythrobacteraceae;Erythrobacter;	61	36	35	51	42	60	40	27	67	35	17	58	31	126	16	52	30	33	94	18	63	37	58	39	34	127	105
OTU00178	Bacteria;Proteobacteria;Alphaproteobacteria;Rhizobiales;Rhizobiales_unclassified;Rhizobiales_unclassified;	80	38	77	55	38	71	40	58	42	40	48	41	66	34	20	41	89	89	77	60	66	49	52	19	23	46	30
OTU00179	Bacteria;Verrucomicrobia;Verrucomicrobiae;Verrucomicrobiales;Verrucomicrobiaceae;Verrucomicrobiaceae_unclassified;	65	99	98	73	67	25	88	79	112	74	75	38	31	47	51	75	19	38	10	18	44	31	20	12	56	23	0
OTU00180	Bacteria;Chloroflexi;Caldilineae;Caldilineales;Caldilineaceae;Litorilinea;	60	71	114	80	46	61	40	66	65	53	61	44	35	55	30	92	48	59	19	48	59	49	2	27	41	37	1
OTU00181	Bacteria;Bacteroidetes;Flavobacteriia;Flavobacteriales;Flavobacteriaceae;Flavobacterium;	15	64	25	146	124	2	111	16	85	107	14	45	82	179	30	33	5	8	32	7	58	37	39	20	13	20	41
OTU00182	Bacteria;Actinobacteria;Actinobacteria;Actinomycetales;Demequinaceae;Demequina;	68	23	123	46	7	15	22	74	69	61	32	66	44	41	27	21	86	59	50	37	78	50	51	59	13	67	63
OTU00183	Bacteria;Bacteroidetes;Cytophagia;Cytophagales;Chryseolinea;Chryseolinea_unclassified;	58	60	81	56	16	5	80	92	112	53	21	41	82	137	36	8	6	66	15	29	96	40	34	56	34	20	18
OTU00184	Bacteria;Acidobacteria;Acidobacteria_Gp16;Gp16;Gp16_unclassified;Gp16_unclassified;	97	84	34	56	131	57	51	41	45	66	46	66	62	35	33	60	46	32	54	28	23	55	34	31	50	34	0
OTU00185	Bacteria;Bacteroidetes;Flavobacteriia;Flavobacteriales;Flavobacteriaceae;Chryseobacterium;	6	8	34	7	22	10	36	5	20	183	58	1	40	59	446	32	13	33	0	2	21	1	13	221	26	14	23
OTU00186	Bacteria;Chloroflexi;Chloroflexi_unclassified;Chloroflexi_unclassified;Chloroflexi_unclassified;Chloroflexi_unclassified;	30	93	42	66	89	75	91	55	41	60	49	31	28	28	124	90	14	52	35	51	10	25	0	54	60	20	12
OTU00187	Bacteria;Bacteroidetes;Cytophagia;Cytophagales;Cytophagaceae;Adhaeribacter;	41	27	39	49	39	79	86	128	85	36	66	31	29	52	5	41	72	32	8	18	55	79	3	24	140	41	17
OTU00188	Bacteria;Acidobacteria;Acidobacteria_Gp16;Gp16;Gp16_unclassified;Gp16_unclassified;	71	47	66	27	71	23	51	29	76	50	38	61	77	54	5	29	34	38	89	11	33	103	128	28	21	49	0
OTU00189	Bacteria;Actinobacteria;Actinobacteria;Acidimicrobiales;Acidimicrobiales_unclassified;Acidimicrobiales_unclassified;	118	48	45	60	52	44	39	43	45	45	25	89	68	44	54	37	43	64	64	41	36	57	31	62	22	30	1
OTU00190	Bacteria;Actinobacteria;Actinobacteria;Acidimicrobiales;Iamiaceae;Iamiaceae_unclassified;	71	61	68	89	72	74	38	47	48	28	21	33	57	29	22	35	25	40	80	15	43	41	99	44	71	32	16
OTU00191	Bacteria;Bacteria_unclassified;Bacteria_unclassified;Bacteria_unclassified;Bacteria_unclassified;Bacteria_unclassified;	42	77	139	62	57	54	62	47	70	42	87	35	25	32	18	41	19	48	43	24	24	23	86	26	58	34	23
OTU00192	Bacteria;Proteobacteria;Alphaproteobacteria;Rhodospirillales;Rhodospirillaceae;Skermanella;	71	54	40	85	119	81	52	44	38	84	31	40	30	36	39	50	39	41	47	19	30	32	4	76	35	53	21
OTU00193	Bacteria;Chloroflexi;Thermomicrobia;Thermomicrobia_unclassified;Thermomicrobia_unclassified;Thermomicrobia_unclassified;	102	46	78	54	61	69	39	69	38	31	36	49	55	33	31	26	41	42	61	60	35	58	43	14	43	47	25
OTU00194	Bacteria;candidate_division_WPS-1;candidate_division_WPS-1_unclassified;candidate_division_WPS-1_unclassified;candidate_division_WPS-1_unclassified;candidate_division_WPS-1_unclassified;	38	139	102	91	60	38	73	69	75	40	68	8	10	31	25	23	31	36	38	15	31	21	43	46	63	61	0
OTU00195	Bacteria;Actinobacteria;Actinobacteria;Acidimicrobiales;Acidimicrobiales_unclassified;Acidimicrobiales_unclassified;	62	82	78	38	26	57	46	62	31	36	35	55	45	21	37	29	63	49	89	78	61	39	26	33	27	61	0
OTU00196	Bacteria;Proteobacteria;Alphaproteobacteria;Rhizobiales;Rhizobiales_unclassified;Rhizobiales_unclassified;	73	57	70	42	18	9	17	51	49	15	40	48	35	33	45	26	82	35	44	87	71	70	41	66	17	62	60
OTU00197	Bacteria;Actinobacteria;Actinobacteria;Actinomycetales;Micromonosporaceae;Virgisporangium;	86	91	66	68	84	66	38	51	32	33	32	75	70	28	23	26	43	18	67	7	30	28	7	25	51	49	46
OTU00198	Bacteria;Bacteria_unclassified;Bacteria_unclassified;Bacteria_unclassified;Bacteria_unclassified;Bacteria_unclassified;	74	64	58	56	55	56	68	71	38	25	63	32	23	27	29	45	22	38	59	42	38	61	54	29	47	31	20
OTU00199	Bacteria;Chloroflexi;Thermomicrobia;Sphaerobacterales;Sphaerobacteraceae;Sphaerobacter;	68	124	97	110	63	36	35	76	29	36	33	29	34	14	21	38	26	14	56	14	11	42	36	29	73	49	26
OTU00200	Bacteria;Bacteria_unclassified;Bacteria_unclassified;Bacteria_unclassified;Bacteria_unclassified;Bacteria_unclassified;	22	82	28	106	88	46	91	47	45	75	84	27	8	46	73	60	18	52	7	16	12	18	8	16	114	27	0
OTU00201	Bacteria;candidate_division_WPS-1;candidate_division_WPS-1_unclassified;candidate_division_WPS-1_unclassified;candidate_division_WPS-1_unclassified;candidate_division_WPS-1_unclassified;	28	84	62	81	72	36	96	46	72	69	72	25	27	56	30	40	14	38	17	6	9	27	31	61	51	48	10
OTU00202	Bacteria;Acidobacteria;Acidobacteria_Gp3;Gp3;Gp3_unclassified;Gp3_unclassified;	97	35	67	92	94	87	42	47	25	9	49	25	20	26	10	25	35	38	17	44	87	19	14	30	102	65	0
OTU00203	Bacteria;Acidobacteria;Acidobacteria_Gp3;Gp3;Gp3_unclassified;Gp3_unclassified;	52	91	77	99	76	73	54	41	69	61	60	20	23	34	21	48	16	47	33	14	40	28	11	26	43	20	20
OTU00204	Bacteria;Actinobacteria;Actinobacteria;Actinomycetales;Pseudonocardiaceae;Pseudonocardia;	73	35	37	60	59	67	43	33	17	47	22	94	48	39	39	47	56	40	66	36	23	65	39	43	37	31	0
OTU00205	Bacteria;Acidobacteria;Acidobacteria_Gp3;Gp3;Gp3_unclassified;Gp3_unclassified;	86	11	46	6	4	16	4	55	64	18	4	93	15	9	11	5	46	49	34	78	79	15	8	14	14	59	349
OTU00206	Bacteria;Bacteroidetes;Cytophagia;Cytophagales;Chryseolinea;Chryseolinea_unclassified;	39	48	11	46	68	3	88	13	35	62	29	45	40	73	64	44	50	15	53	25	40	101	25	21	15	138	0
OTU00207	Bacteria;Proteobacteria;Alphaproteobacteria;Rhizobiales;Hyphomicrobiaceae;Pedomicrobium;	73	35	50	32	14	17	14	52	82	29	27	41	44	31	14	21	69	49	57	61	82	38	141	45	29	39	0
OTU00208	Bacteria;Bacteroidetes;Sphingobacteriia;Sphingobacteriales;Chitinophagaceae;Chitinophaga;	185	60	134	5	36	2	45	66	40	42	29	3	21	222	7	4	27	34	30	32	64	6	0	37	31	0	19
OTU00209	Bacteria;Bacteria_unclassified;Bacteria_unclassified;Bacteria_unclassified;Bacteria_unclassified;Bacteria_unclassified;	56	78	53	46	41	45	44	47	56	42	40	36	21	63	20	62	34	36	49	40	52	44	49	49	39	32	0
OTU00210	Bacteria;Bacteria_unclassified;Bacteria_unclassified;Bacteria_unclassified;Bacteria_unclassified;Bacteria_unclassified;	53	23	36	18	37	12	37	7	40	25	31	106	69	38	25	22	71	34	96	54	72	73	34	29	13	48	70
OTU00211	Bacteria;Proteobacteria;Alphaproteobacteria;Rhizobiales;Hyphomicrobiaceae;Rhodomicrobium;	30	81	63	75	81	62	50	56	27	37	49	37	67	12	17	52	11	52	27	21	19	26	62	61	40	32	18
OTU00212	Bacteria;Proteobacteria;Alphaproteobacteria;Sneathiellales;Sneathiellaceae;Sneathiellaceae_unclassified;	67	45	41	38	45	25	51	33	45	46	64	96	36	27	13	24	31	48	56	14	77	76	70	32	20	40	0
OTU00213	Bacteria;Bacteroidetes;Sphingobacteriia;Sphingobacteriales;Chitinophagaceae;Taibaiella;	94	170	3	5	45	45	191	0	36	88	9	35	2	45	197	77	0	22	0	39	0	10	0	13	24	6	0
OTU00214	Bacteria;Chloroflexi;Chloroflexi_unclassified;Chloroflexi_unclassified;Chloroflexi_unclassified;Chloroflexi_unclassified;	72	37	128	29	57	74	37	50	46	30	80	28	58	36	29	42	29	41	29	18	12	44	13	27	43	45	16
OTU00215	Bacteria;Actinobacteria;Actinobacteria;Acidimicrobiales;Acidimicrobiaceae;Ilumatobacter;	74	49	56	46	41	36	64	60	42	49	39	46	46	34	55	40	41	43	51	30	39	37	18	41	44	28	0
OTU00216	Bacteria;Chloroflexi;Chloroflexi_unclassified;Chloroflexi_unclassified;Chloroflexi_unclassified;Chloroflexi_unclassified;	35	93	75	55	66	65	60	70	31	59	62	31	17	37	61	57	25	39	22	34	14	25	2	32	67	10	1
OTU00217	Bacteria;candidate_division_WPS-1;candidate_division_WPS-1_unclassified;candidate_division_WPS-1_unclassified;candidate_division_WPS-1_unclassified;candidate_division_WPS-1_unclassified;	49	74	61	81	72	33	84	26	102	49	69	33	18	53	41	20	11	27	41	10	21	28	7	40	37	46	0
OTU00218	Bacteria;Proteobacteria;Alphaproteobacteria;Rhizobiales;Rhizobiaceae;Ensifer;	37	71	21	127	58	129	51	19	44	33	52	11	8	37	37	98	34	39	10	14	7	3	1	31	80	33	48
OTU00219	Bacteria;Bacteroidetes;Bacteroidetes_unclassified;Bacteroidetes_unclassified;Bacteroidetes_unclassified;Bacteroidetes_unclassified;	91	164	29	21	106	26	31	33	20	15	88	29	0	79	101	68	8	40	27	31	7	32	0	17	29	29	0
OTU00220	Bacteria;Chloroflexi;Anaerolineae;Anaerolineales;Anaerolineaceae;Anaerolineaceae_unclassified;	37	97	67	47	53	17	40	38	77	39	50	26	20	43	87	55	21	17	25	16	19	35	24	13	36	22	96
OTU00221	Bacteria;Acidobacteria;Acidobacteria_Gp5;Gp5;Gp5_unclassified;Gp5_unclassified;	46	55	29	38	81	56	68	34	46	38	36	63	27	47	21	46	28	22	35	12	44	43	35	51	77	32	0
OTU00222	Bacteria;Bacteroidetes;Sphingobacteriia;Sphingobacteriales;Sphingobacteriaceae;Mucilaginibacter;	203	1	142	12	0	0	36	133	121	81	0	4	6	190	7	0	19	23	14	6	7	1	18	10	47	0	28
OTU00223	Bacteria;Chloroflexi;Chloroflexi_unclassified;Chloroflexi_unclassified;Chloroflexi_unclassified;Chloroflexi_unclassified;	49	30	82	69	52	40	25	39	28	31	40	12	18	38	62	42	11	89	34	101	29	32	5	78	24	32	10
OTU00224	Bacteria;Chloroflexi;Chloroflexia;Chloroflexia_unclassified;Chloroflexia_unclassified;Chloroflexia_unclassified;	53	106	100	81	63	71	40	74	47	34	60	11	13	26	12	43	27	28	19	23	18	19	56	2	58	12	0
OTU00225	Bacteria;Bacteroidetes;Sphingobacteriia;Sphingobacteriales;Chitinophagaceae;Flavitalea;	26	70	28	67	49	45	61	45	32	59	74	23	15	56	83	69	18	47	11	67	19	23	0	32	38	28	0
OTU00226	Bacteria;Proteobacteria;Alphaproteobacteria;Sphingomonadales;Sphingomonadaceae;Sphingomonadaceae_unclassified;	57	41	47	67	41	71	36	38	31	28	35	36	32	28	36	37	38	68	36	70	35	37	22	30	36	39	5
OTU00227	Bacteria;Candidatus_Saccharibacteria;Candidatus_Saccharibacteria_unclassified;Candidatus_Saccharibacteria_unclassified;Candidatus_Saccharibacteria_unclassified;Candidatus_Saccharibacteria_unclassified;	65	142	150	15	5	5	43	30	30	137	48	3	2	27	225	27	1	10	3	2	13	10	0	5	28	37	0
OTU00228	Bacteria;Actinobacteria;Actinobacteria;Actinobacteria_unclassified;Actinobacteria_unclassified;Actinobacteria_unclassified;	105	61	57	51	69	42	30	64	36	21	25	26	27	16	21	22	42	23	79	14	31	35	67	15	36	47	1
OTU00229	Bacteria;Actinobacteria;Actinobacteria;Actinobacteria_unclassified;Actinobacteria_unclassified;Actinobacteria_unclassified;	109	144	92	37	35	20	13	86	26	4	57	5	13	20	2	11	34	6	57	3	3	16	61	26	52	35	73
OTU00230	Bacteria;Bacteria_unclassified;Bacteria_unclassified;Bacteria_unclassified;Bacteria_unclassified;Bacteria_unclassified;	60	70	72	35	37	30	29	59	41	29	35	22	20	37	13	7	40	30	104	9	34	62	89	8	32	32	0
OTU00231	Bacteria;Proteobacteria;Alphaproteobacteria;Alphaproteobacteria_incertae_sedis;Geminicoccus;Geminicoccus_unclassified;	77	35	22	56	65	59	39	20	18	59	26	38	52	30	27	40	29	38	73	16	19	27	68	27	35	38	0
OTU00232	Bacteria;Actinobacteria;Actinobacteria;Actinomycetales;Nocardioidaceae;Nocardioides;	47	22	62	33	8	15	8	32	60	30	6	90	41	33	13	34	110	43	45	86	110	35	13	19	15	19	4
OTU00233	Bacteria;Candidatus_Saccharibacteria;Candidatus_Saccharibacteria_unclassified;Candidatus_Saccharibacteria_unclassified;Candidatus_Saccharibacteria_unclassified;Candidatus_Saccharibacteria_unclassified;	24	3	4	13	62	4	286	12	69	7	32	25	10	9	274	38	4	12	0	40	2	8	19	29	34	3	0
OTU00234	Bacteria;Bacteria_unclassified;Bacteria_unclassified;Bacteria_unclassified;Bacteria_unclassified;Bacteria_unclassified;	60	23	42	34	30	33	26	29	34	25	43	57	45	16	15	14	45	43	69	23	29	36	158	29	14	47	3
OTU00235	Bacteria;Proteobacteria;Alphaproteobacteria;Rhizobiales;Xanthobacteraceae;Labrys;	59	36	22	54	70	52	52	36	19	50	16	67	61	29	17	34	41	46	53	32	30	50	6	37	28	21	0
OTU00236	Bacteria;Bacteroidetes;Sphingobacteriia;Sphingobacteriales;Chitinophagaceae;Chitinophagaceae_unclassified;	17	23	23	112	65	34	61	42	36	95	66	17	4	53	47	42	23	16	6	41	34	21	5	22	66	36	7
OTU00237	Bacteria;Proteobacteria;Alphaproteobacteria;Alphaproteobacteria_incertae_sedis;Geminicoccus;Geminicoccus_unclassified;	63	39	42	29	37	67	28	28	45	34	37	44	56	32	16	27	55	34	90	17	27	28	34	47	19	31	0
OTU00238	Bacteria;Actinobacteria;Actinobacteria;Actinomycetales;Actinomycetales_unclassified;Actinomycetales_unclassified;	85	29	67	16	11	34	17	28	25	32	14	20	40	15	23	35	78	34	55	69	66	44	71	39	18	28	10
OTU00239	Bacteria;Acidobacteria;Acidobacteria_Gp16;Gp16;Gp16_unclassified;Gp16_unclassified;	48	36	71	43	47	43	31	79	50	43	47	22	28	22	35	55	17	54	15	29	20	27	58	14	49	10	8
OTU00240	Bacteria;Acidobacteria;Acidobacteria_Gp4;Aridibacter;Aridibacter_unclassified;Aridibacter_unclassified;	12	44	45	73	18	16	87	36	29	39	105	11	10	73	68	60	21	18	15	37	56	14	24	39	34	10	0
OTU00241	Bacteria;Actinobacteria;Actinobacteria;Actinomycetales;Mycobacteriaceae;Mycobacterium;	43	27	30	39	62	44	28	30	31	39	27	46	84	28	28	43	42	33	25	31	28	29	93	23	29	15	13
OTU00242	Bacteria;Proteobacteria;Alphaproteobacteria;Rhizobiales;Phyllobacteriaceae;Mesorhizobium;	47	31	30	55	51	38	28	30	47	40	43	58	26	28	52	49	21	50	26	25	41	23	24	50	31	27	15
OTU00243	Bacteria;Proteobacteria;Alphaproteobacteria;Rhodospirillales;Rhodospirillaceae;Rhodospirillaceae_unclassified;	44	42	18	16	25	23	22	12	23	25	17	43	46	17	10	24	19	15	51	38	43	49	84	39	12	55	164
OTU00244	Bacteria;Chloroflexi;Chloroflexi_unclassified;Chloroflexi_unclassified;Chloroflexi_unclassified;Chloroflexi_unclassified;	63	54	86	35	56	34	35	47	30	26	75	14	35	33	21	26	28	26	46	29	22	27	15	36	22	29	23
OTU00245	Bacteria;Chloroflexi;Chloroflexi_unclassified;Chloroflexi_unclassified;Chloroflexi_unclassified;Chloroflexi_unclassified;	50	77	59	45	53	16	88	50	54	53	29	29	54	33	8	42	24	26	39	5	30	29	9	2	20	32	0
OTU00246	Bacteria;Bacteroidetes;Sphingobacteriia;Sphingobacteriales;Chitinophagaceae;Flavisolibacter;	34	76	73	123	99	39	44	46	22	54	24	10	7	19	29	15	7	17	4	20	14	19	13	21	91	35	0
OTU00247	Bacteria;Actinobacteria;Actinobacteria;Actinomycetales;Pseudonocardiaceae;Actinophytocola;	54	30	22	93	78	25	31	18	20	26	12	94	72	14	5	79	60	26	26	10	29	26	25	30	25	25	0
OTU00248	Bacteria;Proteobacteria;Alphaproteobacteria;Rhizobiales;Phyllobacteriaceae;Chelativorans;	57	49	32	44	63	47	36	30	26	31	28	35	43	14	22	31	62	31	40	44	22	36	5	30	19	33	38
OTU00249	Bacteria;Candidatus_Saccharibacteria;Candidatus_Saccharibacteria_unclassified;Candidatus_Saccharibacteria_unclassified;Candidatus_Saccharibacteria_unclassified;Candidatus_Saccharibacteria_unclassified;	17	112	42	30	66	33	87	24	41	51	41	28	49	53	42	31	20	35	7	11	12	16	12	26	38	23	0
OTU00250	Bacteria;Actinobacteria;Actinobacteria;Actinobacteria_unclassified;Actinobacteria_unclassified;Actinobacteria_unclassified;	59	28	54	33	31	31	27	52	29	20	30	42	40	19	8	19	54	45	80	30	53	47	45	18	16	35	1
OTU00251	Bacteria;Chloroflexi;Caldilineae;Caldilineales;Caldilineaceae;Litorilinea;	33	63	122	35	36	37	26	37	33	29	78	11	15	39	17	40	19	27	28	14	49	16	7	15	47	20	48
OTU00253	Bacteria;Bacteroidetes;Flavobacteriia;Flavobacteriales;Flavobacteriaceae;Flavobacterium;	9	4	1	3	5	6	83	15	60	28	89	35	1	64	405	36	7	10	4	2	23	10	20	2	9	6	0
OTU00252	Bacteria;Actinobacteria;Actinobacteria;Acidimicrobiales;Acidimicrobiaceae;Ilumatobacter;	52	39	69	21	29	27	34	41	64	37	45	31	49	21	22	23	76	37	34	31	33	24	19	32	23	18	6
OTU00254	Bacteria;Chloroflexi;Thermomicrobia;Sphaerobacterales;Sphaerobacteraceae;Sphaerobacter;	65	45	39	62	68	19	44	29	38	39	23	56	28	43	21	47	13	36	45	12	25	35	4	13	37	37	13
OTU00256	Bacteria;Actinobacteria;Actinobacteria;Actinomycetales;Streptosporangiaceae;Nonomuraea;	25	28	25	38	29	42	37	50	33	28	34	31	34	42	10	31	67	36	33	13	50	20	66	30	26	43	30
OTU00255	Bacteria;Bacteroidetes;Cytophagia;Cytophagales;Cytophagaceae;Adhaeribacter;	16	45	20	139	83	62	47	54	68	30	14	10	18	30	6	18	27	13	4	25	65	28	1	17	52	13	26
OTU00257	Bacteria;Actinobacteria;Actinobacteria;Actinomycetales;Sanguibacteraceae;Sanguibacter;	31	19	18	17	15	11	30	16	34	14	14	16	79	19	27	18	61	18	47	145	13	19	18	11	110	18	88
OTU00258	Bacteria;Proteobacteria;Alphaproteobacteria;Rhodospirillales;Rhodospirillaceae;Rhodospirillaceae_unclassified;	17	56	22	36	63	12	14	12	22	24	16	41	32	71	16	39	41	28	29	15	32	76	91	48	12	41	19
OTU00259	Bacteria;Acidobacteria;Acidobacteria_Gp4;Aridibacter;Aridibacter_unclassified;Aridibacter_unclassified;	29	51	43	69	30	52	35	63	23	27	35	18	14	35	65	31	16	30	17	53	21	18	0	36	33	13	60
OTU00260	Bacteria;candidate_division_WPS-1;candidate_division_WPS-1_unclassified;candidate_division_WPS-1_unclassified;candidate_division_WPS-1_unclassified;candidate_division_WPS-1_unclassified;	21	43	74	84	56	24	59	43	54	25	93	10	9	21	8	35	8	25	31	3	9	7	0	42	55	16	53
OTU00261	Bacteria;Actinobacteria;Actinobacteria;Actinomycetales;Promicromonosporaceae;Isoptericola;	48	19	32	30	25	30	41	45	28	24	25	12	74	27	28	40	63	36	34	42	29	31	8	77	25	24	0
OTU00262	Bacteria;Firmicutes;Bacilli;Bacillales;Paenibacillaceae_2;Oxalophagus;	30	38	27	73	103	82	29	35	39	49	30	25	31	16	17	37	13	25	12	3	15	27	14	35	64	25	0
OTU00263	Bacteria;Actinobacteria;Actinobacteria;Acidimicrobiales;Iamiaceae;Iamia;	64	27	53	24	27	25	7	30	21	9	19	30	10	15	26	10	64	50	70	44	40	43	54	39	18	41	24
OTU00264	Bacteria;Bacteroidetes;Sphingobacteriia;Sphingobacteriales;Sphingobacteriaceae;Solitalea;	12	31	24	2	17	15	47	17	17	42	10	5	91	83	62	38	92	36	11	44	41	48	10	35	11	32	8
OTU00265	Bacteria;Actinobacteria;Actinobacteria;Actinomycetales;Nocardioidaceae;Nocardioidaceae_unclassified;	56	39	44	47	38	25	9	23	26	24	16	30	50	8	4	20	54	17	65	26	31	39	101	10	18	39	18
OTU00266	Bacteria;Proteobacteria;Alphaproteobacteria;Caulobacterales;Caulobacteraceae;Caulobacter;	80	29	49	16	31	25	29	37	42	30	54	36	11	55	10	19	49	32	13	18	20	22	5	87	26	14	27
OTU00267	Bacteria;Actinobacteria;Actinobacteria;Acidimicrobiales;Iamiaceae;Aquihabitans;	34	47	79	22	45	25	22	17	42	31	32	39	20	25	5	17	25	30	42	7	24	56	102	16	22	37	0
OTU00268	Bacteria;Acidobacteria;Acidobacteria_Gp16;Gp16;Gp16_unclassified;Gp16_unclassified;	40	30	53	27	27	23	28	31	29	22	28	17	21	17	3	11	34	21	78	19	34	54	108	13	12	40	24
OTU00269	Bacteria;Bacteroidetes;Cytophagia;Cytophagales;Cytophagaceae;Dyadobacter;	0	21	40	45	115	37	107	7	27	33	77	9	9	41	17	76	14	24	0	40	11	8	0	18	14	46	5
OTU00270	Bacteria;Bacteroidetes;Flavobacteriia;Flavobacteriales;Flavobacteriaceae;Flavobacterium;	13	36	0	46	13	10	98	2	62	105	27	16	110	58	33	54	8	27	2	6	2	33	6	5	39	6	23
OTU00271	Bacteria;Planctomycetes;Planctomycetia;Planctomycetales;Planctomycetaceae;Planctomycetaceae_unclassified;	15	80	63	98	70	18	57	52	43	36	79	14	9	26	20	22	14	9	10	7	1	10	4	27	33	16	2
OTU00272	Bacteria;Armatimonadetes;Armatimonadetes_gp5;Armatimonadetes_gp5_unclassified;Armatimonadetes_gp5_unclassified;Armatimonadetes_gp5_unclassified;	21	63	32	34	21	21	25	30	46	15	34	29	11	26	209	27	17	31	5	35	20	17	7	3	33	22	0
OTU00273	Bacteria;Actinobacteria;Actinobacteria;Actinomycetales;Nocardioidaceae;Nocardioides;	50	14	32	29	38	18	24	40	18	34	15	36	50	19	18	26	44	47	57	21	35	37	55	13	19	30	15
OTU00274	Bacteria;Proteobacteria;Alphaproteobacteria;Rhizobiales;Hyphomicrobiaceae;Devosia;	38	54	30	36	74	69	31	24	24	26	25	21	18	47	42	40	26	25	11	9	12	14	3	40	53	20	16
OTU00275	Bacteria;Actinobacteria;Actinobacteria;Actinomycetales;Microbacteriaceae;Microbacteriaceae_unclassified;	49	22	20	24	45	22	39	35	23	15	12	42	49	24	24	30	32	36	24	50	25	47	30	25	25	39	11
OTU00276	Bacteria;Chloroflexi;Chloroflexi_unclassified;Chloroflexi_unclassified;Chloroflexi_unclassified;Chloroflexi_unclassified;	46	63	45	50	39	19	39	37	45	43	45	4	11	18	32	30	16	22	7	24	6	28	47	13	37	23	28
OTU00277	Bacteria;Deinococcus-Thermus;Deinococci;Deinococcales;Trueperaceae;Truepera;	25	36	98	66	41	30	48	31	21	39	43	0	27	16	45	38	7	20	4	7	9	6	61	48	24	25	0
OTU00278	Bacteria;Proteobacteria;Alphaproteobacteria;Caulobacterales;Caulobacteraceae;Phenylobacterium;	45	14	28	15	16	42	27	33	34	18	13	59	13	72	13	16	22	28	58	25	69	35	27	28	10	14	33
OTU00279	Bacteria;Firmicutes;Firmicutes_unclassified;Firmicutes_unclassified;Firmicutes_unclassified;Firmicutes_unclassified;	24	46	38	46	33	36	53	31	42	34	42	24	20	30	23	18	16	33	13	7	46	32	46	22	34	13	0
OTU00280	Bacteria;Candidatus_Saccharibacteria;Candidatus_Saccharibacteria_unclassified;Candidatus_Saccharibacteria_unclassified;Candidatus_Saccharibacteria_unclassified;Candidatus_Saccharibacteria_unclassified;	17	39	73	37	41	19	13	78	23	52	51	1	18	39	10	13	4	38	2	20	21	11	25	98	17	20	22
OTU00281	Bacteria;Acidobacteria;Acidobacteria_Gp16;Gp16;Gp16_unclassified;Gp16_unclassified;	57	17	34	28	24	29	26	32	25	22	38	46	34	12	13	10	25	37	47	49	37	49	24	23	19	30	10
OTU00282	Bacteria;Proteobacteria;Alphaproteobacteria;Rhodospirillales;Acetobacteraceae;Acetobacteraceae_unclassified;	12	32	26	24	28	19	26	19	43	22	18	87	53	20	12	20	31	24	28	59	25	43	37	34	22	30	3
OTU00283	Bacteria;Bacteria_unclassified;Bacteria_unclassified;Bacteria_unclassified;Bacteria_unclassified;Bacteria_unclassified;	54	43	38	26	31	35	37	37	35	33	35	30	20	39	14	33	19	24	21	19	21	38	27	26	15	32	11
OTU00284	Bacteria;Proteobacteria;Alphaproteobacteria;Rhizobiales;Rhodobiaceae;Afifella;	36	46	25	24	39	34	14	43	27	22	21	27	26	26	12	28	34	31	48	23	38	29	36	32	28	25	18
OTU00285	Bacteria;Bacteria_unclassified;Bacteria_unclassified;Bacteria_unclassified;Bacteria_unclassified;Bacteria_unclassified;	48	53	9	41	47	35	31	32	22	23	24	57	44	32	21	25	27	31	24	28	7	29	9	37	25	23	6
OTU00286	Bacteria;Proteobacteria;Alphaproteobacteria;Rhodospirillales;Acetobacteraceae;Acetobacteraceae_unclassified;	47	44	11	32	37	24	30	26	37	28	26	28	27	29	10	28	16	17	47	13	30	36	74	16	12	57	4
OTU00287	Bacteria;candidate_division_WPS-1;candidate_division_WPS-1_unclassified;candidate_division_WPS-1_unclassified;candidate_division_WPS-1_unclassified;candidate_division_WPS-1_unclassified;	37	106	44	74	49	13	56	22	36	39	53	17	6	24	13	22	19	21	8	2	11	12	12	29	35	26	0
OTU00288	Bacteria;Acidobacteria;Acidobacteria_Gp4;Gp4;Gp4_unclassified;Gp4_unclassified;	20	78	33	118	74	28	17	13	27	17	23	24	46	31	2	27	20	18	14	7	9	38	16	26	43	11	0
OTU00289	Bacteria;Bacteroidetes;Cytophagia;Cytophagales;Chryseolinea;Chryseolinea_unclassified;	16	101	18	128	41	15	32	51	20	32	40	10	7	43	6	31	17	7	4	10	13	18	0	17	46	34	19
OTU00290	Bacteria;Actinobacteria;Actinobacteria;Acidimicrobiales;Acidimicrobiaceae;Acidimicrobiaceae_unclassified;	69	45	77	16	29	19	16	26	18	15	34	9	29	18	4	6	15	21	43	26	64	25	81	7	11	22	31
OTU00291	Bacteria;Candidatus_Saccharibacteria;Candidatus_Saccharibacteria_unclassified;Candidatus_Saccharibacteria_unclassified;Candidatus_Saccharibacteria_unclassified;Candidatus_Saccharibacteria_unclassified;	39	57	28	63	62	20	47	49	62	27	17	36	10	30	4	37	15	38	8	4	14	23	12	3	33	35	0
OTU00293	Bacteria;Verrucomicrobia;Verrucomicrobiae;Verrucomicrobiales;Verrucomicrobiaceae;Roseimicrobium;	24	76	54	43	54	16	47	39	49	57	47	27	18	40	19	32	15	29	5	16	12	16	0	9	25	1	0
OTU00292	Bacteria;Proteobacteria;Alphaproteobacteria;Rhodospirillales;Rhodospirillaceae;Rhodospirillaceae_unclassified;	29	69	38	14	19	33	17	24	21	8	37	44	25	15	3	20	25	16	73	12	31	36	42	24	20	55	20
OTU00294	Bacteria;Bacteroidetes;Flavobacteriia;Flavobacteriales;Flavobacteriaceae;Chryseobacterium;	2	7	90	17	22	7	39	8	11	31	52	4	17	138	3	8	1	191	5	0	35	5	0	66	4	4	0
OTU00295	Bacteria;Proteobacteria;Alphaproteobacteria;Rhodospirillales;Rhodospirillaceae;Lacibacterium;	25	46	20	33	51	33	37	30	29	30	22	37	27	21	24	33	27	15	28	10	13	24	49	29	19	44	11
OTU00296	Bacteria;Acidobacteria;Acidobacteria_Gp3;Gp3;Gp3_unclassified;Gp3_unclassified;	61	5	117	17	3	7	23	59	53	22	20	36	12	45	25	3	44	72	8	12	31	14	17	11	42	8	0
OTU00297	Bacteria;Bacteroidetes;Sphingobacteriia;Sphingobacteriales;Sphingobacteriales_unclassified;Sphingobacteriales_unclassified;	8	46	56	35	22	2	37	7	72	66	35	15	16	59	42	40	10	13	11	22	32	24	22	13	47	14	0
OTU00298	Bacteria;Bacteria_unclassified;Bacteria_unclassified;Bacteria_unclassified;Bacteria_unclassified;Bacteria_unclassified;	27	22	56	45	33	29	46	40	39	31	16	27	13	24	51	46	21	19	35	3	22	26	26	12	33	14	4
OTU00299	Bacteria;Proteobacteria;Alphaproteobacteria;Rhizobiales;Rhizobiales_unclassified;Rhizobiales_unclassified;	40	12	57	13	17	21	12	46	29	25	26	26	42	14	9	13	65	33	22	55	50	28	15	50	6	17	16
OTU00300	Bacteria;Acidobacteria;Acidobacteria_Gp3;Gp3;Gp3_unclassified;Gp3_unclassified;	19	21	58	17	20	3	17	41	59	9	11	40	32	48	7	5	42	27	31	39	48	57	17	20	14	14	40
OTU00301	Bacteria;Chloroflexi;Thermomicrobia;Sphaerobacterales;Sphaerobacteraceae;Sphaerobacteraceae_unclassified;	52	33	32	34	52	18	54	34	29	59	26	30	31	23	27	28	20	26	31	10	18	21	5	26	17	17	0
OTU00302	Bacteria;Actinobacteria;Actinobacteria;Actinomycetales;Nocardioidaceae;Nocardioides;	39	18	33	9	19	38	30	29	15	13	29	9	46	10	46	14	65	27	14	44	22	18	67	10	9	33	47
OTU00303	Bacteria;Actinobacteria;Actinobacteria;Acidimicrobiales;Iamiaceae;Aquihabitans;	42	24	50	18	20	23	13	34	17	17	15	30	28	5	22	26	32	28	63	28	36	20	100	11	20	29	0
OTU00304	Bacteria;Bacteroidetes;Flavobacteriia;Flavobacteriales;Flavobacteriaceae;Flavobacterium;	6	25	7	13	45	13	17	21	5	73	67	6	0	64	17	83	0	21	0	113	30	51	2	21	8	41	0
OTU00305	Bacteria;Planctomycetes;Planctomycetia;Planctomycetales;Planctomycetaceae;Gemmata;	21	58	34	48	31	15	46	23	44	49	44	24	16	28	43	24	9	19	16	10	13	11	2	60	32	28	0
OTU00306	Bacteria;Proteobacteria;Alphaproteobacteria;Rhizobiales;Rhizobiaceae;Rhizobium;	37	28	46	22	18	15	25	28	42	44	17	17	35	90	13	16	52	25	21	13	37	17	30	46	10	1	1
OTU00307	Bacteria;Proteobacteria;Alphaproteobacteria;Rhodobacterales;Rhodobacteraceae;Rhodobacteraceae_unclassified;	40	46	48	28	32	38	16	33	21	13	22	24	22	24	7	42	28	22	59	16	31	36	27	29	23	18	0
OTU00308	Bacteria;Proteobacteria;Alphaproteobacteria;Rhodospirillales;Acetobacteraceae;Acetobacteraceae_unclassified;	52	17	39	32	48	47	26	19	38	25	22	23	42	22	11	27	27	29	37	15	24	20	1	40	43	18	0
OTU00309	Bacteria;Proteobacteria;Alphaproteobacteria;Rhodospirillales;Rhodospirillaceae;Dongia;	92	8	24	3	3	4	2	43	47	4	18	69	25	25	6	6	27	27	38	45	68	39	24	30	10	38	17
OTU00311	Bacteria;Gemmatimonadetes;Gemmatimonadetes;Gemmatimonadales;Gemmatimonadaceae;Gemmatimonas;	49	98	72	64	64	18	7	42	20	5	48	12	18	6	6	6	12	10	47	8	8	13	54	11	16	23	0
OTU00310	Bacteria;Acidobacteria;Acidobacteria_Gp3;Gp3;Gp3_unclassified;Gp3_unclassified;	45	64	100	95	43	16	19	30	24	29	52	24	4	20	1	10	10	12	13	11	6	5	37	7	43	16	1
OTU00312	Bacteria;Actinobacteria;Actinobacteria;Actinomycetales;Nocardioidaceae;Nocardioides;	62	15	40	30	20	13	8	24	24	24	12	32	41	19	17	12	58	36	43	44	36	11	19	10	17	8	59
OTU00313	Bacteria;Bacteroidetes;Cytophagia;Cytophagales;Ohtaekwangia;Ohtaekwangia_unclassified;	6	40	6	33	40	10	53	13	34	31	20	44	10	50	48	22	31	25	12	18	39	34	9	16	21	28	37
OTU00314	Bacteria;Acidobacteria;Acidobacteria_Gp3;Gp3;Gp3_unclassified;Gp3_unclassified;	58	56	49	33	38	13	24	35	34	16	45	28	10	21	6	29	15	8	28	15	20	15	31	32	24	24	22
OTU00316	Bacteria;Bacteroidetes;Sphingobacteriia;Sphingobacteriales;Chitinophagaceae;Flavisolibacter;	21	37	18	114	18	18	34	23	27	45	43	16	8	49	39	30	7	24	7	14	30	24	14	24	20	20	0
OTU00315	Bacteria;Verrucomicrobia;Spartobacteria;Terrimicrobium;Terrimicrobium_unclassified;Terrimicrobium_unclassified;	19	35	24	39	96	27	53	43	22	37	17	12	13	13	35	30	9	13	12	13	0	6	36	61	51	8	0
OTU00317	Bacteria;Bacteroidetes;Sphingobacteriia;Sphingobacteriales;Chitinophagaceae;Chitinophagaceae_unclassified;	20	97	20	10	20	3	12	11	9	8	62	8	3	34	24	79	32	21	12	8	4	15	1	188	4	17	0
OTU00318	Bacteria;Bacteroidetes;Sphingobacteriia;Sphingobacteriales;Chitinophagaceae;Flavisolibacter;	21	95	82	53	24	46	36	30	11	23	78	3	2	12	40	28	12	9	3	19	17	18	0	23	23	7	0
OTU00319	Bacteria;Chloroflexi;Anaerolineae;Anaerolineales;Anaerolineaceae;Anaerolineaceae_unclassified;	12	32	40	69	30	33	55	52	28	19	47	21	3	26	31	28	16	19	13	8	18	7	15	8	34	15	34
OTU00320	Bacteria;Actinobacteria;Actinobacteria;Actinomycetales;Microbacteriaceae;Microbacteriaceae_unclassified;	48	26	42	33	34	15	34	32	14	13	9	24	40	24	11	11	31	16	24	17	55	26	32	50	26	22	1
OTU00321	Bacteria;Actinobacteria;Actinobacteria;Actinomycetales;Sporichthyaceae;Sporichthya;	43	21	19	12	14	7	12	25	29	6	12	44	29	23	16	4	54	32	73	28	99	27	34	15	8	17	5
OTU00322	Bacteria;Bacteroidetes;Sphingobacteriia;Sphingobacteriales;Chitinophagaceae;Ferruginibacter;	10	66	30	63	32	1	16	1	150	30	6	10	13	41	21	30	0	5	12	2	24	23	11	11	27	37	34
OTU00323	Bacteria;candidate_division_WPS-1;candidate_division_WPS-1_unclassified;candidate_division_WPS-1_unclassified;candidate_division_WPS-1_unclassified;candidate_division_WPS-1_unclassified;	32	56	78	48	32	8	31	22	34	42	52	15	9	18	26	21	20	13	9	10	24	10	0	33	17	23	22
OTU00324	Bacteria;Chloroflexi;Caldilineae;Caldilineales;Caldilineaceae;Litorilinea;	22	58	94	119	36	25	17	23	16	19	61	14	11	8	3	21	6	13	17	0	16	37	20	3	33	10	0
OTU00325	Bacteria;Proteobacteria;Alphaproteobacteria;Rhodospirillales;Acetobacteraceae;Stella;	28	28	13	18	22	24	23	15	24	33	8	55	32	34	9	13	57	31	29	48	44	40	14	21	15	22	1
OTU00326	Bacteria;Actinobacteria;Actinobacteria;Acidimicrobiales;Acidimicrobiales_unclassified;Acidimicrobiales_unclassified;	52	66	34	26	29	16	26	17	26	19	26	54	23	26	14	36	25	14	37	8	12	20	14	14	30	10	25
OTU00327	Bacteria;Bacteroidetes;Cytophagia;Cytophagales;Ohtaekwangia;Ohtaekwangia_unclassified;	17	16	39	111	32	14	45	25	25	36	35	15	6	33	12	19	9	38	17	1	28	5	21	33	21	24	20
OTU00328	Bacteria;Nitrospirae;Nitrospira;Nitrospirales;Nitrospiraceae;Nitrospira;	12	38	28	53	63	25	58	27	41	41	38	27	5	24	14	43	4	27	19	17	12	23	13	9	20	11	0
OTU00329	Bacteria;Chloroflexi;Chloroflexia;Chloroflexales;Oscillochloridaceae;Oscillochloris;	32	33	41	29	27	37	32	44	23	29	35	10	28	22	25	29	12	35	14	26	10	22	22	22	28	6	18
OTU00330	Bacteria;Bacteroidetes;Sphingobacteriia;Sphingobacteriales;Sphingobacteriaceae;Pedobacter;	13	90	12	76	16	10	72	33	7	29	25	24	17	1	65	47	56	12	5	1	14	4	0	7	26	27	0
OTU00331	Bacteria;Acidobacteria;Acidobacteria_Gp3;Gp3;Gp3_unclassified;Gp3_unclassified;	23	56	44	16	11	7	18	22	40	16	13	14	20	55	7	21	49	26	28	10	43	16	55	11	6	23	38
OTU00332	Bacteria;Chloroflexi;Thermomicrobia;Sphaerobacterales;Sphaerobacteraceae;Sphaerobacteraceae_unclassified;	43	28	35	23	14	14	27	27	19	19	28	20	34	19	37	23	31	33	42	21	29	30	18	9	16	28	17
OTU00333	Bacteria;Proteobacteria;Alphaproteobacteria;Alphaproteobacteria_incertae_sedis;Geminicoccus;Geminicoccus_unclassified;	55	14	11	29	41	26	32	19	28	26	12	30	33	33	17	17	19	28	29	16	22	35	11	35	26	26	12
OTU00334	Bacteria;Chloroflexi;Caldilineae;Caldilineales;Caldilineaceae;Litorilinea;	28	43	44	42	44	31	17	37	47	36	29	8	15	27	13	23	11	16	7	8	6	19	1	12	44	18	55
OTU00335	Bacteria;candidate_division_WPS-1;candidate_division_WPS-1_unclassified;candidate_division_WPS-1_unclassified;candidate_division_WPS-1_unclassified;candidate_division_WPS-1_unclassified;	7	70	11	86	55	30	45	23	29	36	45	15	7	21	16	30	16	19	8	5	12	10	15	23	39	8	0
OTU00336	Bacteria;Chloroflexi;Caldilineae;Caldilineales;Caldilineaceae;Litorilinea;	29	48	43	41	41	19	36	38	28	45	16	13	6	19	17	24	6	29	27	3	31	13	51	5	36	16	0
OTU00337	Bacteria;Proteobacteria;Alphaproteobacteria;Rhizobiales;Hyphomicrobiaceae;Pedomicrobium;	32	42	51	15	14	31	12	36	22	12	28	32	26	14	14	22	26	31	36	38	12	33	47	11	14	19	9
OTU00338	Bacteria;Actinobacteria;Actinobacteria;Actinomycetales;Nocardioidaceae;Nocardioides;	33	16	24	24	28	35	25	29	15	24	22	25	27	8	16	17	51	36	38	38	17	35	28	17	22	27	0
OTU00340	Bacteria;Bacteria_unclassified;Bacteria_unclassified;Bacteria_unclassified;Bacteria_unclassified;Bacteria_unclassified;	24	64	20	29	30	39	19	18	6	16	13	76	18	10	16	39	35	25	49	11	12	25	28	15	15	22	2
OTU00339	Bacteria;Candidatus_Saccharibacteria;Candidatus_Saccharibacteria_unclassified;Candidatus_Saccharibacteria_unclassified;Candidatus_Saccharibacteria_unclassified;Candidatus_Saccharibacteria_unclassified;	22	35	36	15	56	42	33	9	21	14	27	2	11	6	173	23	10	17	6	20	3	6	26	6	35	22	0
OTU00341	Bacteria;Acidobacteria;Acidobacteria_Gp1;Candidatus_Koribacter;Candidatus_Koribacter_unclassified;Candidatus_Koribacter_unclassified;	19	31	8	35	40	22	44	14	17	25	12	41	37	30	21	57	14	22	20	20	36	33	13	5	22	28	9
OTU00342	Bacteria;Proteobacteria;Alphaproteobacteria;Rhodospirillales;Rhodospirillales_unclassified;Rhodospirillales_unclassified;	15	35	19	17	24	16	19	17	39	23	23	39	38	13	23	30	24	21	29	48	35	47	22	21	15	14	7
OTU00343	Bacteria;Proteobacteria;Alphaproteobacteria;Rhodospirillales;Reyranella;Reyranella_unclassified;	39	17	40	19	7	9	18	25	57	28	14	16	37	39	11	3	19	27	37	28	59	14	11	31	11	18	36
OTU00344	Bacteria;Bacteroidetes;Flavobacteriia;Flavobacteriales;Flavobacteriaceae;Flavobacterium;	11	13	20	1	11	1	54	20	8	18	40	34	12	120	65	31	61	19	0	26	35	22	1	13	18	13	0
OTU00345	Bacteria;Proteobacteria;Alphaproteobacteria;Sphingomonadales;Sphingomonadaceae;Novosphingobium;	40	32	27	29	25	20	18	27	23	14	31	48	19	16	41	45	21	29	26	32	20	17	13	17	18	14	2
OTU00346	Bacteria;Chloroflexi;Chloroflexia;Kallotenuales;Kallotenuaceae;Kallotenue;	41	42	65	47	28	37	29	31	27	18	45	20	20	5	25	17	20	17	25	9	18	18	21	11	21	7	0
OTU00347	Bacteria;Bacteria_unclassified;Bacteria_unclassified;Bacteria_unclassified;Bacteria_unclassified;Bacteria_unclassified;	36	36	18	31	51	57	66	37	24	25	40	5	15	15	33	21	18	18	18	23	3	12	0	25	20	16	0
OTU00348	Bacteria;Gemmatimonadetes;Gemmatimonadetes;Gemmatimonadales;Gemmatimonadaceae;Gemmatimonas;	19	22	23	18	45	11	27	27	24	27	14	32	14	10	24	18	20	24	33	14	18	34	70	22	21	37	13
OTU00349	Bacteria;Bacteria_unclassified;Bacteria_unclassified;Bacteria_unclassified;Bacteria_unclassified;Bacteria_unclassified;	25	15	36	3	5	8	20	23	55	10	13	18	44	48	15	11	34	47	20	52	23	58	21	21	6	13	15
OTU00350	Bacteria;Chloroflexi;Caldilineae;Caldilineales;Caldilineaceae;Caldilinea;	20	11	25	37	42	28	23	26	48	8	28	33	4	21	31	28	22	32	7	47	2	40	26	27	24	2	14
OTU00351	Bacteria;Chloroflexi;Anaerolineae;Anaerolineales;Anaerolineaceae;Anaerolineaceae_unclassified;	18	82	39	89	41	19	55	31	40	25	37	4	2	17	10	19	15	13	2	14	14	2	1	2	55	8	0
OTU00352	Bacteria;Bacteroidetes;Sphingobacteriia;Sphingobacteriales;Chitinophagaceae;Chitinophaga;	29	13	55	7	1	6	8	61	58	12	50	104	1	29	1	0	27	59	7	21	49	4	2	24	20	4	0
OTU00353	Bacteria;Bacteroidetes;Bacteroidetes_unclassified;Bacteroidetes_unclassified;Bacteroidetes_unclassified;Bacteroidetes_unclassified;	12	8	5	11	4	6	60	10	10	46	6	16	20	48	188	22	18	12	9	48	10	22	0	5	28	9	15
OTU00354	Bacteria;Proteobacteria;Alphaproteobacteria;Rhizobiales;Hyphomicrobiaceae;Hyphomicrobium;	46	6	42	8	10	6	6	50	37	11	9	37	29	22	17	5	31	22	29	18	64	25	49	39	13	14	2
OTU00355	Bacteria;Actinobacteria;Actinobacteria;Actinomycetales;Mycobacteriaceae;Mycobacterium;	38	29	20	38	37	25	25	19	14	51	15	24	41	18	6	31	27	14	24	18	15	16	50	16	14	22	0
OTU00356	Bacteria;Actinobacteria;Actinobacteria;Actinomycetales;Mycobacteriaceae;Mycobacterium;	26	17	34	34	22	22	15	10	31	6	21	22	31	39	0	13	36	27	20	9	19	20	124	9	16	24	0
OTU00358	Bacteria;Proteobacteria;Alphaproteobacteria;Rhizobiales;Rhizobiales_unclassified;Rhizobiales_unclassified;	21	34	25	12	23	11	13	18	16	12	21	32	14	25	3	32	31	23	24	42	37	19	27	46	13	27	45
OTU00357	Bacteria;Proteobacteria;Alphaproteobacteria;Rhodospirillales;Rhodospirillaceae;Rhodospirillaceae_unclassified;	34	17	19	20	21	15	9	17	30	17	12	42	18	16	2	25	21	27	36	37	27	29	37	14	15	40	49
OTU00359	Bacteria;Acidobacteria;Acidobacteria_Gp4;Aridibacter;Aridibacter_unclassified;Aridibacter_unclassified;	24	52	50	63	9	13	18	40	49	31	31	15	6	13	6	16	17	19	7	27	28	13	20	10	47	6	13
OTU00360	Bacteria;Bacteroidetes;Sphingobacteriia;Sphingobacteriales;Sphingobacteriaceae;Olivibacter;	11	0	216	66	1	16	38	18	68	54	17	0	2	21	0	1	5	10	1	0	0	0	62	1	31	3	0
OTU00361	Bacteria;Acidobacteria;Acidobacteria_Gp3;Gp3;Gp3_unclassified;Gp3_unclassified;	33	49	38	35	34	49	29	27	26	42	15	23	3	37	18	30	5	16	21	0	24	22	0	18	27	19	0
OTU00363	Bacteria;Chloroflexi;Anaerolineae;Anaerolineales;Anaerolineaceae;Longilinea;	9	31	17	32	28	18	25	34	58	21	23	31	20	27	12	45	10	23	20	12	12	26	20	24	14	14	33
OTU00362	Bacteria;Chloroflexi;Thermomicrobia;Sphaerobacterales;Sphaerobacteraceae;Sphaerobacteraceae_unclassified;	29	27	37	14	20	29	26	11	23	15	52	25	23	21	31	23	16	23	62	6	25	20	13	24	7	37	0
OTU00364	Bacteria;Actinobacteria;Actinobacteria;Actinobacteria_unclassified;Actinobacteria_unclassified;Actinobacteria_unclassified;	52	20	30	34	28	29	29	31	34	15	35	29	25	20	12	14	23	24	46	17	14	14	20	6	16	21	0
OTU00365	Bacteria;candidate_division_WPS-1;candidate_division_WPS-1_unclassified;candidate_division_WPS-1_unclassified;candidate_division_WPS-1_unclassified;candidate_division_WPS-1_unclassified;	16	67	24	54	45	22	31	26	35	23	41	18	10	19	5	43	7	15	10	3	6	7	4	59	28	19	0
OTU00366	Bacteria;Bacteroidetes;Sphingobacteriia;Sphingobacteriales;Chitinophagaceae;Chitinophagaceae_unclassified;	15	62	28	68	26	2	36	24	19	31	66	43	7	20	29	10	6	13	3	5	6	23	4	7	34	30	19
OTU00367	Bacteria;Bacteria_unclassified;Bacteria_unclassified;Bacteria_unclassified;Bacteria_unclassified;Bacteria_unclassified;	46	38	51	22	15	23	12	29	23	10	20	12	21	16	4	6	19	24	56	23	37	21	51	1	6	19	30
OTU00368	Bacteria;Actinobacteria;Actinobacteria;Actinomycetales;Geodermatophilaceae;Geodermatophilus;	31	26	34	33	24	50	21	20	13	27	9	31	38	11	14	18	39	26	35	26	13	25	18	19	15	17	0
OTU00369	Bacteria;Bacteroidetes;Flavobacteriia;Flavobacteriales;Flavobacteriales_unclassified;Flavobacteriales_unclassified;	10	56	29	103	37	7	39	26	19	35	26	9	8	31	43	9	6	13	17	1	4	17	0	27	40	20	0
OTU00370	Bacteria;Proteobacteria;Alphaproteobacteria;Rhizobiales;Bradyrhizobiaceae;Bosea;	50	44	30	30	32	23	35	15	17	22	26	14	17	43	31	34	23	37	10	19	6	4	1	22	18	11	17
OTU00371	Bacteria;Proteobacteria;Alphaproteobacteria;Rhizobiales;Xanthobacteraceae;Pseudolabrys;	23	24	33	23	19	12	4	24	35	3	24	13	20	10	13	25	46	17	19	29	27	16	71	26	8	20	45
OTU00373	Bacteria;Acidobacteria;Acidobacteria_Gp3;Gp3;Gp3_unclassified;Gp3_unclassified;	25	38	39	46	31	33	26	51	27	18	29	19	16	9	26	27	17	25	19	8	3	17	1	10	35	13	20
OTU00372	Bacteria;Chloroflexi;Anaerolineae;Anaerolineales;Anaerolineaceae;Anaerolineaceae_unclassified;	17	20	38	14	17	13	20	13	11	18	28	5	5	14	21	10	22	10	4	1	8	9	4	16	19	16	255
OTU00374	Bacteria;Acidobacteria;Acidobacteria_Gp3;Gp3;Gp3_unclassified;Gp3_unclassified;	39	31	30	66	55	22	32	16	19	38	16	24	22	28	11	18	4	6	24	19	20	14	21	3	39	10	0
OTU00375	Bacteria;Chloroflexi;Chloroflexia;Kallotenuales;Kallotenuaceae;Kallotenue;	23	25	61	11	32	23	57	29	16	20	25	0	50	17	54	20	4	27	20	33	28	15	3	15	11	7	0
OTU00376	Bacteria;Actinobacteria;Actinobacteria;Actinomycetales;Actinomycetales_unclassified;Actinomycetales_unclassified;	35	16	46	8	14	13	2	13	36	2	12	21	26	8	12	2	14	25	66	16	92	61	19	11	16	33	0
OTU00377	Bacteria;Bacteroidetes;Cytophagia;Cytophagales;Ohtaekwangia;Ohtaekwangia_unclassified;	2	22	7	112	5	5	57	12	22	65	13	15	14	109	3	35	4	21	6	6	7	0	0	6	15	3	52
OTU00378	Bacteria;Bacteroidetes;Flavobacteriia;Flavobacteriales;Flavobacteriaceae;Flavobacterium;	29	3	8	0	7	7	123	74	3	56	6	1	54	9	29	18	22	1	0	133	0	6	0	12	11	2	0
OTU00380	Bacteria;BRC1;BRC1_unclassified;BRC1_unclassified;BRC1_unclassified;BRC1_unclassified;	35	40	54	32	18	38	41	32	10	38	45	10	13	9	31	34	13	24	9	6	12	13	0	24	15	17	0
OTU00379	Bacteria;Proteobacteria;Alphaproteobacteria;Rhizobiales;Bradyrhizobiaceae;Rhodopseudomonas;	60	9	62	3	12	6	6	44	36	15	21	54	21	19	9	1	13	29	22	22	50	23	31	14	16	15	0
OTU00382	Bacteria;Acidobacteria;Acidobacteria_Gp16;Gp16;Gp16_unclassified;Gp16_unclassified;	44	16	23	19	19	9	19	14	35	11	21	28	29	22	9	11	20	26	37	22	39	38	57	9	6	28	0
OTU00381	Bacteria;Bacteroidetes;Sphingobacteriia;Sphingobacteriales;Chitinophagaceae;Chitinophagaceae_unclassified;	17	26	26	72	23	35	47	31	34	27	34	6	9	19	30	29	18	28	3	16	7	13	2	17	34	8	0
OTU00383	Bacteria;Proteobacteria;Alphaproteobacteria;Rhizobiales;Rhizobiales_unclassified;Rhizobiales_unclassified;	31	33	24	24	32	9	19	17	24	30	24	30	28	35	11	35	26	26	21	9	37	20	8	25	14	14	2
OTU00384	Bacteria;Chloroflexi;Caldilineae;Caldilineales;Caldilineaceae;Litorilinea;	17	78	24	20	45	35	20	29	27	16	10	28	13	15	25	27	8	27	9	32	3	32	0	40	18	9	0
OTU00385	Bacteria;Bacteroidetes;Sphingobacteriia;Sphingobacteriales;Chitinophagaceae;Chitinophaga;	12	31	13	3	64	0	47	24	11	7	45	2	9	28	15	19	19	36	0	4	8	34	0	150	17	4	1
OTU00386	Bacteria;Actinobacteria;Actinobacteria;Actinomycetales;Streptosporangiaceae;Microbispora;	11	18	22	30	14	28	24	12	24	18	8	22	6	89	2	15	15	8	38	22	59	15	39	26	18	16	0
OTU00387	Bacteria;Actinobacteria;Actinobacteria;Actinobacteria_unclassified;Actinobacteria_unclassified;Actinobacteria_unclassified;	75	66	115	20	30	2	2	19	18	4	39	2	3	9	0	1	5	0	51	0	5	11	69	7	17	27	0
OTU00388	Bacteria;Bacteria_unclassified;Bacteria_unclassified;Bacteria_unclassified;Bacteria_unclassified;Bacteria_unclassified;	36	50	47	49	47	48	25	37	18	15	33	7	19	11	20	16	10	11	14	13	12	11	14	6	24	3	0
OTU00389	Bacteria;Acidobacteria;Acidobacteria_Gp3;Gp3;Gp3_unclassified;Gp3_unclassified;	14	32	40	43	20	51	21	27	31	21	31	13	6	9	9	44	26	24	6	12	15	12	13	12	27	11	21
OTU00390	Bacteria;Actinobacteria;Actinobacteria;Actinobacteria_unclassified;Actinobacteria_unclassified;Actinobacteria_unclassified;	43	51	37	22	19	36	20	27	17	31	19	7	29	7	15	23	8	18	31	3	10	7	0	22	18	33	35
OTU00391	Bacteria;Proteobacteria;Alphaproteobacteria;Sneathiellales;Sneathiellaceae;Ferrovibrio;	21	5	11	4	10	4	5	22	10	4	9	11	14	19	7	11	25	16	6	14	44	16	12	35	3	7	239
OTU00392	Bacteria;Proteobacteria;Alphaproteobacteria;Rhizobiales;Hyphomicrobiaceae;Hyphomicrobiaceae_unclassified;	34	28	30	32	25	18	11	15	24	16	15	29	20	18	4	8	20	18	36	22	52	17	17	28	10	24	12
OTU00394	Bacteria;Bacteria_unclassified;Bacteria_unclassified;Bacteria_unclassified;Bacteria_unclassified;Bacteria_unclassified;	29	28	22	15	17	26	14	25	29	14	15	38	33	15	12	26	20	20	50	28	19	26	17	9	12	21	0
OTU00393	Bacteria;candidate_division_WPS-1;candidate_division_WPS-1_unclassified;candidate_division_WPS-1_unclassified;candidate_division_WPS-1_unclassified;candidate_division_WPS-1_unclassified;	15	76	30	85	55	16	28	23	16	13	58	7	2	11	11	11	14	13	5	7	0	5	12	17	32	18	0
OTU00395	Bacteria;Bacteroidetes;Cytophagia;Cytophagales;Chryseolinea;Chryseolinea_unclassified;	20	33	13	13	10	8	11	10	19	19	18	18	24	14	29	44	7	31	25	18	44	36	31	19	7	35	23
OTU00396	Bacteria;Proteobacteria;Alphaproteobacteria;Sphingomonadales;Sphingomonadaceae;Sphingomonas;	62	17	19	32	56	6	3	1	5	0	13	14	10	20	5	6	41	34	13	9	37	21	38	42	29	46	0
OTU00397	Bacteria;Bacteria_unclassified;Bacteria_unclassified;Bacteria_unclassified;Bacteria_unclassified;Bacteria_unclassified;	46	64	39	26	29	12	22	40	31	6	26	14	12	14	4	6	15	12	38	18	5	20	25	10	24	18	2
OTU00398	Bacteria;Proteobacteria;Alphaproteobacteria;Rhizobiales;Hyphomicrobiaceae;Hyphomicrobium;	18	24	35	22	15	19	14	32	23	16	15	26	22	16	19	8	14	32	17	13	27	17	48	23	23	16	20
OTU00399	Bacteria;Actinobacteria;Actinobacteria;Actinomycetales;Nocardiaceae;Nocardia;	6	21	14	6	20	117	33	4	8	148	14	25	29	2	15	20	23	15	6	11	0	6	0	11	17	1	0
OTU00400	Bacteria;Bacteroidetes;Sphingobacteriia;Sphingobacteriales;Chitinophagaceae;Flavisolibacter;	7	13	11	20	18	13	23	29	9	28	50	4	2	66	33	10	12	18	9	20	43	13	10	19	20	19	51
OTU00403	Bacteria;Bacteroidetes;Cytophagia;Cytophagales;Chryseolinea;Chryseolinea_unclassified;	7	35	11	35	17	3	10	18	42	11	14	12	16	45	34	16	8	6	3	9	11	29	13	33	6	11	115
OTU00401	Bacteria;Armatimonadetes;Armatimonadetes_gp5;Armatimonadetes_gp5_unclassified;Armatimonadetes_gp5_unclassified;Armatimonadetes_gp5_unclassified;	33	38	36	12	11	9	10	27	30	21	14	22	8	18	50	18	20	24	4	16	29	16	9	18	10	21	46
OTU00402	Bacteria;Actinobacteria;Actinobacteria;Acidimicrobiales;Iamiaceae;Aquihabitans;	47	19	11	18	20	20	24	23	23	26	26	21	27	26	5	15	14	20	34	15	15	29	36	16	21	19	0
OTU00404	Bacteria;Acidobacteria;Acidobacteria_Gp3;Gp3;Gp3_unclassified;Gp3_unclassified;	27	31	24	41	33	5	27	29	32	24	16	19	14	41	24	19	5	16	21	0	26	19	15	13	26	21	0
OTU00405	Bacteria;Bacteria_unclassified;Bacteria_unclassified;Bacteria_unclassified;Bacteria_unclassified;Bacteria_unclassified;	62	15	50	6	24	31	8	12	20	11	21	24	10	18	41	28	16	20	18	28	16	27	21	16	17	6	0
OTU00406	Bacteria;Bacteroidetes;Flavobacteriia;Flavobacteriales;Flavobacteriaceae;Chryseobacterium;	20	8	3	9	7	15	19	9	22	46	15	10	1	33	8	3	11	20	0	234	6	24	9	16	16	2	0
OTU00407	Bacteria;Proteobacteria;Alphaproteobacteria;Rhodospirillales;Rhodospirillaceae;Tistlia;	21	7	9	15	14	17	16	14	16	7	9	39	15	17	13	19	25	25	43	37	38	42	46	12	4	31	14
OTU00408	Bacteria;Chloroflexi;Anaerolineae;Anaerolineales;Anaerolineaceae;Anaerolineaceae_unclassified;	44	35	47	48	3	64	23	26	12	12	41	14	1	9	3	16	0	29	9	6	13	8	49	1	32	19	0
OTU00409	Bacteria;Armatimonadetes;Armatimonadetes_gp5;Armatimonadetes_gp5_unclassified;Armatimonadetes_gp5_unclassified;Armatimonadetes_gp5_unclassified;	24	18	37	5	11	40	0	24	10	9	8	14	5	5	16	26	13	34	18	98	11	6	3	12	13	13	87
OTU00410	Bacteria;Proteobacteria;Alphaproteobacteria;Rhizobiales;Methylobacteriaceae;Methylobacteriaceae_unclassified;	36	19	23	25	43	26	30	21	18	25	16	26	16	6	12	32	16	22	14	28	10	17	11	36	16	11	0
OTU00411	Bacteria;Acidobacteria;Acidobacteria_Gp5;Gp5;Gp5_unclassified;Gp5_unclassified;	14	50	15	28	39	13	16	12	28	18	12	16	28	22	9	42	17	18	11	10	14	28	15	11	20	23	24
OTU00412	Bacteria;Chloroflexi;Thermomicrobia;Sphaerobacterales;Sphaerobacteraceae;Sphaerobacteraceae_unclassified;	29	33	29	30	24	29	37	21	12	30	18	17	17	16	21	30	15	15	16	4	16	6	38	0	24	23	1
OTU00414	Bacteria;Proteobacteria;Alphaproteobacteria;Sphingomonadales;Erythrobacteraceae;Erythrobacteraceae_unclassified;	35	16	36	23	25	5	25	9	18	17	36	22	16	22	7	20	28	28	9	14	11	6	2	9	17	52	39
OTU00413	Bacteria;Proteobacteria;Alphaproteobacteria;Sphingomonadales;Sphingomonadaceae;Sphingopyxis;	27	32	22	11	28	27	9	18	22	7	11	21	16	7	60	31	3	34	20	10	6	36	13	18	8	25	25
OTU00415	Bacteria;Bacteria_unclassified;Bacteria_unclassified;Bacteria_unclassified;Bacteria_unclassified;Bacteria_unclassified;	41	41	57	31	24	18	13	26	21	10	28	10	13	25	3	30	11	20	28	6	11	17	23	5	14	20	0
OTU00416	Bacteria;Proteobacteria;Alphaproteobacteria;Rhodospirillales;Acetobacteraceae;Roseomonas;	36	18	56	15	13	26	15	10	7	6	15	17	33	30	13	16	15	16	27	25	25	17	12	33	17	13	19
OTU00417	Bacteria;Actinobacteria;Actinobacteria;Acidimicrobiales;Iamiaceae;Aquihabitans;	58	12	19	11	32	24	23	31	18	29	7	40	25	7	6	4	16	26	34	27	28	19	5	17	10	16	0
OTU00418	Bacteria;Chloroflexi;Thermomicrobia;Sphaerobacterales;Sphaerobacteraceae;Nitrolancea;	39	41	56	26	17	3	7	20	5	10	31	7	6	4	0	7	17	4	24	0	2	25	148	2	9	29	3
OTU00419	Bacteria;Acidobacteria;Acidobacteria_Gp16;Gp16;Gp16_unclassified;Gp16_unclassified;	32	21	17	19	19	20	16	20	28	17	29	21	23	10	3	22	21	20	47	15	16	30	14	27	13	19	0
OTU00420	Bacteria;Bacteroidetes;Cytophagia;Cytophagales;Chryseolinea;Chryseolinea_unclassified;	5	19	8	70	57	1	42	11	24	85	15	10	4	24	23	25	3	6	6	2	4	8	6	15	32	14	19
OTU00422	Bacteria;Proteobacteria;Proteobacteria_unclassified;Proteobacteria_unclassified;Proteobacteria_unclassified;Proteobacteria_unclassified;	36	35	22	38	70	44	24	36	28	13	18	17	10	19	9	22	15	10	4	5	8	5	6	4	27	10	0
OTU00421	Bacteria;Bacteroidetes;Sphingobacteriia;Sphingobacteriales;Chitinophagaceae;Taibaiella;	1	39	5	12	42	8	64	17	5	33	10	8	7	16	112	5	2	14	3	27	1	14	4	36	27	23	0
OTU00423	Bacteria;Chloroflexi;Chloroflexi_unclassified;Chloroflexi_unclassified;Chloroflexi_unclassified;Chloroflexi_unclassified;	25	23	53	40	19	33	30	36	29	16	32	13	9	5	14	25	20	13	17	4	15	22	1	8	19	10	3
OTU00424	Bacteria;Actinobacteria;Actinobacteria;Actinomycetales;Pseudonocardiaceae;Actinophytocola;	60	13	19	26	21	38	18	11	9	6	6	36	28	12	7	25	18	23	26	4	33	21	0	30	11	28	4
OTU00425	Bacteria;Chloroflexi;Thermomicrobia;Sphaerobacterales;Sphaerobacteraceae;Sphaerobacteraceae_unclassified;	25	23	45	21	34	34	41	15	8	28	22	7	18	30	48	32	13	11	11	1	16	9	0	11	10	18	0
OTU00426	Bacteria;Proteobacteria;Alphaproteobacteria;Rhizobiales;Rhizobiales_unclassified;Rhizobiales_unclassified;	20	13	47	10	8	44	18	17	25	4	17	6	44	5	16	10	23	8	36	20	26	21	35	22	9	26	0
OTU00427	Bacteria;Chloroflexi;Chloroflexi_unclassified;Chloroflexi_unclassified;Chloroflexi_unclassified;Chloroflexi_unclassified;	14	13	21	18	27	25	35	25	25	18	31	9	18	17	28	18	7	10	14	26	9	18	52	17	27	7	0
OTU00428	Bacteria;Chloroflexi;Thermomicrobia;Sphaerobacterales;Sphaerobacteraceae;Nitrolancea;	42	16	46	10	14	15	13	31	22	16	25	10	23	13	10	14	36	29	15	32	6	19	24	18	14	12	2
OTU00429	Bacteria;Proteobacteria;Alphaproteobacteria;Rhizobiales;Methylobacteriaceae;Microvirga;	26	27	25	30	29	34	15	22	14	15	13	28	29	15	15	27	18	15	23	15	6	16	13	16	22	16	1
OTU00430	Bacteria;Bacteroidetes;Sphingobacteriia;Sphingobacteriales;Chitinophagaceae;Lacibacter;	11	36	16	21	14	3	23	28	4	11	55	9	10	32	70	8	19	4	8	22	19	15	5	0	10	29	42
OTU00431	Bacteria;Chloroflexi;Caldilineae;Caldilineales;Caldilineaceae;Litorilinea;	22	40	32	44	33	15	27	38	25	20	20	14	10	11	18	18	9	21	16	12	8	14	0	4	31	17	0
OTU00432	Bacteria;Proteobacteria;Alphaproteobacteria;Rhizobiales;Rhizobiales_unclassified;Rhizobiales_unclassified;	32	2	21	0	0	5	0	40	27	6	8	38	17	6	3	2	53	15	18	50	55	32	14	19	4	41	9
OTU00434	Bacteria;Actinobacteria;Actinobacteria;Actinomycetales;Pseudonocardiaceae;Actinomycetospora;	31	9	22	18	16	22	18	21	26	19	11	27	33	13	15	19	23	21	30	12	31	17	6	26	12	17	0
OTU00433	Bacteria;Proteobacteria;Alphaproteobacteria;Rhizobiales;Methylobacteriaceae;Microvirga;	21	10	26	40	20	30	16	11	14	21	3	13	43	17	4	18	33	33	4	18	7	17	30	30	9	11	16
OTU00435	Bacteria;Proteobacteria;Alphaproteobacteria;Rhodospirillales;Rhodospirillaceae;Oceanibaculum;	24	19	23	22	21	33	18	15	27	5	21	21	24	23	1	6	24	17	40	9	37	22	5	11	10	29	6
OTU00436	Bacteria;candidate_division_WPS-1;candidate_division_WPS-1_unclassified;candidate_division_WPS-1_unclassified;candidate_division_WPS-1_unclassified;candidate_division_WPS-1_unclassified;	9	33	18	46	44	15	34	19	13	24	25	12	6	13	22	23	4	18	14	9	6	5	4	21	22	19	33
OTU00437	Bacteria;Planctomycetes;Planctomycetia;Planctomycetales;Planctomycetaceae;Planctomycetaceae_unclassified;	24	43	35	51	39	15	29	13	11	15	51	12	2	23	13	18	3	17	4	5	4	7	2	28	24	20	2
OTU00438	Bacteria;Bacteria_unclassified;Bacteria_unclassified;Bacteria_unclassified;Bacteria_unclassified;Bacteria_unclassified;	20	61	61	22	29	14	18	32	7	10	30	17	22	11	4	11	11	17	30	7	16	8	20	2	8	20	0
OTU00441	Bacteria;Chloroflexi;Anaerolineae;Anaerolineales;Anaerolineaceae;Longilinea;	25	47	9	26	25	7	23	11	39	21	23	6	17	41	27	35	14	11	5	14	14	14	1	1	8	27	16
OTU00439	Bacteria;Proteobacteria;Alphaproteobacteria;Rhizobiales;Rhizobiales_unclassified;Rhizobiales_unclassified;	24	3	24	4	2	3	0	34	27	4	9	37	14	8	4	1	59	18	17	91	55	17	15	21	7	5	4
OTU00440	Bacteria;Chloroflexi;Anaerolineae;Anaerolineales;Anaerolineaceae;Anaerolineaceae_unclassified;	14	19	104	7	27	5	10	17	26	17	50	1	7	7	17	28	9	33	5	13	7	2	0	1	32	1	48
OTU00442	Bacteria;Acidobacteria;Acidobacteria_Gp3;Gp3;Gp3_unclassified;Gp3_unclassified;	13	29	26	33	28	27	28	22	37	19	12	15	13	17	5	15	8	15	12	2	6	18	15	16	45	16	12
OTU00443	Bacteria;Proteobacteria;Alphaproteobacteria;Sphingomonadales;Erythrobacteraceae;Altererythrobacter;	28	23	31	27	31	24	15	8	12	21	29	23	10	7	59	34	6	12	13	10	12	7	5	12	8	28	7
OTU00444	Bacteria;Acidobacteria;Acidobacteria_Gp3;Gp3;Gp3_unclassified;Gp3_unclassified;	25	41	23	66	13	17	11	33	16	17	26	8	12	13	14	11	14	11	14	4	3	13	27	26	21	19	3
OTU00445	Bacteria;Proteobacteria;Alphaproteobacteria;Rhodospirillales;Acetobacteraceae;Roseomonas;	35	22	27	6	17	4	12	9	22	13	5	12	36	29	11	12	6	8	23	9	32	47	69	9	7	12	5
OTU00446	Bacteria;Bacteroidetes;Cytophagia;Cytophagales;Chryseolinea;Chryseolinea_unclassified;	34	1	15	9	6	7	13	56	31	21	12	22	3	96	3	16	16	20	9	32	19	7	10	14	4	22	0
OTU00447	Bacteria;Proteobacteria;Deltaproteobacteria;Myxococcales;Myxococcales_unclassified;Myxococcales_unclassified;	38	35	13	18	13	17	22	11	17	7	16	28	5	6	8	12	52	19	17	23	10	33	16	5	9	44	0
OTU00448	Bacteria;Bacteroidetes;Sphingobacteriia;Sphingobacteriales;Chitinophagaceae;Chitinophagaceae_unclassified;	2	28	11	50	23	30	27	13	20	33	46	1	13	14	41	17	5	10	4	9	5	8	0	27	44	10	0
OTU00449	Bacteria;Bacteria_unclassified;Bacteria_unclassified;Bacteria_unclassified;Bacteria_unclassified;Bacteria_unclassified;	30	28	25	35	22	29	35	19	12	22	21	19	41	9	10	5	2	21	9	14	12	11	7	9	17	13	13
OTU00450	Bacteria;Chloroflexi;Anaerolineae;Anaerolineales;Anaerolineaceae;Ornatilinea;	5	23	32	32	30	17	29	11	30	34	37	5	0	23	11	23	5	28	5	1	7	12	42	0	19	5	23
OTU00452	Bacteria;Planctomycetes;Planctomycetia;Planctomycetales;Planctomycetaceae;Pirellula;	15	46	40	43	47	5	22	20	12	22	44	8	5	18	23	13	5	21	7	2	5	3	5	16	16	23	2
OTU00453	Bacteria;Actinobacteria;Actinobacteria;Actinobacteria_unclassified;Actinobacteria_unclassified;Actinobacteria_unclassified;	24	17	30	22	37	23	29	35	36	16	22	16	6	6	3	10	18	11	24	5	16	19	11	16	12	24	0
OTU00451	Bacteria;Bacteroidetes;Cytophagia;Cytophagales;Flammeovirgaceae;Imperialibacter;	11	1	7	1	2	4	2	16	16	1	5	17	71	9	4	1	24	19	21	48	53	21	62	18	5	18	31
OTU00454	Bacteria;Proteobacteria;Alphaproteobacteria;Rhizobiales;Rhizobiales_unclassified;Rhizobiales_unclassified;	28	32	32	23	30	14	15	16	22	12	10	19	8	14	25	12	37	3	18	32	10	21	8	29	9	8	1
OTU00455	Bacteria;Bacteroidetes;Bacteroidetes_unclassified;Bacteroidetes_unclassified;Bacteroidetes_unclassified;Bacteroidetes_unclassified;	11	29	11	33	38	0	24	8	36	30	15	24	16	53	15	18	8	9	10	7	6	30	1	32	16	7	0
OTU00456	Bacteria;Chloroflexi;Chloroflexia;Herpetosiphonales;Herpetosiphonaceae;Herpetosiphon;	45	39	63	6	17	8	19	14	10	22	13	1	11	10	25	7	14	26	15	30	0	15	0	13	42	21	0
OTU00457	Bacteria;Bacteroidetes;Sphingobacteriia;Sphingobacteriales;Chitinophagaceae;Terrimonas;	4	27	12	44	26	8	34	24	33	35	26	6	14	25	18	15	18	10	1	13	17	16	5	15	26	10	4
OTU00458	Bacteria;Candidatus_Saccharibacteria;Candidatus_Saccharibacteria_unclassified;Candidatus_Saccharibacteria_unclassified;Candidatus_Saccharibacteria_unclassified;Candidatus_Saccharibacteria_unclassified;	27	26	14	8	9	25	24	20	15	21	13	6	3	17	132	18	0	5	1	26	2	9	18	9	28	8	0
OTU00459	Bacteria;Chloroflexi;Chloroflexi_unclassified;Chloroflexi_unclassified;Chloroflexi_unclassified;Chloroflexi_unclassified;	48	9	51	3	12	12	7	46	28	14	10	21	17	13	13	11	24	13	17	29	18	13	0	19	16	9	9
OTU00460	Bacteria;Actinobacteria;Actinobacteria;Actinobacteria_unclassified;Actinobacteria_unclassified;Actinobacteria_unclassified;	29	7	20	12	10	18	14	5	26	10	14	34	19	10	6	10	22	14	37	7	6	13	42	9	8	17	62
OTU00461	Bacteria;Proteobacteria;Alphaproteobacteria;Rhodobacterales;Rhodobacteraceae;Rubellimicrobium;	30	17	39	13	15	32	19	12	12	10	19	6	21	8	11	24	17	22	32	32	9	18	9	16	11	8	18
OTU00463	Bacteria;Planctomycetes;Phycisphaerae;Tepidisphaerales;Tepidisphaeraceae;Tepidisphaera;	10	43	18	53	24	15	27	22	18	10	33	14	9	8	21	10	12	19	13	4	2	12	0	18	32	15	17
OTU00462	Bacteria;Actinobacteria;Actinobacteria;Actinomycetales;Pseudonocardiaceae;Amycolatopsis;	15	15	10	40	43	17	15	7	18	25	17	24	27	21	5	15	20	24	19	13	4	17	43	7	7	11	0
OTU00464	Bacteria;Chloroflexi;Thermomicrobia;Sphaerobacterales;Sphaerobacteraceae;Sphaerobacteraceae_unclassified;	19	15	25	9	14	16	27	8	6	14	26	13	23	14	17	6	18	36	8	8	9	22	77	13	5	20	10
OTU00465	Bacteria;Chloroflexi;Chloroflexi_unclassified;Chloroflexi_unclassified;Chloroflexi_unclassified;Chloroflexi_unclassified;	29	31	42	35	18	21	18	24	27	15	27	22	11	16	18	12	13	6	15	14	17	5	2	3	24	13	0
OTU00466	Bacteria;Bacteroidetes;Sphingobacteriia;Sphingobacteriales;Chitinophagaceae;Taibaiella;	16	44	36	5	6	20	30	40	3	11	17	3	6	14	46	24	18	17	4	4	67	13	0	14	11	8	0
OTU00469	Bacteria;Planctomycetes;Planctomycetia;Planctomycetales;Planctomycetaceae;Pirellula;	21	54	22	52	38	10	25	19	37	27	43	8	7	16	8	7	6	8	9	1	4	5	5	11	24	3	6
OTU00468	Bacteria;Bacteria_unclassified;Bacteria_unclassified;Bacteria_unclassified;Bacteria_unclassified;Bacteria_unclassified;	33	22	25	29	30	27	21	20	12	27	21	12	23	11	8	20	15	12	26	5	16	8	3	16	21	8	5
OTU00467	Bacteria;Candidatus_Saccharibacteria;Candidatus_Saccharibacteria_unclassified;Candidatus_Saccharibacteria_unclassified;Candidatus_Saccharibacteria_unclassified;Candidatus_Saccharibacteria_unclassified;	3	17	6	50	42	5	24	18	26	31	30	2	9	25	60	19	12	17	4	7	9	4	6	21	19	10	0
OTU00470	Bacteria;Gemmatimonadetes;Gemmatimonadetes;Gemmatimonadales;Gemmatimonadaceae;Gemmatimonas;	14	23	22	18	26	33	27	22	11	14	19	15	19	9	22	13	2	21	20	31	19	7	0	7	22	14	15
OTU00471	Bacteria;Gemmatimonadetes;Gemmatimonadetes;Gemmatimonadales;Gemmatimonadaceae;Gemmatimonas;	9	12	6	0	2	5	4	21	4	7	15	11	15	10	14	4	8	19	16	76	36	31	53	14	4	25	39
OTU00472	Bacteria;Bacteria_unclassified;Bacteria_unclassified;Bacteria_unclassified;Bacteria_unclassified;Bacteria_unclassified;	26	14	14	25	27	24	39	26	19	17	28	19	17	14	5	14	4	14	6	4	6	24	10	21	25	15	0
OTU00473	Bacteria;Gemmatimonadetes;Gemmatimonadetes;Gemmatimonadales;Gemmatimonadaceae;Gemmatimonas;	12	8	10	15	12	9	49	17	39	16	5	24	21	10	6	14	14	11	40	10	12	13	34	17	17	16	5
OTU00474	Bacteria;Bacteroidetes;Sphingobacteriia;Sphingobacteriales;Chitinophagaceae;Chitinophagaceae_unclassified;	15	2	11	13	9	16	10	46	37	41	9	54	7	67	17	7	27	20	0	18	1	11	0	9	2	7	0
OTU00476	Bacteria;Chloroflexi;Anaerolineae;Anaerolineales;Anaerolineaceae;Anaerolineaceae_unclassified;	25	31	26	29	16	14	28	38	33	22	27	10	11	18	9	9	7	12	20	9	7	10	12	9	16	7	0
OTU00475	Bacteria;Actinobacteria;Actinobacteria;Actinomycetales;Nocardiaceae;Rhodococcus;	1	9	2	5	29	276	15	4	2	8	2	3	27	4	8	13	10	2	3	14	5	7	1	1	3	1	0
OTU00478	Bacteria;Bacteroidetes;Cytophagia;Cytophagales;Chryseolinea;Chryseolinea_unclassified;	16	12	18	30	19	3	21	7	34	28	14	46	20	22	53	7	7	9	6	16	8	6	1	17	13	16	4
OTU00477	Bacteria;Bacteroidetes;Cytophagia;Cytophagales;Cytophagaceae;Adhaeribacter;	7	100	17	49	17	12	13	10	5	10	74	0	2	3	3	16	13	1	2	0	24	6	1	0	12	7	49
OTU00479	Bacteria;Actinobacteria;Actinobacteria;Acidimicrobiales;Iamiaceae;Iamia;	43	13	16	14	11	16	17	30	20	9	13	16	12	15	14	3	20	22	26	7	15	16	19	15	10	2	37
OTU00480	Bacteria;Proteobacteria;Alphaproteobacteria;Rhizobiales;Methylocystaceae;Methylocystaceae_unclassified;	19	29	22	7	16	18	17	17	15	6	14	33	21	15	8	19	18	14	24	16	19	23	2	30	8	21	0
OTU00482	Bacteria;Proteobacteria;Alphaproteobacteria;Sphingomonadales;Sphingomonadaceae;Sandaracinobacter;	17	14	24	17	21	23	14	9	23	11	12	7	29	8	24	10	34	10	18	28	32	19	10	6	4	13	12
OTU00481	Bacteria;Proteobacteria;Alphaproteobacteria;Rhodospirillales;Rhodospirillaceae;Rhodospirillaceae_unclassified;	17	22	20	16	27	17	13	10	17	13	16	27	23	13	7	10	18	17	25	8	24	14	0	10	16	17	32
OTU00483	Bacteria;Proteobacteria;Alphaproteobacteria;Rhizobiales;Hyphomicrobiaceae;Pedomicrobium;	17	31	18	26	11	7	13	15	13	12	13	21	17	12	5	14	12	13	39	3	13	12	56	25	10	19	1
OTU00485	Bacteria;Proteobacteria;Deltaproteobacteria;Myxococcales;Kofleriaceae;Kofleria;	9	3	13	11	2	1	6	7	7	3	10	5	11	5	3	2	12	3	17	6	9	11	0	6	1	47	237
OTU00484	Bacteria;Acidobacteria;Acidobacteria_Gp3;Gp3;Gp3_unclassified;Gp3_unclassified;	16	29	36	30	13	33	20	22	21	21	19	4	12	11	10	27	9	15	19	10	22	11	4	13	20	0	0
OTU00486	Bacteria;Actinobacteria;Actinobacteria;Actinomycetales;Micromonosporaceae;Catellatospora;	52	7	26	27	11	6	17	29	4	16	12	31	8	17	29	3	15	20	8	5	24	10	30	8	7	15	9
OTU00487	Bacteria;Gemmatimonadetes;Gemmatimonadetes;Gemmatimonadales;Gemmatimonadaceae;Gemmatimonas;	20	12	2	23	15	25	33	12	16	9	37	38	2	12	7	32	9	13	36	5	14	27	16	2	13	13	0
OTU00488	Bacteria;Chloroflexi;Anaerolineae;Anaerolineales;Anaerolineaceae;Anaerolineaceae_unclassified;	14	14	32	51	12	17	22	35	26	12	26	8	11	9	16	8	21	17	4	5	8	7	13	5	25	12	13
OTU00490	Bacteria;Bacteroidetes;Sphingobacteriia;Sphingobacteriales;Chitinophagaceae;Chitinophaga;	5	1	13	0	13	0	2	5	0	6	55	27	15	25	5	1	26	113	1	39	0	9	10	70	0	0	0
OTU00489	Bacteria;Bacteroidetes;Cytophagia;Cytophagales;Ohtaekwangia;Ohtaekwangia_unclassified;	9	20	16	32	16	19	27	14	16	22	30	27	1	15	16	22	7	23	7	2	17	17	1	6	26	33	0
OTU00491	Bacteria;candidate_division_WPS-1;candidate_division_WPS-1_unclassified;candidate_division_WPS-1_unclassified;candidate_division_WPS-1_unclassified;candidate_division_WPS-1_unclassified;	3	22	21	48	32	20	39	23	28	22	28	10	3	19	11	14	2	13	6	0	2	7	0	35	23	8	0
OTU00492	Bacteria;Proteobacteria;Alphaproteobacteria;Rhodospirillales;Rhodospirillaceae;Constrictibacter;	13	11	14	19	14	40	17	14	11	10	6	15	35	15	12	12	15	21	35	29	13	3	20	16	6	22	0
OTU00495	Bacteria;Bacteroidetes;Bacteroidetes_unclassified;Bacteroidetes_unclassified;Bacteroidetes_unclassified;Bacteroidetes_unclassified;	5	32	6	23	28	2	26	1	15	40	2	11	6	43	8	20	13	10	19	0	42	10	13	15	11	29	7
OTU00494	Bacteria;Chloroflexi;Chloroflexia;Chloroflexales;Oscillochloridaceae;Oscillochloris;	36	38	62	16	4	16	7	13	5	3	30	1	17	7	10	8	21	9	12	16	16	4	49	3	11	20	3
OTU00493	Bacteria;Actinobacteria;Actinobacteria;Acidimicrobiales;Acidimicrobiales_unclassified;Acidimicrobiales_unclassified;	27	18	23	6	6	13	7	13	42	24	14	19	9	19	11	12	32	26	16	12	15	15	13	19	12	14	0
OTU00496	Bacteria;Gemmatimonadetes;Gemmatimonadetes;Gemmatimonadales;Gemmatimonadaceae;Gemmatimonas;	20	30	48	15	8	7	2	12	9	3	37	8	7	6	7	4	15	26	49	11	19	6	53	3	3	27	0
OTU00497	Bacteria;Actinobacteria;Actinobacteria;Actinomycetales;Nocardioidaceae;Nocardioides;	35	8	12	33	9	15	6	12	9	12	9	43	29	14	6	32	30	12	24	5	12	12	11	12	14	18	0
OTU00498	Bacteria;Actinobacteria;Actinobacteria;Actinomycetales;Thermomonosporaceae;Actinocorallia;	27	13	23	7	29	26	9	25	18	9	8	5	11	4	13	8	18	25	18	18	14	20	30	28	10	5	13
OTU00499	Bacteria;Planctomycetes;Planctomycetia;Planctomycetales;Planctomycetaceae;Gemmata;	15	35	27	29	29	13	32	20	22	24	28	13	12	5	14	9	13	8	7	3	8	7	22	7	19	11	0
OTU00500	Bacteria;Firmicutes;Firmicutes_unclassified;Firmicutes_unclassified;Firmicutes_unclassified;Firmicutes_unclassified;	20	48	35	20	11	37	24	9	24	15	21	11	12	8	19	25	8	6	11	10	2	5	2	10	25	13	0
OTU00501	Bacteria;Firmicutes;Firmicutes_unclassified;Firmicutes_unclassified;Firmicutes_unclassified;Firmicutes_unclassified;	21	30	38	27	26	9	13	18	14	17	16	21	11	10	12	15	10	20	20	1	0	11	1	11	21	22	15
OTU00502	Bacteria;Chloroflexi;Thermomicrobia;Sphaerobacterales;Sphaerobacteraceae;Sphaerobacteraceae_unclassified;	23	26	13	19	30	15	27	7	9	16	15	23	10	4	21	32	20	15	18	14	4	18	21	10	10	9	0
OTU00503	Bacteria;Actinobacteria;Actinobacteria;Acidimicrobiales;Acidimicrobiales_unclassified;Acidimicrobiales_unclassified;	9	10	26	14	11	22	17	15	17	8	12	14	3	12	5	17	34	23	24	20	31	17	14	17	11	23	0
OTU00504	Bacteria;Acidobacteria;Acidobacteria_Gp3;Gp3;Gp3_unclassified;Gp3_unclassified;	13	18	10	27	26	4	15	13	40	16	18	17	16	20	19	20	5	11	8	23	10	18	0	7	16	17	19
OTU00505	Bacteria;Actinobacteria;Actinobacteria;Actinomycetales;Mycobacteriaceae;Mycobacterium;	18	15	13	33	26	10	14	8	13	19	7	26	27	36	1	15	18	16	24	11	14	22	0	12	6	19	0
OTU00506	Bacteria;Proteobacteria;Alphaproteobacteria;Rhizobiales;Methylocystaceae;Methylocystis;	22	12	38	11	18	13	10	8	12	17	14	6	14	25	5	7	20	16	20	20	47	13	18	11	7	18	0
OTU00507	Bacteria;Actinobacteria;Actinobacteria;Actinomycetales;Microbacteriaceae;Microbacterium;	14	16	9	10	16	35	38	13	9	18	9	16	18	11	17	20	24	8	5	18	1	10	3	47	15	22	0
OTU00508	Bacteria;Bacteroidetes;Sphingobacteriia;Sphingobacteriales;Chitinophagaceae;Chitinophaga;	7	0	6	0	2	0	8	48	12	7	40	171	2	19	1	0	11	9	5	23	12	0	0	14	7	17	0
OTU00509	Bacteria;Proteobacteria;Alphaproteobacteria;Rhodospirillales;Rhodospirillaceae;Rhodospirillaceae_unclassified;	12	21	11	10	13	11	7	8	10	10	3	32	9	13	1	15	36	10	14	17	23	37	57	16	4	20	0
OTU00510	Bacteria;Proteobacteria;Alphaproteobacteria;Rhizobiales;Rhizobiales_unclassified;Rhizobiales_unclassified;	29	32	6	15	26	7	15	9	18	17	12	20	26	34	2	14	13	20	11	12	8	25	15	20	1	11	1
OTU00511	Bacteria;Actinobacteria;Actinobacteria;Actinomycetales;Microbacteriaceae;Leifsonia;	20	9	16	7	14	6	14	30	8	13	4	22	26	4	12	7	22	8	10	85	10	17	10	12	8	10	14
OTU00512	Bacteria;Bacteroidetes;Flavobacteriia;Flavobacteriales;Flavobacteriaceae;Flavobacterium;	6	32	0	12	55	0	33	2	18	4	14	21	6	13	59	7	14	2	3	62	3	21	1	16	12	1	0
OTU00515	Bacteria;Acidobacteria;Acidobacteria_Gp1;Edaphobacter;Edaphobacter_unclassified;Edaphobacter_unclassified;	29	2	11	5	12	4	9	42	29	19	3	18	15	29	3	1	17	19	34	2	28	1	28	44	6	5	0
OTU00514	Bacteria;Armatimonadetes;Armatimonadia;Armatimonadales;Armatimonadaceae;Armatimonas/Armatimonadetes_gp1;	26	31	22	8	8	57	24	12	8	3	24	4	5	5	39	22	3	9	9	42	11	15	0	16	6	6	0
OTU00513	Bacteria;Acidobacteria;Acidobacteria_Gp16;Gp16;Gp16_unclassified;Gp16_unclassified;	40	22	20	20	34	15	18	21	11	10	11	20	21	6	6	6	14	12	32	13	17	23	0	6	6	11	0
OTU00516	Bacteria;Bacteroidetes;Sphingobacteriia;Sphingobacteriales;Chitinophagaceae;Flavisolibacter;	6	25	20	42	35	21	15	12	5	49	39	0	0	5	31	12	7	9	0	4	4	10	0	4	11	6	42
OTU00517	Bacteria;Bacteroidetes;Sphingobacteriia;Sphingobacteriales;Chitinophagaceae;Flavitalea;	10	19	13	43	10	10	25	21	10	31	29	8	0	17	34	22	11	11	1	22	10	6	0	8	23	18	0
OTU00520	Bacteria;candidate_division_WPS-1;candidate_division_WPS-1_unclassified;candidate_division_WPS-1_unclassified;candidate_division_WPS-1_unclassified;candidate_division_WPS-1_unclassified;	11	31	26	22	18	6	17	26	27	18	21	8	4	19	11	9	13	14	14	8	8	7	2	40	11	15	2
OTU00519	Bacteria;Bacteroidetes;Sphingobacteriia;Sphingobacteriales;Chitinophagaceae;Chitinophaga;	16	16	21	30	9	17	11	22	18	29	11	22	0	62	22	12	10	10	3	15	10	10	1	0	23	1	7
OTU00518	Bacteria;Proteobacteria;Alphaproteobacteria;Alphaproteobacteria_unclassified;Alphaproteobacteria_unclassified;Alphaproteobacteria_unclassified;	13	8	12	13	8	15	7	12	11	8	15	33	11	14	7	10	29	19	25	10	25	39	25	12	9	18	0
OTU00521	Bacteria;Bacteroidetes;Cytophagia;Cytophagales;Cytophagaceae;Adhaeribacter;	8	10	3	2	1	16	52	10	6	18	165	2	0	1	16	17	17	2	4	2	0	11	0	9	12	24	0
OTU00523	Bacteria;Proteobacteria;Gammaproteobacteria;Pseudomonadales;Pseudomonadaceae;Pseudomonadaceae_unclassified;	3	46	29	12	9	7	17	78	20	34	25	1	3	22	25	11	2	11	1	5	0	0	0	1	42	2	0
OTU00524	Bacteria;Armatimonadetes;Armatimonadia;Armatimonadales;Armatimonadaceae;Armatimonas/Armatimonadetes_gp1;	15	13	27	19	14	26	2	11	11	3	14	15	11	9	11	13	37	17	23	16	12	25	4	5	15	2	36
OTU00522	Bacteria;Planctomycetes;Planctomycetia;Planctomycetales;Planctomycetaceae;Thermogutta;	16	53	23	39	16	8	22	19	21	15	22	12	7	6	5	24	4	13	8	4	6	7	10	16	25	5	0
OTU00525	Bacteria;Bacteria_unclassified;Bacteria_unclassified;Bacteria_unclassified;Bacteria_unclassified;Bacteria_unclassified;	26	20	11	12	9	0	19	1	37	4	2	27	12	9	1	16	0	17	20	4	17	20	83	25	5	8	0
OTU00526	Bacteria;Gemmatimonadetes;Gemmatimonadetes;Gemmatimonadales;Gemmatimonadaceae;Gemmatimonas;	21	17	14	5	7	0	5	5	10	2	5	14	25	4	9	4	9	10	14	40	12	30	107	8	4	23	0
OTU00527	Bacteria;Bacteroidetes;Sphingobacteriia;Sphingobacteriales;Chitinophagaceae;Flavihumibacter;	27	16	19	15	19	4	10	5	9	6	9	42	2	21	58	13	13	9	9	24	10	6	1	14	18	24	0
OTU00530	Bacteria;Bacteroidetes;Cytophagia;Cytophagales;Chryseolinea;Chryseolinea_unclassified;	11	4	3	6	13	5	8	1	10	9	4	15	5	19	15	4	6	9	11	9	3	15	1	6	7	5	197
OTU00528	Bacteria;Actinobacteria;Actinobacteria;Actinobacteria_unclassified;Actinobacteria_unclassified;Actinobacteria_unclassified;	31	8	14	6	2	7	3	22	28	9	3	18	13	13	4	12	30	7	34	20	37	21	41	3	5	6	4
OTU00529	Bacteria;Acidobacteria;Acidobacteria_Gp1;Gp1;Gp1_unclassified;Gp1_unclassified;	21	33	24	29	22	16	9	18	20	5	13	7	13	12	2	17	20	5	19	1	7	29	31	0	15	11	2
OTU00532	Bacteria;Proteobacteria;Alphaproteobacteria;Alphaproteobacteria_incertae_sedis;Geminicoccus;Geminicoccus_unclassified;	22	15	21	12	21	13	13	13	36	18	14	6	12	13	16	16	17	11	12	3	14	15	9	13	29	16	0
OTU00531	Bacteria;Proteobacteria;Alphaproteobacteria;Alphaproteobacteria_incertae_sedis;Geminicoccus;Geminicoccus_unclassified;	27	34	32	15	13	13	4	23	3	6	9	4	18	3	0	2	10	3	41	2	17	19	57	16	9	16	4
OTU00533	Bacteria;Proteobacteria;Alphaproteobacteria;Rhodospirillales;Rhodospirillales_unclassified;Rhodospirillales_unclassified;	28	11	26	20	14	22	11	3	11	18	7	13	18	23	6	16	8	28	16	12	16	12	29	11	11	6	0
OTU00534	Bacteria;Bacteroidetes;Sphingobacteriia;Sphingobacteriales;Chitinophagaceae;Flavitalea;	8	32	6	49	18	2	30	7	14	34	13	14	10	23	9	7	2	14	2	1	26	10	7	23	18	15	0
OTU00535	Bacteria;Proteobacteria;Alphaproteobacteria;Rhodospirillales;Rhodospirillales_unclassified;Rhodospirillales_unclassified;	21	36	11	16	5	7	8	12	11	15	10	20	7	24	8	15	19	23	10	16	22	22	16	14	14	9	2
OTU00536	Bacteria;Bacteroidetes;Sphingobacteriia;Sphingobacteriales;Chitinophagaceae;Terrimonas;	7	15	28	17	14	5	13	19	21	28	16	15	7	22	22	17	16	20	1	14	27	10	0	13	20	5	0
OTU00537	Bacteria;Bacteria_unclassified;Bacteria_unclassified;Bacteria_unclassified;Bacteria_unclassified;Bacteria_unclassified;	4	47	3	5	19	6	12	18	49	2	88	6	0	5	0	10	13	51	1	3	5	4	18	16	4	0	0
OTU00538	Bacteria;Gemmatimonadetes;Gemmatimonadetes;Gemmatimonadales;Gemmatimonadaceae;Gemmatimonas;	12	27	16	26	9	14	22	19	17	6	14	11	12	11	3	2	9	14	23	3	12	7	45	12	12	30	0
OTU00539	Bacteria;Actinobacteria;Actinobacteria;Acidimicrobiales;Iamiaceae;Aquihabitans;	22	15	32	15	12	16	10	16	8	7	9	18	15	4	3	12	36	17	27	13	8	10	10	10	12	19	12
OTU00540	Bacteria;Bacteroidetes;Sphingobacteriia;Sphingobacteriales;Saprospiraceae;Phaeodactylibacter;	9	33	10	27	25	5	28	8	20	17	8	17	11	27	20	13	5	12	3	4	9	14	10	10	18	24	0
OTU00542	Bacteria;Actinobacteria;Actinobacteria;Actinomycetales;Actinomycetales_unclassified;Actinomycetales_unclassified;	20	16	26	11	11	3	5	9	17	9	9	16	25	7	8	5	10	9	20	15	26	26	50	14	2	17	0
OTU00541	Bacteria;Actinobacteria;Actinobacteria;Acidimicrobiales;Iamiaceae;Iamiaceae_unclassified;	22	15	21	11	23	5	13	21	11	14	20	16	23	11	13	11	7	25	23	14	8	12	0	26	14	7	0
OTU00543	Bacteria;Acidobacteria;Acidobacteria_Gp4;Aridibacter;Aridibacter_unclassified;Aridibacter_unclassified;	8	32	30	58	21	12	12	3	5	21	15	10	14	18	13	21	7	33	1	12	0	17	0	8	11	2	0
OTU00544	Bacteria;Planctomycetes;Planctomycetia;Planctomycetales;Planctomycetaceae;Gemmata;	7	20	21	31	25	23	26	17	21	16	29	3	4	12	17	15	9	24	5	1	0	2	3	15	19	19	0
OTU00545	Bacteria;Proteobacteria;Alphaproteobacteria;Sphingomonadales;Sphingomonadaceae;Sphingosinicella;	23	14	18	20	11	23	9	14	11	9	15	21	9	12	5	14	26	22	17	8	6	16	2	17	2	29	9
OTU00546	Bacteria;Bacteroidetes;Sphingobacteriia;Sphingobacteriales;Chitinophagaceae;Ferruginibacter;	16	19	19	6	19	4	9	9	17	22	17	10	13	15	70	8	7	9	3	13	16	16	0	19	8	18	0
OTU00547	Bacteria;Actinobacteria;Actinobacteria;Actinomycetales;Jiangellaceae;Jiangella;	26	6	10	12	11	10	17	8	9	7	10	35	13	16	8	18	19	6	38	8	18	12	20	21	11	12	0
OTU00548	Bacteria;Chloroflexi;Thermomicrobia;Sphaerobacterales;Sphaerobacteraceae;Sphaerobacteraceae_unclassified;	18	25	24	23	16	11	14	25	12	28	18	5	32	11	4	14	8	3	24	8	12	9	8	14	12	3	0
OTU00549	Bacteria;Chloroflexi;Anaerolineae;Anaerolineales;Anaerolineaceae;Anaerolineaceae_unclassified;	13	6	50	14	2	5	14	27	21	12	12	6	20	11	14	9	15	14	11	12	17	4	21	8	21	11	9
OTU00550	Bacteria;Chloroflexi;Chloroflexia;Chloroflexales;Oscillochloridaceae;Oscillochloris;	16	35	47	9	9	19	4	9	4	5	29	1	21	7	8	6	12	11	25	16	15	17	27	15	9	2	0
OTU00553	Bacteria;Proteobacteria;Alphaproteobacteria;Rhodospirillales;Elioraea;Elioraea_unclassified;	18	33	20	23	10	17	17	7	21	5	21	14	8	11	8	14	14	15	9	12	15	2	14	19	13	14	0
OTU00551	Bacteria;Planctomycetes;Planctomycetia;Planctomycetales;Planctomycetaceae;Planctomycetaceae_unclassified;	17	27	21	38	25	11	16	18	22	16	21	3	6	10	15	15	4	13	1	4	4	6	7	8	23	23	0
OTU00554	Bacteria;Gemmatimonadetes;Gemmatimonadetes;Gemmatimonadales;Gemmatimonadaceae;Gemmatimonas;	12	15	6	2	6	4	18	6	2	8	10	6	14	9	20	7	39	22	15	34	23	23	0	20	7	17	29
OTU00552	Bacteria;Acidobacteria;Acidobacteria_Gp1;Acidobacteria_Gp1_unclassified;Acidobacteria_Gp1_unclassified;Acidobacteria_Gp1_unclassified;	13	11	13	54	8	14	13	11	12	7	14	14	11	17	0	7	8	17	9	3	38	16	23	2	20	19	0
OTU00556	Bacteria;Chloroflexi;Chloroflexi_unclassified;Chloroflexi_unclassified;Chloroflexi_unclassified;Chloroflexi_unclassified;	19	24	27	20	24	12	13	21	20	11	20	6	3	11	9	13	6	9	11	2	3	8	15	17	13	11	25
OTU00555	Bacteria;Bacteroidetes;Bacteroidetes_unclassified;Bacteroidetes_unclassified;Bacteroidetes_unclassified;Bacteroidetes_unclassified;	16	32	17	21	18	7	9	9	38	21	11	17	10	35	6	15	0	3	5	9	12	21	1	9	10	13	8
OTU00557	Bacteria;Bacteria_unclassified;Bacteria_unclassified;Bacteria_unclassified;Bacteria_unclassified;Bacteria_unclassified;	14	34	7	1	1	3	10	3	22	1	29	47	15	18	4	11	25	15	13	20	9	17	16	21	1	13	0
OTU00558	Bacteria;Proteobacteria;Alphaproteobacteria;Caulobacterales;Caulobacteraceae;Brevundimonas;	8	3	18	4	1	15	16	4	12	16	18	5	23	20	39	16	11	26	4	38	1	4	1	17	3	17	27
OTU00560	Bacteria;Chloroflexi;Chloroflexi_unclassified;Chloroflexi_unclassified;Chloroflexi_unclassified;Chloroflexi_unclassified;	25	53	56	23	15	1	0	36	0	2	33	1	0	5	0	0	2	1	16	0	2	3	21	1	14	26	31
OTU00559	Bacteria;Bacteroidetes;Bacteroidetes_unclassified;Bacteroidetes_unclassified;Bacteroidetes_unclassified;Bacteroidetes_unclassified;	8	28	2	17	14	5	20	9	13	29	13	10	7	18	23	6	0	9	1	1	0	7	0	27	27	6	67
OTU00561	Bacteria;Bacteria_unclassified;Bacteria_unclassified;Bacteria_unclassified;Bacteria_unclassified;Bacteria_unclassified;	20	24	10	17	7	11	9	11	20	5	12	15	8	16	2	12	6	5	39	11	9	22	57	5	6	6	0
OTU00562	Bacteria;Actinobacteria;Actinobacteria;Actinomycetales;Nocardiaceae;Williamsia;	5	7	6	8	13	40	12	11	10	16	13	7	15	1	12	20	37	17	2	50	2	5	0	15	10	8	21
OTU00563	Bacteria;Proteobacteria;Alphaproteobacteria;Rhizobiales;Rhodobiaceae;Rhodoligotrophos;	20	14	29	15	34	25	10	2	12	7	10	15	11	6	9	13	7	15	18	16	1	12	29	7	9	16	0
OTU00564	Bacteria;Proteobacteria;Alphaproteobacteria;Rhizobiales;Hyphomicrobiaceae;Devosia;	9	24	18	5	21	35	13	17	14	9	20	2	8	20	18	24	20	12	2	13	0	13	1	21	8	14	0
OTU00565	Bacteria;Acidobacteria;Acidobacteria_Gp3;Gp3;Gp3_unclassified;Gp3_unclassified;	12	25	7	30	11	28	19	9	20	13	9	36	4	14	2	15	9	6	8	1	17	27	12	10	11	6	0
OTU00566	Bacteria;Proteobacteria;Alphaproteobacteria;Rhizobiales;Methylocystaceae;Methylocystis;	22	3	28	2	4	1	1	20	33	5	15	23	15	3	4	2	22	16	23	22	39	15	13	20	3	5	2
OTU00567	Bacteria;Bacteroidetes;Sphingobacteriia;Sphingobacteriales;Saprospiraceae;Phaeodactylibacter;	3	90	4	39	10	15	35	8	7	16	16	7	3	6	5	33	6	8	6	3	13	6	0	2	8	12	0
OTU00568	Bacteria;Actinobacteria;Actinobacteria;Actinobacteria_unclassified;Actinobacteria_unclassified;Actinobacteria_unclassified;	34	20	30	33	5	19	4	19	29	9	5	12	6	5	1	8	15	9	15	7	0	15	19	11	12	18	0
OTU00571	Bacteria;Bacteroidetes;Cytophagia;Cytophagales;Cytophagaceae;Adhaeribacter;	9	17	6	20	15	15	23	14	11	12	44	0	10	8	6	30	17	7	1	0	16	9	9	8	14	22	15
OTU00570	Bacteria;Gemmatimonadetes;Gemmatimonadetes;Gemmatimonadales;Gemmatimonadaceae;Gemmatimonas;	11	14	12	21	23	29	14	17	13	15	25	38	10	2	14	1	6	7	10	10	8	16	7	6	20	9	0
OTU00569	Bacteria;Actinobacteria;Actinobacteria;Acidimicrobiales;Iamiaceae;Iamia;	15	5	19	4	18	20	13	17	9	5	4	11	22	39	12	20	18	26	23	10	1	8	7	22	7	3	0
OTU00572	Bacteria;Chloroflexi;Anaerolineae;Anaerolineales;Anaerolineaceae;Anaerolineaceae_unclassified;	9	22	15	27	13	25	43	19	16	20	7	11	10	9	13	22	3	13	8	8	5	11	0	0	18	10	0
OTU00573	Bacteria;Proteobacteria;Alphaproteobacteria;Sphingomonadales;Sphingomonadaceae;Sphingomonas;	19	5	24	3	6	4	2	29	35	20	11	23	6	6	5	6	11	24	14	48	21	5	1	24	3	1	1
OTU00574	Bacteria;Proteobacteria;Alphaproteobacteria;Rhodospirillales;Acetobacteraceae;Acetobacteraceae_unclassified;	15	16	4	9	21	2	13	13	14	21	10	37	9	30	4	9	14	18	13	20	19	7	13	11	9	4	0
OTU00575	Bacteria;Bacteroidetes;Sphingobacteriia;Sphingobacteriales;Chitinophagaceae;Taibaiella;	17	24	5	12	12	9	11	9	9	15	7	20	9	40	14	38	20	12	3	8	10	14	0	10	4	7	15
OTU00576	Bacteria;Proteobacteria;Alphaproteobacteria;Rhizobiales;Hyphomicrobiaceae;Devosia;	16	10	26	12	7	27	9	13	9	17	13	7	22	21	10	15	13	13	10	9	17	5	9	5	9	8	22
OTU00577	Bacteria;Bacteroidetes;Sphingobacteriia;Sphingobacteriales;Chitinophagaceae;Chitinophagaceae_unclassified;	15	18	5	18	26	9	32	18	11	39	20	11	12	15	18	9	4	5	2	0	15	4	0	10	21	9	8
OTU00578	Bacteria;Proteobacteria;Alphaproteobacteria;Rhizobiales;Rhizobiales_unclassified;Rhizobiales_unclassified;	28	24	31	8	14	9	5	15	13	1	18	6	10	7	0	5	14	8	36	2	22	4	30	2	9	32	0
OTU00579	Bacteria;Armatimonadetes;Chthonomonadetes;Chthonomonadales;Chthonomonadaceae;Chthonomonas/Armatimonadetes_gp3;	20	11	15	23	35	19	14	13	18	5	9	17	7	7	8	14	15	10	11	11	8	21	0	18	16	4	0
OTU00580	Bacteria;Proteobacteria;Alphaproteobacteria;Rhodospirillales;Rhodospirillaceae;Inquilinus;	13	13	17	5	6	7	10	13	2	7	3	26	11	9	19	11	8	13	9	17	5	12	90	13	6	4	0
OTU00581	Bacteria;Bacteroidetes;Sphingobacteriia;Sphingobacteriales;Chitinophagaceae;Chitinophagaceae_unclassified;	0	14	19	64	18	10	18	15	10	17	19	6	7	16	24	14	6	13	0	9	3	12	1	3	18	11	0
OTU00582	Bacteria;Bacteria_unclassified;Bacteria_unclassified;Bacteria_unclassified;Bacteria_unclassified;Bacteria_unclassified;	38	7	31	12	2	10	10	2	27	0	48	1	0	7	0	7	1	5	2	0	31	6	9	0	70	20	0
OTU00585	Bacteria;Proteobacteria;Deltaproteobacteria;Myxococcales;Nannocystaceae;Nannocystis;	42	11	3	29	19	27	13	6	16	11	6	5	15	7	1	20	17	21	3	5	4	2	3	28	12	19	0
OTU00583	Bacteria;Bacteroidetes;Flavobacteriia;Flavobacteriales;Flavobacteriaceae;Flavobacterium;	0	230	0	0	0	0	0	0	0	0	57	1	0	1	0	0	0	0	0	0	0	4	0	0	0	52	0
OTU00584	Bacteria;Actinobacteria;Actinobacteria;Acidimicrobiales;Iamiaceae;Iamiaceae_unclassified;	14	12	22	21	14	13	10	25	11	16	11	27	9	2	6	11	17	7	30	4	1	10	13	11	20	8	0
OTU00587	Bacteria;Planctomycetes;Planctomycetia;Planctomycetales;Planctomycetaceae;Pirellula;	14	35	22	24	25	11	17	27	28	19	21	2	2	5	9	13	2	16	2	4	5	5	0	20	14	2	0
OTU00586	Bacteria;Chloroflexi;Thermomicrobia;Thermomicrobia_unclassified;Thermomicrobia_unclassified;Thermomicrobia_unclassified;	25	26	23	25	20	15	14	16	14	11	17	5	7	2	7	6	1	14	10	14	12	9	9	13	14	15	0
OTU00588	Bacteria;Proteobacteria;Alphaproteobacteria;Sphingomonadales;Sphingomonadaceae;Sphingomonas;	15	4	28	3	3	0	1	25	32	19	3	20	4	29	0	0	29	12	28	5	7	7	28	25	4	3	7
OTU00589	Bacteria;Acidobacteria;Acidobacteria_Gp1;Gp1;Gp1_unclassified;Gp1_unclassified;	12	26	12	40	20	9	6	10	28	8	18	10	10	7	0	8	12	6	15	7	12	12	2	0	18	24	8
OTU00590	Bacteria;Proteobacteria;Alphaproteobacteria;Rhodospirillales;Rhodospirillaceae;Rhodospirillaceae_unclassified;	11	7	17	16	15	8	11	10	9	7	8	21	20	7	1	14	10	13	15	10	17	10	8	15	11	23	23
OTU00591	Bacteria;Bacteroidetes;Cytophagia;Cytophagales;Chryseolinea;Chryseolinea_unclassified;	7	3	5	14	11	9	11	9	21	14	5	17	10	28	10	4	4	15	11	11	23	24	18	8	3	33	6
OTU00592	Bacteria;Chloroflexi;Chloroflexia;Chloroflexia_unclassified;Chloroflexia_unclassified;Chloroflexia_unclassified;	14	1	34	24	4	9	7	26	10	5	13	9	22	8	3	2	19	16	32	27	8	11	12	0	10	7	0
OTU00593	Bacteria;Chloroflexi;Anaerolineae;Anaerolineales;Anaerolineaceae;Anaerolineaceae_unclassified;	8	56	38	33	13	7	18	9	12	8	30	2	3	7	13	9	4	16	4	0	0	4	5	3	19	6	6
OTU00595	Bacteria;Chloroflexi;Chloroflexia;Kallotenuales;Kallotenuaceae;Kallotenue;	12	61	59	40	11	7	1	17	3	5	37	0	3	3	1	3	0	1	20	2	8	3	17	0	9	9	0
OTU00594	Bacteria;Firmicutes;Firmicutes_unclassified;Firmicutes_unclassified;Firmicutes_unclassified;Firmicutes_unclassified;	19	15	18	9	9	22	9	19	7	11	13	24	7	12	6	6	9	13	13	7	8	7	23	14	10	14	8
OTU00596	Bacteria;Gemmatimonadetes;Gemmatimonadetes;Gemmatimonadales;Gemmatimonadaceae;Gemmatimonas;	14	9	16	13	19	5	23	17	12	21	10	21	10	6	9	5	13	22	15	8	13	10	5	11	7	17	0
OTU00597	Bacteria;Bacteroidetes;Flavobacteriia;Flavobacteriales;Flavobacteriaceae;Flavobacterium;	3	0	6	4	1	0	44	3	15	10	4	1	0	17	84	39	64	0	4	0	4	15	0	8	3	1	0
OTU00598	Bacteria;Acidobacteria;Acidobacteria_Gp3;Gp3;Gp3_unclassified;Gp3_unclassified;	16	13	9	16	23	7	16	10	21	14	28	3	11	12	2	4	14	15	9	7	11	12	19	3	12	5	18
OTU00600	Bacteria;Armatimonadetes;Armatimonadetes_gp5;Armatimonadetes_gp5_unclassified;Armatimonadetes_gp5_unclassified;Armatimonadetes_gp5_unclassified;	13	19	8	18	8	6	16	5	40	20	22	18	9	16	0	10	19	10	15	2	13	6	16	4	5	12	0
OTU00599	Bacteria;Actinobacteria;Actinobacteria;Actinomycetales;Cellulomonadaceae;Cellulomonas;	15	2	25	6	1	6	1	15	29	6	10	28	29	1	3	0	11	7	17	23	19	7	42	2	5	1	19
OTU00601	Bacteria;Chloroflexi;Anaerolineae;Anaerolineales;Anaerolineaceae;Anaerolineaceae_unclassified;	22	35	26	5	22	9	27	21	15	5	5	0	7	9	37	18	7	1	6	9	0	14	0	9	11	8	0
OTU00602	Bacteria;candidate_division_WPS-1;candidate_division_WPS-1_unclassified;candidate_division_WPS-1_unclassified;candidate_division_WPS-1_unclassified;candidate_division_WPS-1_unclassified;	10	56	47	53	20	0	4	29	14	9	29	0	2	3	0	5	6	1	7	0	2	8	0	0	12	11	0
OTU00603	Bacteria;Proteobacteria;Alphaproteobacteria;Sphingomonadales;Sphingomonadaceae;Sphingopyxis;	25	17	23	0	8	5	3	13	19	7	24	10	13	25	25	4	8	30	3	5	22	9	3	13	6	8	0
OTU00605	Bacteria;Candidatus_Saccharibacteria;Candidatus_Saccharibacteria_unclassified;Candidatus_Saccharibacteria_unclassified;Candidatus_Saccharibacteria_unclassified;Candidatus_Saccharibacteria_unclassified;	4	21	8	39	12	7	12	9	19	23	7	9	14	13	2	19	5	6	6	5	16	11	11	3	6	1	39
OTU00604	Bacteria;Actinobacteria;Actinobacteria;Actinomycetales;Nocardioidaceae;Nocardioides;	36	5	15	13	12	7	7	3	8	14	7	15	8	7	1	6	21	13	18	11	15	8	35	8	11	14	9
OTU00606	Bacteria;Bacteroidetes;Cytophagia;Cytophagales;Ohtaekwangia;Ohtaekwangia_unclassified;	93	4	6	18	6	9	9	11	19	10	10	10	0	4	9	2	3	17	0	6	18	7	37	9	3	7	0
OTU00607	Bacteria;Acidobacteria;Acidobacteria_Gp16;Gp16;Gp16_unclassified;Gp16_unclassified;	20	22	19	14	15	11	7	10	12	15	11	16	14	22	5	10	9	15	16	6	17	9	10	4	8	7	0
OTU00608	Bacteria;Gemmatimonadetes;Gemmatimonadetes;Gemmatimonadales;Gemmatimonadaceae;Gemmatimonas;	43	47	17	22	13	3	2	20	3	4	8	0	0	4	0	3	5	3	33	2	0	4	47	0	11	3	26
OTU00609	Bacteria;Candidatus_Saccharibacteria;Candidatus_Saccharibacteria_unclassified;Candidatus_Saccharibacteria_unclassified;Candidatus_Saccharibacteria_unclassified;Candidatus_Saccharibacteria_unclassified;	1	12	2	32	29	7	29	5	35	24	5	28	19	19	11	8	6	8	3	2	6	1	15	7	8	0	0
OTU00611	Bacteria;Bacteria_unclassified;Bacteria_unclassified;Bacteria_unclassified;Bacteria_unclassified;Bacteria_unclassified;	7	12	4	19	29	0	57	5	23	29	36	0	6	39	0	18	1	2	4	2	5	6	0	8	6	2	0
OTU00610	Bacteria;Chloroflexi;Anaerolineae;Anaerolineales;Anaerolineaceae;Anaerolineaceae_unclassified;	4	14	36	22	13	15	14	24	19	9	32	5	14	10	13	5	7	5	13	6	11	6	4	8	5	6	0
OTU00612	Bacteria;Proteobacteria;Alphaproteobacteria;Rhodospirillales;Rhodospirillaceae;Lacibacterium;	6	8	2	1	2	0	1	4	2	0	1	2	5	1	0	1	13	4	15	3	11	8	15	6	1	6	201
OTU00613	Bacteria;Bacteroidetes;Cytophagia;Cytophagales;Ohtaekwangia;Ohtaekwangia_unclassified;	6	9	18	19	8	15	18	22	18	11	22	3	8	14	21	13	4	11	6	11	9	10	21	9	11	1	0
OTU00614	Bacteria;Bacteria_unclassified;Bacteria_unclassified;Bacteria_unclassified;Bacteria_unclassified;Bacteria_unclassified;	13	16	20	10	4	5	3	12	23	4	11	15	10	14	1	9	5	6	29	0	13	12	59	8	10	5	0
OTU00615	Bacteria;Bacteroidetes;Sphingobacteriia;Sphingobacteriales;Chitinophagaceae;Flavisolibacter;	4	30	25	25	9	13	9	14	12	17	29	0	2	7	19	14	7	6	3	12	7	3	2	25	16	6	0
OTU00618	Bacteria;Gemmatimonadetes;Gemmatimonadetes;Gemmatimonadales;Gemmatimonadaceae;Gemmatimonas;	23	47	21	14	17	2	1	10	8	1	29	4	3	8	0	5	18	5	28	0	13	5	3	0	4	23	23
OTU00616	Bacteria;Actinobacteria;Actinobacteria;Acidimicrobiales;Iamiaceae;Iamiaceae_unclassified;	33	3	22	17	9	2	4	8	6	2	5	16	38	10	9	9	10	9	31	6	24	19	7	9	3	4	0
OTU00617	Bacteria;Gemmatimonadetes;Gemmatimonadetes;Gemmatimonadales;Gemmatimonadaceae;Gemmatimonas;	14	47	5	3	27	10	11	13	7	5	10	35	16	9	1	27	4	9	11	4	10	16	3	1	10	7	0
OTU00619	Bacteria;Bacteroidetes;Sphingobacteriia;Sphingobacteriales;Sphingobacteriaceae;Pedobacter;	0	19	11	9	4	3	35	6	24	12	15	3	20	5	1	10	4	3	0	5	6	4	3	98	4	8	0
OTU00621	Bacteria;Actinobacteria;Actinobacteria;Actinomycetales;Actinomycetales_unclassified;Actinomycetales_unclassified;	30	8	14	13	9	6	7	14	7	7	6	14	20	5	6	10	22	14	23	11	14	7	0	19	7	16	1
OTU00620	Bacteria;candidate_division_WPS-1;candidate_division_WPS-1_unclassified;candidate_division_WPS-1_unclassified;candidate_division_WPS-1_unclassified;candidate_division_WPS-1_unclassified;	26	26	17	19	17	5	28	9	9	11	16	10	10	6	8	14	4	14	6	2	1	0	0	12	17	12	11
OTU00623	Bacteria;Actinobacteria;Actinobacteria;Euzebyales;Euzebyaceae;Euzebya;	27	14	31	7	6	16	5	21	7	10	7	7	8	1	9	16	6	7	15	4	17	16	0	10	10	22	10
OTU00622	Bacteria;Bacteroidetes;Cytophagia;Cytophagales;Flammeovirgaceae;Marinoscillum;	11	1	0	1	0	1	4	3	2	4	1	16	17	1	0	3	10	5	20	4	14	26	31	22	2	5	105
OTU00624	Bacteria;Proteobacteria;Alphaproteobacteria;Rhodospirillales;Rhodospirillaceae;Skermanella;	19	14	14	13	25	17	18	11	8	30	8	4	11	12	4	17	8	12	10	4	6	4	4	17	13	4	1
OTU00625	Bacteria;Chloroflexi;Chloroflexi_unclassified;Chloroflexi_unclassified;Chloroflexi_unclassified;Chloroflexi_unclassified;	14	25	50	4	4	4	6	15	10	2	32	5	6	1	2	1	11	9	36	13	13	7	8	4	10	16	0
OTU00627	Bacteria;Proteobacteria;Alphaproteobacteria;Rhodospirillales;Reyranella;Reyranella_unclassified;	14	9	19	21	8	5	10	9	18	33	3	11	9	22	10	3	12	26	8	3	13	3	12	2	9	10	5
OTU00626	Bacteria;Proteobacteria;Alphaproteobacteria;Rhodospirillales;Rhodospirillaceae;Skermanella;	18	7	7	21	26	31	7	7	12	16	14	10	12	8	10	12	15	5	6	13	4	6	7	20	10	3	0
OTU00628	Bacteria;Actinobacteria;Actinobacteria;Actinomycetales;Streptosporangiaceae;Streptosporangium;	12	41	6	8	29	17	10	27	10	5	3	7	11	7	9	7	8	5	5	12	4	8	11	23	18	3	0
OTU00629	Bacteria;Nitrospirae;Nitrospira;Nitrospirales;Nitrospiraceae;Nitrospira;	10	24	20	28	14	37	13	12	14	4	3	7	3	11	15	21	13	16	5	2	1	6	2	4	16	5	0
OTU00630	Bacteria;Bacteroidetes;Sphingobacteriia;Sphingobacteriales;Chitinophagaceae;Chitinophagaceae_unclassified;	11	33	19	14	5	34	15	9	7	12	33	4	1	11	19	18	1	15	1	1	12	0	0	0	16	12	1
OTU00632	Bacteria;Bacteroidetes;Sphingobacteriia;Sphingobacteriales;Chitinophagaceae;Niastella;	10	13	13	52	17	16	19	28	6	8	22	2	4	8	8	4	1	16	4	7	4	4	0	17	15	5	1
OTU00631	Bacteria;Actinobacteria;Actinobacteria;Actinomycetales;Propionibacteriaceae;Microlunatus;	26	17	9	36	31	24	6	5	8	8	6	9	10	10	8	11	3	7	11	6	7	5	0	5	17	11	8
OTU00633	Bacteria;Planctomycetes;Planctomycetia;Planctomycetales;Planctomycetaceae;Planctopirus;	15	29	15	23	31	16	15	5	12	17	26	5	1	9	14	10	2	9	2	0	5	7	0	10	17	8	0
OTU00634	Bacteria;Bacteroidetes;Flavobacteriia;Flavobacteriales;Cryomorphaceae;Crocinitomix;	3	6	1	0	32	2	26	1	9	32	1	18	4	27	57	14	23	0	3	8	5	11	0	6	2	6	5
OTU00635	Bacteria;candidate_division_WPS-1;candidate_division_WPS-1_unclassified;candidate_division_WPS-1_unclassified;candidate_division_WPS-1_unclassified;candidate_division_WPS-1_unclassified;	21	6	48	15	11	1	7	21	25	11	16	8	3	13	6	14	2	8	6	8	11	7	3	0	12	11	7
OTU00636	Bacteria;Bacteroidetes;Cytophagia;Cytophagales;Chryseolinea;Chryseolinea_unclassified;	8	5	3	19	17	10	21	14	6	20	10	4	11	16	44	7	0	16	0	10	4	6	6	26	14	2	0
OTU00639	Bacteria;Planctomycetes;Planctomycetia;Planctomycetales;Planctomycetaceae;Planctopirus;	9	33	31	21	31	5	17	9	18	19	15	3	4	11	8	16	1	5	2	6	6	1	0	3	10	9	5
OTU00638	Bacteria;Chloroflexi;Caldilineae;Caldilineales;Caldilineaceae;Litorilinea;	11	14	20	12	16	22	14	14	22	5	15	10	9	6	5	12	7	3	11	20	3	1	0	12	19	15	0
OTU00637	Bacteria;Bacteroidetes;Sphingobacteriia;Sphingobacteriales;Chitinophagaceae;Lacibacter;	11	5	10	13	12	2	4	9	10	2	12	10	3	38	33	6	7	3	17	36	11	24	2	5	8	5	0
OTU00641	Bacteria;Chloroflexi;Chloroflexi_unclassified;Chloroflexi_unclassified;Chloroflexi_unclassified;Chloroflexi_unclassified;	29	16	35	20	12	18	13	22	22	7	13	8	11	1	12	9	1	7	7	2	8	2	0	0	21	2	0
OTU00640	Bacteria;Actinobacteria;Actinobacteria;Acidimicrobiales;Acidimicrobiales_unclassified;Acidimicrobiales_unclassified;	15	12	10	10	13	14	8	20	16	11	14	9	8	3	9	5	29	17	17	11	13	7	5	4	5	13	0
OTU00644	Bacteria;Proteobacteria;Deltaproteobacteria;Bdellovibrionales;Bdellovibrionaceae;Bdellovibrio;	5	23	10	25	15	6	19	21	22	16	17	1	10	20	5	11	1	6	4	4	10	10	0	9	11	16	0
OTU00643	Bacteria;Proteobacteria;Alphaproteobacteria;Sphingomonadales;Erythrobacteraceae;Altererythrobacter;	18	6	10	14	8	9	2	9	7	8	9	26	9	10	14	18	4	14	25	8	4	9	15	9	7	12	13
OTU00642	Bacteria;Proteobacteria;Alphaproteobacteria;Rhizobiales;Xanthobacteraceae;Ancylobacter;	28	4	39	6	11	8	9	20	19	13	3	2	13	15	5	2	10	4	6	9	14	9	18	14	4	3	9
OTU00645	Bacteria;Actinobacteria;Actinobacteria;Actinomycetales;Micromonosporaceae;Catelliglobosispora;	12	8	12	17	17	9	11	17	8	11	9	8	14	11	15	8	5	7	6	7	8	8	41	4	11	2	10
OTU00647	Bacteria;Chloroflexi;Chloroflexi_unclassified;Chloroflexi_unclassified;Chloroflexi_unclassified;Chloroflexi_unclassified;	7	14	15	21	8	5	20	9	17	15	14	12	4	6	5	14	0	11	22	1	8	11	25	3	15	14	0
OTU00646	Bacteria;Bacteroidetes;Sphingobacteriia;Sphingobacteriales;Chitinophagaceae;Chitinophagaceae_unclassified;	10	11	12	24	12	4	17	9	13	23	8	6	7	44	0	23	2	8	7	0	5	6	1	9	6	5	24
OTU00648	Bacteria;Planctomycetes;Phycisphaerae;Tepidisphaerales;Tepidisphaeraceae;Tepidisphaera;	4	34	17	27	13	3	21	9	24	17	19	0	3	11	13	19	5	11	0	5	14	3	0	4	18	1	0
OTU00649	Bacteria;Bacteria_unclassified;Bacteria_unclassified;Bacteria_unclassified;Bacteria_unclassified;Bacteria_unclassified;	10	11	17	6	20	15	11	17	12	5	9	14	6	9	2	9	10	12	25	8	5	17	21	11	4	9	0
OTU00650	Bacteria;Acidobacteria;Acidobacteria_Gp5;Gp5;Gp5_unclassified;Gp5_unclassified;	6	17	11	17	13	9	13	5	7	18	4	4	11	9	10	10	9	10	22	8	7	16	1	38	6	13	0
OTU00651	Bacteria;Chloroflexi;Chloroflexi_unclassified;Chloroflexi_unclassified;Chloroflexi_unclassified;Chloroflexi_unclassified;	15	12	36	29	8	7	6	12	10	4	13	0	0	2	13	3	0	8	11	9	5	7	0	0	10	10	64
OTU00652	Bacteria;Bacteria_unclassified;Bacteria_unclassified;Bacteria_unclassified;Bacteria_unclassified;Bacteria_unclassified;	16	17	26	11	6	24	10	20	13	1	36	4	3	5	3	3	3	5	26	3	7	5	9	5	18	10	4
OTU00653	Bacteria;Planctomycetes;Planctomycetia;Planctomycetales;Planctomycetaceae;Planctomycetaceae_unclassified;	8	40	23	20	28	4	21	8	17	8	33	1	2	4	5	4	3	7	5	1	8	0	12	7	12	5	7
OTU00656	Bacteria;Proteobacteria;Alphaproteobacteria;Rhodospirillales;Rhodospirillaceae;Rhodospirillaceae_unclassified;	24	18	18	9	5	3	1	5	5	6	11	0	10	4	0	5	5	3	27	4	0	18	56	16	8	30	0
OTU00655	Bacteria;Actinobacteria;Actinobacteria;Acidimicrobiales;Acidimicrobineae_incertae_sedis;Aciditerrimonas;	23	6	7	15	12	6	16	2	10	10	13	12	16	9	0	2	13	6	31	1	9	14	47	2	3	5	1
OTU00654	Bacteria;Chloroflexi;Chloroflexia;Chloroflexia_unclassified;Chloroflexia_unclassified;Chloroflexia_unclassified;	19	0	78	3	1	4	3	29	16	11	12	7	5	6	0	0	10	3	17	16	14	18	0	6	2	11	0
OTU00659	Bacteria;Chloroflexi;Chloroflexi_unclassified;Chloroflexi_unclassified;Chloroflexi_unclassified;Chloroflexi_unclassified;	17	5	13	7	17	6	18	8	10	11	12	12	21	17	6	8	18	7	16	11	5	7	0	19	10	6	3
OTU00660	Bacteria;Chloroflexi;Caldilineae;Caldilineales;Caldilineaceae;Litorilinea;	5	34	6	21	19	12	12	22	14	12	11	4	8	7	5	10	17	6	12	5	4	13	0	5	16	10	0
OTU00658	Bacteria;Actinobacteria;Actinobacteria;Actinobacteria_unclassified;Actinobacteria_unclassified;Actinobacteria_unclassified;	27	11	14	18	12	18	16	11	8	5	6	17	13	7	9	8	4	5	20	5	6	7	6	7	11	19	0
OTU00657	Bacteria;Acidobacteria;Acidobacteria_Gp1;Gp1;Gp1_unclassified;Gp1_unclassified;	16	17	16	15	5	12	9	12	13	12	11	14	10	18	2	16	8	5	9	9	26	12	0	8	7	8	0
OTU00662	Bacteria;Bacteroidetes;Sphingobacteriia;Sphingobacteriales;Chitinophagaceae;Chitinophagaceae_unclassified;	3	21	25	20	4	8	19	7	4	6	27	0	6	5	26	11	8	10	8	3	15	5	8	4	12	24	0
OTU00661	Bacteria;candidate_division_WPS-1;candidate_division_WPS-1_unclassified;candidate_division_WPS-1_unclassified;candidate_division_WPS-1_unclassified;candidate_division_WPS-1_unclassified;	9	19	29	22	18	8	12	12	20	20	14	2	12	14	5	13	3	4	6	0	13	3	0	6	16	9	0
OTU00663	Bacteria;Chloroflexi;Chloroflexia;Kallotenuales;Kallotenuaceae;Kallotenue;	5	17	5	5	12	47	19	3	0	6	5	4	14	2	82	7	13	5	3	6	3	4	0	10	9	2	0
OTU00664	Bacteria;Proteobacteria;Alphaproteobacteria;Rhodobacterales;Rhodobacteraceae;Amaricoccus;	16	8	16	11	14	9	6	7	14	8	15	7	6	14	2	10	9	6	22	7	12	14	15	13	6	12	8
OTU00667	Bacteria;Bacteroidetes;Bacteroidetes_unclassified;Bacteroidetes_unclassified;Bacteroidetes_unclassified;Bacteroidetes_unclassified;	8	19	5	41	10	5	26	5	8	37	12	1	4	15	9	18	8	4	2	2	15	6	1	7	17	1	0
OTU00665	Bacteria;Actinobacteria;Actinobacteria;Acidimicrobiales;Acidimicrobineae_incertae_sedis;Aciditerrimonas;	26	31	24	16	10	8	10	14	9	3	14	7	6	11	2	6	15	7	10	5	7	12	6	6	14	4	3
OTU00666	Bacteria;Proteobacteria;Alphaproteobacteria;Rhodospirillales;Rhodospirillaceae;Rhodospirillaceae_unclassified;	9	10	15	7	15	5	10	6	7	11	5	5	6	33	6	13	35	14	15	5	7	5	7	20	11	3	1
OTU00669	Bacteria;Acidobacteria;Acidobacteria_Gp3;Acidobacteria_Gp3_unclassified;Acidobacteria_Gp3_unclassified;Acidobacteria_Gp3_unclassified;	7	14	14	9	4	0	2	2	20	2	4	1	4	17	5	10	14	6	4	3	6	14	3	3	4	1	112
OTU00668	Bacteria;Chloroflexi;Anaerolineae;Anaerolineales;Anaerolineaceae;Anaerolineaceae_unclassified;	13	17	11	10	5	0	2	10	18	3	11	7	8	10	5	23	26	5	18	13	12	18	6	4	6	2	22
OTU00671	Bacteria;Proteobacteria;Alphaproteobacteria;Rhizobiales;Hyphomicrobiaceae;Rhodoplanes;	9	8	17	20	12	4	8	6	15	9	10	12	11	10	6	10	10	13	8	3	18	18	9	17	4	12	5
OTU00670	Bacteria;Proteobacteria;Deltaproteobacteria;Myxococcales;Kofleriaceae;Kofleria;	13	12	23	10	10	6	7	14	4	5	9	32	18	4	4	4	14	13	15	16	12	9	0	9	8	13	0
OTU00672	Bacteria;Bacteroidetes;Flavobacteriia;Flavobacteriales;Cryomorphaceae;Fluviicola;	2	2	1	3	5	6	5	0	57	28	1	33	21	27	2	1	2	5	2	3	45	7	0	13	5	8	0
OTU00674	Bacteria;Bacteria_unclassified;Bacteria_unclassified;Bacteria_unclassified;Bacteria_unclassified;Bacteria_unclassified;	27	14	19	10	8	20	9	15	7	12	7	12	13	7	7	7	12	9	17	5	8	4	0	21	9	4	0
OTU00675	Bacteria;Gemmatimonadetes;Gemmatimonadetes;Gemmatimonadales;Gemmatimonadaceae;Gemmatimonas;	17	9	15	7	11	7	6	13	6	6	16	12	12	5	8	2	14	15	34	9	20	10	0	14	5	10	0
OTU00673	Bacteria;Chloroflexi;Chloroflexia;Kallotenuales;Kallotenuaceae;Kallotenue;	6	8	44	8	15	24	18	12	10	10	20	2	5	4	12	7	19	14	2	5	13	10	0	2	5	8	0
OTU00677	Bacteria;Proteobacteria;Alphaproteobacteria;Caulobacterales;Caulobacteraceae;Brevundimonas;	5	6	6	2	5	9	20	8	11	19	7	5	26	13	54	12	6	4	4	27	0	1	1	2	2	25	2
OTU00676	Bacteria;candidate_division_WPS-1;candidate_division_WPS-1_unclassified;candidate_division_WPS-1_unclassified;candidate_division_WPS-1_unclassified;candidate_division_WPS-1_unclassified;	3	14	9	35	28	8	29	15	12	11	4	18	5	4	8	4	5	7	8	4	2	2	0	22	14	11	0
OTU00679	Bacteria;Bacteroidetes;Cytophagia;Cytophagales;Chryseolinea;Chryseolinea_unclassified;	7	13	4	15	5	3	14	4	5	5	10	12	0	26	14	9	2	8	1	1	14	23	42	20	6	18	0
OTU00678	Bacteria;Actinobacteria;Actinobacteria;Acidimicrobiales;Acidimicrobiaceae;Ilumatobacter;	12	13	10	8	11	12	13	13	14	8	9	8	11	17	17	5	10	16	8	14	5	8	3	25	6	5	0
OTU00680	Bacteria;Bacteria_unclassified;Bacteria_unclassified;Bacteria_unclassified;Bacteria_unclassified;Bacteria_unclassified;	19	15	15	5	14	4	8	12	6	11	6	3	22	5	5	11	5	10	37	1	3	14	27	7	3	12	0
OTU00681	Bacteria;Actinobacteria;Actinobacteria;Actinomycetales;Dermabacteraceae;Brachybacterium;	6	18	31	7	3	9	16	13	14	37	13	11	14	1	8	19	1	0	10	26	3	4	1	2	6	4	0
OTU00683	Bacteria;Actinobacteria;Actinobacteria;Actinomycetales;Nocardioidaceae;Nocardioidaceae_unclassified;	24	12	8	11	15	6	3	8	2	12	4	19	18	9	5	6	19	13	29	8	3	19	1	9	6	7	0
OTU00682	Bacteria;Bacteria_unclassified;Bacteria_unclassified;Bacteria_unclassified;Bacteria_unclassified;Bacteria_unclassified;	3	19	14	38	9	7	22	24	13	10	21	0	6	12	8	17	1	12	3	2	10	4	0	1	13	7	0
OTU00684	Bacteria;Proteobacteria;Alphaproteobacteria;Rhodospirillales;Rhodospirillales_unclassified;Rhodospirillales_unclassified;	19	20	3	6	8	14	14	4	8	10	12	14	13	7	2	10	20	10	14	7	14	14	1	12	9	10	0
OTU00685	Bacteria;Chloroflexi;Chloroflexi_unclassified;Chloroflexi_unclassified;Chloroflexi_unclassified;Chloroflexi_unclassified;	16	10	12	15	8	1	10	17	19	7	15	11	17	12	0	19	3	14	10	1	1	4	1	1	10	6	35
OTU00686	Bacteria;Bacteroidetes;Sphingobacteriia;Sphingobacteriales;Saprospiraceae;Saprospiraceae_unclassified;	4	0	10	0	0	0	0	13	5	1	2	4	48	7	2	3	6	15	15	37	6	24	28	4	4	25	11
OTU00689	Bacteria;Actinobacteria;Actinobacteria;Actinomycetales;Thermomonosporaceae;Actinomadura;	11	8	7	37	12	7	10	2	3	3	2	4	11	1	0	0	11	3	9	4	4	44	24	10	4	8	34
OTU00690	Bacteria;Bacteria_unclassified;Bacteria_unclassified;Bacteria_unclassified;Bacteria_unclassified;Bacteria_unclassified;	3	25	23	42	9	5	12	19	9	10	12	1	5	19	0	24	0	16	5	0	10	3	0	1	18	2	0
OTU00687	Bacteria;Proteobacteria;Alphaproteobacteria;Rhizobiales;Rhizobiaceae;Rhizobium;	13	11	7	7	14	15	9	8	4	9	14	1	5	3	33	17	11	13	9	13	4	7	5	21	6	9	5
OTU00688	Bacteria;Bacteroidetes;Cytophagia;Cytophagales;Chryseolinea;Chryseolinea_unclassified;	16	17	5	10	5	5	10	8	4	10	5	19	15	44	8	9	4	9	3	8	9	9	0	24	7	10	0
OTU00692	Bacteria;Actinobacteria;Actinobacteria;Actinomycetales;Nocardioidaceae;Nocardioides;	28	4	18	10	15	14	8	14	8	4	2	8	2	6	7	4	18	16	13	22	7	7	1	13	7	15	1
OTU00691	Bacteria;Actinobacteria;Actinobacteria;Actinomycetales;Actinomycetales_unclassified;Actinomycetales_unclassified;	27	16	16	7	23	14	9	8	7	12	16	2	6	9	1	10	17	19	9	3	7	7	0	7	8	12	0
OTU00693	Bacteria;Actinobacteria;Actinobacteria;Actinomycetales;Microbacteriaceae;Agromyces;	15	7	4	14	24	4	10	7	9	17	12	2	12	6	13	11	14	7	4	11	17	2	29	12	5	3	0
OTU00694	Bacteria;Gemmatimonadetes;Gemmatimonadetes;Gemmatimonadales;Gemmatimonadaceae;Gemmatimonas;	13	12	7	10	20	13	10	5	11	14	16	13	9	10	4	16	8	12	16	19	6	12	1	6	6	2	0
OTU00695	Bacteria;Proteobacteria;Alphaproteobacteria;Rhizobiales;Rhizobiales_unclassified;Rhizobiales_unclassified;	8	19	7	9	9	16	13	7	1	6	12	12	13	3	1	15	7	15	14	26	8	12	14	6	2	0	16
OTU00696	Bacteria;Chloroflexi;Chloroflexia;Chloroflexia_unclassified;Chloroflexia_unclassified;Chloroflexia_unclassified;	4	22	25	37	14	7	7	11	16	9	9	5	5	4	6	14	0	9	7	8	3	14	12	0	14	8	0
OTU00697	Bacteria;Actinobacteria;Actinobacteria;Actinomycetales;Actinomycetales_unclassified;Actinomycetales_unclassified;	7	14	24	8	4	4	5	10	3	13	17	2	7	7	5	11	6	4	22	7	12	14	22	18	10	14	0
OTU00698	Bacteria;Firmicutes;Firmicutes_unclassified;Firmicutes_unclassified;Firmicutes_unclassified;Firmicutes_unclassified;	13	24	29	4	8	10	9	9	16	11	17	5	4	5	14	12	6	9	2	8	0	10	0	5	33	7	0
OTU00699	Bacteria;Actinobacteria;Actinobacteria;Acidimicrobiales;Acidimicrobiaceae;Ilumatobacter;	25	12	4	24	19	11	7	3	10	17	12	25	7	19	3	8	9	20	5	3	9	7	0	0	4	4	0
OTU00700	Bacteria;Proteobacteria;Alphaproteobacteria;Rhodospirillales;Rhodospirillaceae;Rhodospirillaceae_unclassified;	16	4	14	6	2	2	3	22	13	2	14	18	18	13	0	3	7	8	7	31	13	14	2	18	4	12	0
OTU00703	Bacteria;Bacteroidetes;Sphingobacteriia;Sphingobacteriales;Chitinophagaceae;Chitinophagaceae_unclassified;	5	11	8	24	20	32	13	6	24	8	8	6	3	11	6	15	2	4	8	9	0	7	0	2	32	2	0
OTU00702	Bacteria;Actinobacteria;Actinobacteria;Actinomycetales;Actinomycetales_unclassified;Actinomycetales_unclassified;	20	8	17	20	11	7	8	22	15	2	21	17	4	3	0	7	9	14	15	2	8	5	16	2	6	7	0
OTU00701	Bacteria;Chloroflexi;Chloroflexi_unclassified;Chloroflexi_unclassified;Chloroflexi_unclassified;Chloroflexi_unclassified;	12	48	44	13	15	4	2	16	6	7	19	3	8	7	3	4	6	0	21	0	3	1	1	0	9	14	0
OTU00704	Bacteria;Actinobacteria;Actinobacteria;Acidimicrobiales;Acidimicrobineae_incertae_sedis;Aciditerrimonas;	13	8	14	10	11	12	9	23	8	11	7	14	7	8	11	10	9	10	22	15	5	11	0	5	4	8	0
OTU00706	Bacteria;Bacteria_unclassified;Bacteria_unclassified;Bacteria_unclassified;Bacteria_unclassified;Bacteria_unclassified;	13	15	9	27	20	13	23	11	11	12	9	8	4	7	6	6	5	14	4	4	3	8	1	3	17	11	0
OTU00705	Bacteria;Chloroflexi;Anaerolineae;Anaerolineales;Anaerolineaceae;Anaerolineaceae_unclassified;	11	15	18	20	20	15	13	14	9	10	16	2	5	7	1	4	8	17	3	20	0	5	0	1	15	15	0
OTU00707	Bacteria;Chloroflexi;Chloroflexia;Kallotenuales;Kallotenuaceae;Kallotenue;	4	19	34	9	16	12	11	7	4	7	24	5	11	1	9	6	8	4	21	7	4	16	0	21	3	0	0
OTU00709	Bacteria;Actinobacteria;Actinobacteria;Actinomycetales;Nocardioidaceae;Nocardioidaceae_unclassified;	15	3	11	18	6	6	3	19	8	5	16	12	6	9	1	3	9	8	28	3	11	13	24	6	2	13	4
OTU00712	Bacteria;Bacteroidetes;Bacteroidetes_unclassified;Bacteroidetes_unclassified;Bacteroidetes_unclassified;Bacteroidetes_unclassified;	3	19	16	11	13	5	7	7	11	9	6	16	5	15	3	15	13	34	1	6	8	11	1	0	11	16	0
OTU00708	Bacteria;Bacteria_unclassified;Bacteria_unclassified;Bacteria_unclassified;Bacteria_unclassified;Bacteria_unclassified;	6	14	22	3	6	7	3	9	14	4	11	8	3	13	5	7	10	6	4	18	16	21	36	7	6	3	0
OTU00711	Bacteria;Planctomycetes;Planctomycetia;Planctomycetales;Planctomycetaceae;Pirellula;	7	27	20	19	18	3	5	13	7	8	28	2	6	15	12	5	2	7	4	4	1	4	1	23	16	5	0
OTU00710	Bacteria;candidate_division_WPS-1;candidate_division_WPS-1_unclassified;candidate_division_WPS-1_unclassified;candidate_division_WPS-1_unclassified;candidate_division_WPS-1_unclassified;	10	36	30	29	1	2	14	8	14	13	6	10	3	1	2	9	4	2	9	3	16	9	7	5	11	8	0
OTU00713	Bacteria;Bacteroidetes;Cytophagia;Cytophagales;Cytophagaceae;Rhodocytophaga;	4	14	17	25	25	5	21	1	4	13	23	2	2	9	21	13	9	6	0	0	10	0	0	17	12	8	0
OTU00715	Bacteria;Candidatus_Saccharibacteria;Candidatus_Saccharibacteria_unclassified;Candidatus_Saccharibacteria_unclassified;Candidatus_Saccharibacteria_unclassified;Candidatus_Saccharibacteria_unclassified;	7	28	7	15	3	1	4	15	15	6	12	16	4	11	3	23	8	16	4	4	13	5	9	5	10	17	0
OTU00714	Bacteria;Proteobacteria;Alphaproteobacteria;Rhizobiales;Brucellaceae;Ochrobactrum;	15	5	26	27	22	5	4	23	9	2	3	4	0	1	10	3	3	11	4	8	1	3	0	27	3	5	37
OTU00716	Bacteria;Bacteria_unclassified;Bacteria_unclassified;Bacteria_unclassified;Bacteria_unclassified;Bacteria_unclassified;	10	0	39	2	1	3	3	25	10	10	7	9	5	8	1	2	22	15	15	18	16	6	2	3	5	2	22
OTU00719	Bacteria;Proteobacteria;Alphaproteobacteria;Rhizobiales;Methylobacteriaceae;Methylobacterium;	11	3	19	15	17	3	15	3	2	18	7	4	10	17	0	7	19	9	17	37	5	4	6	4	5	3	0
OTU00720	Bacteria;Chloroflexi;Thermomicrobia;Sphaerobacterales;Sphaerobacteraceae;Sphaerobacteraceae_unclassified;	13	5	20	10	6	7	6	8	9	6	8	6	15	4	3	12	31	7	12	20	7	7	3	16	6	13	0
OTU00717	Bacteria;Chloroflexi;Caldilineae;Caldilineales;Caldilineaceae;Litorilinea;	17	9	7	10	19	22	23	19	16	8	17	6	11	11	10	11	3	13	6	4	0	2	0	0	14	2	0
OTU00718	Bacteria;Actinobacteria;Actinobacteria;Actinomycetales;Kineosporiaceae;Kineosporiaceae_unclassified;	11	6	17	9	15	14	10	11	6	6	10	16	7	5	11	8	7	12	18	17	8	7	0	7	8	5	9
OTU00723	Bacteria;Verrucomicrobia;Spartobacteria;Terrimicrobium;Terrimicrobium_unclassified;Terrimicrobium_unclassified;	5	14	21	15	13	4	15	14	16	33	7	3	10	10	5	4	1	13	5	1	6	0	23	8	4	9	0
OTU00722	Bacteria;Chloroflexi;Anaerolineae;Anaerolineales;Anaerolineaceae;Longilinea;	8	8	22	13	10	1	18	33	18	19	11	3	5	23	1	2	10	7	5	2	10	4	0	1	2	0	23
OTU00721	Bacteria;Chloroflexi;Chloroflexi_unclassified;Chloroflexi_unclassified;Chloroflexi_unclassified;Chloroflexi_unclassified;	4	4	8	5	13	5	5	6	11	8	8	4	18	9	4	4	1	17	9	4	0	8	0	0	6	7	91
OTU00724	Bacteria;Planctomycetes;Planctomycetia;Planctomycetales;Planctomycetaceae;Pirellula;	11	27	17	26	13	11	17	14	9	7	31	4	0	8	4	9	1	10	1	4	3	0	0	15	11	5	0
OTU00725	Bacteria;Proteobacteria;Alphaproteobacteria;Rhodospirillales;Acetobacteraceae;Roseomonas;	20	16	9	8	17	12	10	10	9	4	5	16	8	8	8	9	7	12	17	5	8	15	1	5	2	15	2
OTU00726	Bacteria;Chloroflexi;Caldilineae;Caldilineales;Caldilineaceae;Litorilinea;	9	25	11	13	19	14	10	21	11	12	12	4	3	7	5	25	0	9	3	11	9	9	0	2	7	6	0
OTU00728	Bacteria;Proteobacteria;Alphaproteobacteria;Sphingomonadales;Sphingomonadaceae;Sphingomonas;	21	12	16	17	16	17	5	18	2	4	8	5	4	2	15	2	6	9	3	17	2	6	8	8	11	9	13
OTU00727	Bacteria;Proteobacteria;Alphaproteobacteria;Rhizobiales;Methylobacteriaceae;Microvirga;	11	23	20	26	23	16	11	5	11	12	8	4	3	6	4	8	2	6	3	5	3	1	0	12	8	23	2
OTU00729	Bacteria;Bacteroidetes;Sphingobacteriia;Sphingobacteriales;Chitinophagaceae;Sediminibacterium;	9	4	3	10	6	2	11	7	8	20	7	20	10	27	15	9	1	6	1	22	8	7	7	11	12	11	0
OTU00731	Bacteria;Planctomycetes;Planctomycetia;Planctomycetales;Planctomycetaceae;Thermogutta;	5	15	12	23	25	7	11	4	9	13	19	2	0	13	5	10	0	3	6	8	1	2	0	25	26	8	1
OTU00730	Bacteria;Bacteria_unclassified;Bacteria_unclassified;Bacteria_unclassified;Bacteria_unclassified;Bacteria_unclassified;	2	17	6	30	11	10	36	8	15	11	30	9	4	17	4	8	1	7	3	0	0	1	10	0	13	0	0
OTU00733	Bacteria;Proteobacteria;Alphaproteobacteria;Rhodospirillales;Acetobacteraceae;Belnapia;	28	3	15	7	8	18	7	6	6	15	2	9	17	9	8	9	11	4	11	7	6	9	2	10	8	17	0
OTU00732	Bacteria;Chloroflexi;Chloroflexia;Herpetosiphonales;Herpetosiphonaceae;Herpetosiphon;	14	7	29	7	7	11	12	6	10	5	12	14	4	4	2	15	14	10	15	7	14	5	1	4	11	12	0
OTU00736	Bacteria;Chloroflexi;Chloroflexi_unclassified;Chloroflexi_unclassified;Chloroflexi_unclassified;Chloroflexi_unclassified;	9	11	10	9	29	11	8	13	8	5	12	13	3	12	7	11	8	2	17	2	5	8	5	13	14	6	0
OTU00734	Bacteria;Bacteroidetes;Sphingobacteriia;Sphingobacteriales;Chitinophagaceae;Parafilimonas;	17	5	0	75	5	0	26	1	15	28	0	20	4	18	6	1	3	0	0	5	3	4	0	8	7	0	0
OTU00735	Bacteria;Bacteria_unclassified;Bacteria_unclassified;Bacteria_unclassified;Bacteria_unclassified;Bacteria_unclassified;	5	12	20	0	3	3	48	7	6	1	6	21	4	1	5	9	0	2	0	91	0	0	0	4	0	3	0
OTU00737	Bacteria;candidate_division_WPS-1;candidate_division_WPS-1_unclassified;candidate_division_WPS-1_unclassified;candidate_division_WPS-1_unclassified;candidate_division_WPS-1_unclassified;	1	47	32	6	8	21	12	8	6	6	19	3	1	0	25	12	5	3	6	0	0	3	4	11	6	5	0
OTU00738	Bacteria;Actinobacteria;Actinobacteria;Actinomycetales;Nocardioidaceae;Marmoricola;	9	8	20	5	2	0	5	21	7	1	17	2	9	6	0	8	7	9	30	0	13	11	23	6	6	23	1
OTU00741	Bacteria;Proteobacteria;Alphaproteobacteria;Rhizobiales;Rhizobiales_incertae_sedis;Bauldia;	12	11	7	12	9	3	6	11	13	11	8	12	8	12	2	5	10	11	4	16	12	9	16	7	6	12	3
OTU00739	Bacteria;Chloroflexi;Anaerolineae;Anaerolineales;Anaerolineaceae;Anaerolineaceae_unclassified;	7	30	22	17	10	5	14	10	16	7	14	4	6	12	0	10	9	9	2	2	5	7	2	5	11	8	4
OTU00743	Bacteria;candidate_division_WPS-1;candidate_division_WPS-1_unclassified;candidate_division_WPS-1_unclassified;candidate_division_WPS-1_unclassified;candidate_division_WPS-1_unclassified;	12	17	12	21	39	9	21	12	8	11	4	12	1	8	17	5	8	6	2	0	4	2	0	8	3	6	0
OTU00744	Bacteria;Bacteroidetes;Cytophagia;Cytophagales;Cytophagaceae;Pontibacter;	22	20	31	18	13	9	12	6	4	7	9	1	14	3	5	27	2	3	0	1	13	7	0	9	7	5	0
OTU00740	Bacteria;Actinobacteria;Actinobacteria;Acidimicrobiales;Acidimicrobiales_unclassified;Acidimicrobiales_unclassified;	17	4	9	1	14	9	8	4	6	5	2	23	15	5	7	4	12	11	31	1	4	8	2	19	8	14	5
OTU00742	Bacteria;Bacteria_unclassified;Bacteria_unclassified;Bacteria_unclassified;Bacteria_unclassified;Bacteria_unclassified;	4	15	5	17	13	3	14	14	17	15	19	3	5	24	6	13	1	7	0	1	8	9	0	5	19	11	0
OTU00745	Bacteria;Proteobacteria;Alphaproteobacteria;Rhodospirillales;Rhodospirillales_unclassified;Rhodospirillales_unclassified;	5	4	8	1	3	7	4	9	9	3	8	11	3	6	2	7	35	15	6	16	33	14	1	18	6	13	0
OTU00746	Bacteria;Planctomycetes;Phycisphaerae;Tepidisphaerales;Tepidisphaeraceae;Tepidisphaera;	8	27	40	16	5	3	13	8	5	10	29	0	2	9	22	9	1	8	1	0	3	1	0	0	16	9	1
OTU00749	Bacteria;candidate_division_WPS-1;candidate_division_WPS-1_unclassified;candidate_division_WPS-1_unclassified;candidate_division_WPS-1_unclassified;candidate_division_WPS-1_unclassified;	4	18	16	25	26	17	15	16	15	15	15	4	2	4	1	9	9	8	8	1	2	4	0	0	6	4	2
OTU00748	Bacteria;Bacteria_unclassified;Bacteria_unclassified;Bacteria_unclassified;Bacteria_unclassified;Bacteria_unclassified;	23	11	15	25	20	16	11	20	11	6	11	3	12	3	6	12	0	4	6	7	2	4	0	4	14	0	0
OTU00747	Bacteria;Bacteria_unclassified;Bacteria_unclassified;Bacteria_unclassified;Bacteria_unclassified;Bacteria_unclassified;	10	21	12	19	12	9	11	10	10	6	9	5	11	5	1	12	2	5	14	0	5	8	17	15	8	9	0
OTU00750	Bacteria;Actinobacteria;Actinobacteria;Actinomycetales;Intrasporangiaceae;Intrasporangiaceae_unclassified;	29	6	14	11	9	26	12	12	9	13	5	7	5	5	5	7	7	9	4	10	13	1	1	6	3	11	5
OTU00751	Bacteria;Planctomycetes;Planctomycetia;Planctomycetales;Planctomycetaceae;Gemmata;	18	14	14	11	15	2	10	12	10	6	10	8	0	10	18	0	10	13	8	1	11	2	1	7	14	3	16
OTU00757	Bacteria;Actinobacteria;Actinobacteria;Actinomycetales;Micromonosporaceae;Micromonosporaceae_unclassified;	15	6	9	19	16	12	7	10	9	9	7	13	7	3	2	4	16	5	7	10	2	8	24	4	8	11	0
OTU00752	Bacteria;Actinobacteria;Actinobacteria;Acidimicrobiales;Acidimicrobineae_incertae_sedis;Aciditerrimonas;	13	3	4	11	11	18	8	7	6	6	7	8	16	3	2	11	8	12	34	8	3	14	20	2	5	3	0
OTU00753	Bacteria;Actinobacteria;Actinobacteria;Actinomycetales;Microbacteriaceae;Agromyces;	19	10	0	10	13	14	12	8	6	2	2	11	29	4	1	9	7	2	9	5	19	8	16	13	8	6	0
OTU00756	Bacteria;Chloroflexi;Thermomicrobia;Sphaerobacterales;Sphaerobacteraceae;Sphaerobacter;	18	8	26	10	4	5	10	7	10	6	22	10	12	3	1	7	2	4	15	1	4	6	23	0	11	8	10
OTU00754	Bacteria;Gemmatimonadetes;Gemmatimonadetes;Gemmatimonadales;Gemmatimonadaceae;Gemmatimonas;	9	11	2	21	9	0	5	2	13	10	3	12	15	12	0	7	1	3	6	1	22	14	10	10	0	45	0
OTU00758	Bacteria;Acidobacteria;Acidobacteria_Gp3;Gp3;Gp3_unclassified;Gp3_unclassified;	17	26	6	12	20	23	10	11	4	10	9	5	5	9	8	15	4	2	3	9	5	2	12	6	8	2	0
OTU00755	Bacteria;Planctomycetes;Planctomycetia;Planctomycetales;Planctomycetaceae;Gemmata;	3	11	19	12	23	3	8	13	18	12	16	6	7	39	8	8	5	5	3	1	1	0	7	6	2	7	0
OTU00759	Bacteria;Bacteria_unclassified;Bacteria_unclassified;Bacteria_unclassified;Bacteria_unclassified;Bacteria_unclassified;	0	22	3	7	0	2	1	12	42	5	39	21	5	18	7	10	3	20	4	6	0	10	0	0	3	0	2
OTU00760	Bacteria;Actinobacteria;Actinobacteria;Actinomycetales;Thermomonosporaceae;Actinomadura;	5	6	12	6	19	24	11	3	5	5	3	16	29	4	4	5	7	12	15	8	10	5	9	9	8	1	0
OTU00763	Bacteria;Bacteroidetes;Sphingobacteriia;Sphingobacteriales;Sphingobacteriaceae;Mucilaginibacter;	4	7	25	2	3	1	15	17	10	33	40	3	0	3	28	18	17	1	0	0	0	2	0	10	0	1	0
OTU00761	Bacteria;Proteobacteria;Alphaproteobacteria;Rhodospirillales;Acetobacteraceae;Stella;	7	5	10	14	14	21	6	5	5	8	9	10	17	6	3	15	7	11	10	9	3	8	8	5	3	2	19
OTU00762	Bacteria;Gemmatimonadetes;Gemmatimonadetes;Gemmatimonadales;Gemmatimonadaceae;Gemmatimonas;	13	10	12	12	4	10	5	16	6	7	7	12	6	3	3	3	12	4	29	15	3	4	33	2	8	1	0
OTU00764	Bacteria;Proteobacteria;Alphaproteobacteria;Rhodospirillales;Acetobacteraceae;Stella;	9	10	8	7	13	13	9	4	9	11	10	8	5	5	5	16	11	14	12	10	17	5	0	9	6	10	3
OTU00765	Bacteria;Actinobacteria;Actinobacteria;Acidimicrobiales;Acidimicrobiales_unclassified;Acidimicrobiales_unclassified;	26	5	14	8	5	5	5	11	5	1	6	9	8	5	9	3	22	16	15	9	9	16	10	6	6	5	0
OTU00766	Bacteria;Actinobacteria;Actinobacteria;Acidimicrobiales;Iamiaceae;Aquihabitans;	29	4	19	3	3	3	3	8	6	8	12	8	2	5	4	4	12	25	17	11	25	4	0	8	4	12	0
OTU00769	Bacteria;Armatimonadetes;Chthonomonadetes;Chthonomonadales;Chthonomonadaceae;Chthonomonas/Armatimonadetes_gp3;	10	8	12	8	14	28	12	5	19	4	22	5	3	9	1	10	6	2	10	2	10	7	7	6	6	12	0
OTU00771	Bacteria;Bacteroidetes;Bacteroidetes_unclassified;Bacteroidetes_unclassified;Bacteroidetes_unclassified;Bacteroidetes_unclassified;	3	19	0	27	16	7	13	6	18	15	11	4	1	13	4	16	1	5	0	8	8	9	5	11	12	6	0
OTU00770	Bacteria;Proteobacteria;Alphaproteobacteria;Rhizobiales;Phyllobacteriaceae;Mesorhizobium;	22	5	22	11	4	13	3	12	16	5	17	2	3	26	2	4	5	16	2	5	5	1	0	12	10	13	2
OTU00767	Bacteria;Chloroflexi;Thermomicrobia;Sphaerobacterales;Sphaerobacteraceae;Sphaerobacteraceae_unclassified;	21	6	14	4	5	16	7	8	13	3	11	6	19	3	8	12	11	6	8	5	13	9	0	16	7	7	0
OTU00768	Bacteria;Candidatus_Saccharibacteria;Candidatus_Saccharibacteria_unclassified;Candidatus_Saccharibacteria_unclassified;Candidatus_Saccharibacteria_unclassified;Candidatus_Saccharibacteria_unclassified;	4	15	5	54	10	8	12	6	9	3	12	10	4	9	10	3	0	1	1	12	3	10	0	16	20	1	0
OTU00772	Bacteria;Planctomycetes;Planctomycetia;Planctomycetales;Planctomycetaceae;Pirellula;	5	26	12	33	20	8	13	7	14	13	10	5	3	8	7	6	0	1	10	2	0	2	0	10	12	7	3
OTU00773	Bacteria;Proteobacteria;Alphaproteobacteria;Rhizobiales;Rhizobiales_unclassified;Rhizobiales_unclassified;	17	4	11	0	1	0	1	14	14	1	4	22	9	6	1	0	21	11	7	23	17	11	0	12	3	5	22
OTU00774	Bacteria;Proteobacteria;Alphaproteobacteria;Sneathiellales;Sneathiellaceae;Ferrovibrio;	15	1	3	0	1	0	1	3	4	3	1	11	5	2	1	1	18	8	1	14	18	2	5	15	1	0	102
OTU00775	Bacteria;Bacteroidetes;Sphingobacteriia;Sphingobacteriales;Sphingobacteriaceae;Pedobacter;	6	8	3	1	0	1	52	1	20	4	3	2	3	3	33	36	4	23	0	3	0	1	14	0	7	6	1
OTU00777	Bacteria;Proteobacteria;Alphaproteobacteria;Rhizobiales;Rhizobiales_unclassified;Rhizobiales_unclassified;	6	9	18	9	9	6	2	4	12	2	2	7	9	12	3	10	21	4	13	9	15	9	12	5	8	11	8
OTU00776	Bacteria;Bacteroidetes;Sphingobacteriia;Sphingobacteriales;Chitinophagaceae;Chitinophaga;	0	7	16	1	7	0	29	53	17	26	1	0	13	25	2	6	12	3	1	0	2	4	0	5	3	2	0
OTU00778	Bacteria;Actinobacteria;Actinobacteria;Actinomycetales;Nocardioidaceae;Nocardioides;	10	9	9	6	6	4	3	5	9	8	8	5	23	11	0	2	21	3	18	1	12	9	28	3	8	13	0
OTU00780	Bacteria;Bacteria_unclassified;Bacteria_unclassified;Bacteria_unclassified;Bacteria_unclassified;Bacteria_unclassified;	3	24	2	11	26	3	19	3	3	19	11	16	10	15	8	7	12	5	5	7	1	8	0	0	7	8	0
OTU00779	Bacteria;Acidobacteria;Acidobacteria_Gp1;Gp1;Gp1_unclassified;Gp1_unclassified;	10	10	7	17	15	7	11	4	7	17	9	2	0	12	9	14	8	7	10	0	12	5	0	14	11	15	0
OTU00781	Bacteria;Proteobacteria;Gammaproteobacteria;Gammaproteobacteria_unclassified;Gammaproteobacteria_unclassified;Gammaproteobacteria_unclassified;	3	2	7	1	0	1	2	8	12	0	0	6	18	1	1	2	31	14	3	16	17	13	39	5	0	9	22
OTU00782	Bacteria;Actinobacteria;Actinobacteria;Actinobacteria_unclassified;Actinobacteria_unclassified;Actinobacteria_unclassified;	13	14	9	14	16	7	8	9	15	5	6	5	8	5	1	6	19	13	17	8	20	1	4	0	6	3	0
OTU00784	Bacteria;Acidobacteria;Acidobacteria_Gp16;Gp16;Gp16_unclassified;Gp16_unclassified;	9	10	40	3	2	1	3	3	4	1	11	0	1	8	0	1	1	2	28	0	11	16	56	0	9	11	0
OTU00783	Bacteria;Candidatus_Saccharibacteria;Candidatus_Saccharibacteria_unclassified;Candidatus_Saccharibacteria_unclassified;Candidatus_Saccharibacteria_unclassified;Candidatus_Saccharibacteria_unclassified;	9	10	3	20	24	7	13	6	12	17	7	3	4	7	6	10	9	10	4	2	5	8	1	9	19	6	0
OTU00785	Bacteria;Proteobacteria;Alphaproteobacteria;Alphaproteobacteria_incertae_sedis;Rhizomicrobium;Rhizomicrobium_unclassified;	11	19	2	6	9	9	3	8	9	7	9	24	8	5	1	3	11	7	1	13	9	11	1	9	9	15	11
OTU00786	Bacteria;Firmicutes;Firmicutes_unclassified;Firmicutes_unclassified;Firmicutes_unclassified;Firmicutes_unclassified;	9	14	10	11	16	5	11	14	19	14	11	7	5	2	9	18	3	4	1	10	1	9	0	14	8	4	0
OTU00790	Bacteria;Actinobacteria;Actinobacteria;Acidimicrobiales;Acidimicrobineae_incertae_sedis;Aciditerrimonas;	19	3	7	2	6	14	10	21	7	4	4	4	6	2	4	7	7	7	21	26	13	2	7	7	4	8	5
OTU00788	Bacteria;Proteobacteria;Alphaproteobacteria;Rhizobiales;Rhizobiales_unclassified;Rhizobiales_unclassified;	14	0	24	0	0	4	3	17	8	0	0	6	14	1	1	1	26	7	6	13	22	17	20	15	1	1	6
OTU00787	Bacteria;Firmicutes;Firmicutes_unclassified;Firmicutes_unclassified;Firmicutes_unclassified;Firmicutes_unclassified;	10	6	26	9	9	16	13	9	4	6	7	10	6	7	6	8	14	3	14	3	18	8	1	0	7	7	0
OTU00789	Bacteria;Actinobacteria;Actinobacteria;Acidimicrobiales;Iamiaceae;Iamiaceae_unclassified;	13	3	4	13	10	13	6	15	16	7	4	7	18	6	4	6	12	16	12	6	3	6	1	8	6	12	0
OTU00793	Bacteria;Actinobacteria;Actinobacteria;Actinobacteria_unclassified;Actinobacteria_unclassified;Actinobacteria_unclassified;	19	13	9	7	12	22	20	9	7	1	8	1	8	3	0	5	18	2	15	7	0	0	14	9	9	8	0
OTU00791	Bacteria;Bacteria_unclassified;Bacteria_unclassified;Bacteria_unclassified;Bacteria_unclassified;Bacteria_unclassified;	7	12	21	12	9	20	13	10	9	3	7	0	8	10	5	3	7	8	13	5	1	11	10	4	9	9	0
OTU00794	Bacteria;Acidobacteria;Acidobacteria_Gp1;Gp1;Gp1_unclassified;Gp1_unclassified;	17	19	14	17	12	23	10	8	9	11	6	6	4	6	6	18	3	2	3	2	4	5	3	2	9	7	0
OTU00792	Bacteria;Proteobacteria;Alphaproteobacteria;Rhodospirillales;Rhodospirillaceae;Rhodospirillaceae_unclassified;	14	9	13	3	11	7	6	7	10	3	4	22	15	2	1	13	7	6	15	5	7	6	9	13	6	12	0
OTU00795	Bacteria;Proteobacteria;Alphaproteobacteria;Alphaproteobacteria_incertae_sedis;Geminicoccus;Geminicoccus_unclassified;	25	14	9	9	11	15	4	12	7	2	5	16	12	5	1	6	22	5	16	1	2	9	1	3	6	7	0
OTU00796	Bacteria;Chloroflexi;Thermomicrobia;Sphaerobacterales;Sphaerobacteraceae;Sphaerobacteraceae_unclassified;	15	13	11	19	11	15	9	5	8	8	4	0	8	4	13	22	7	3	2	14	0	5	0	7	7	0	14
OTU00797	Bacteria;Chloroflexi;Chloroflexi_unclassified;Chloroflexi_unclassified;Chloroflexi_unclassified;Chloroflexi_unclassified;	7	33	10	8	5	5	13	7	5	3	7	2	8	6	14	50	5	4	4	2	6	4	1	4	9	1	0
OTU00799	Bacteria;Bacteroidetes;Sphingobacteriia;Sphingobacteriales;Chitinophagaceae;Flavisolibacter;	8	5	14	15	10	7	20	14	13	9	10	4	9	9	18	2	1	3	2	6	13	3	0	3	22	3	0
OTU00798	Bacteria;Planctomycetes;Planctomycetia;Planctomycetales;Planctomycetaceae;Pirellula;	2	14	9	20	18	13	16	6	7	17	15	3	2	11	8	11	3	5	3	3	7	3	1	10	14	2	0
OTU00800	Bacteria;Proteobacteria;Alphaproteobacteria;Alphaproteobacteria_incertae_sedis;Geminicoccus;Geminicoccus_unclassified;	11	5	8	15	5	2	6	4	6	9	9	7	13	2	4	9	4	7	14	2	5	13	18	8	5	11	21
OTU00801	Bacteria;Bacteria_unclassified;Bacteria_unclassified;Bacteria_unclassified;Bacteria_unclassified;Bacteria_unclassified;	12	15	3	10	10	10	9	3	11	4	12	16	3	8	2	6	10	10	23	5	7	12	0	5	15	1	1
OTU00803	Bacteria;Proteobacteria;Alphaproteobacteria;Rhizobiales;Rhizobiales_unclassified;Rhizobiales_unclassified;	12	9	6	18	16	10	9	9	10	4	2	14	12	13	5	14	6	7	6	12	6	3	0	11	4	4	0
OTU00804	Bacteria;Proteobacteria;Betaproteobacteria;Burkholderiales;Burkholderiales_incertae_sedis;Burkholderiales_incertae_sedis_unclassified;	6	17	15	8	11	8	27	21	16	10	20	0	3	4	23	5	0	9	1	2	0	2	0	0	14	0	0
OTU00802	Bacteria;Chloroflexi;Thermomicrobia;Thermomicrobia_unclassified;Thermomicrobia_unclassified;Thermomicrobia_unclassified;	20	18	3	18	15	3	13	5	5	6	9	9	14	4	4	11	4	9	13	0	6	12	0	11	9	1	0
OTU00805	Bacteria;Acidobacteria;Acidobacteria_Gp16;Gp16;Gp16_unclassified;Gp16_unclassified;	9	9	9	9	9	5	12	6	7	11	3	6	18	6	2	9	11	9	27	15	6	7	1	3	6	6	0
OTU00806	Bacteria;Chloroflexi;Thermomicrobia;Sphaerobacterales;Sphaerobacteraceae;Sphaerobacter;	8	29	3	4	7	15	6	6	4	13	4	9	18	2	8	20	7	1	16	5	2	6	5	7	3	12	0
OTU00808	Bacteria;Bacteroidetes;Bacteroidetes_unclassified;Bacteroidetes_unclassified;Bacteroidetes_unclassified;Bacteroidetes_unclassified;	3	0	5	2	7	3	6	19	17	8	3	3	7	2	6	15	9	8	18	44	3	6	0	11	6	6	2
OTU00807	Bacteria;Proteobacteria;Alphaproteobacteria;Rhodospirillales;Rhodospirillaceae;Rhodospirillaceae_unclassified;	2	5	10	33	5	11	4	8	8	2	6	10	9	2	0	0	4	12	14	0	11	14	33	5	11	0	0
OTU00809	Bacteria;Bacteroidetes;Bacteroidetes_unclassified;Bacteroidetes_unclassified;Bacteroidetes_unclassified;Bacteroidetes_unclassified;	18	15	9	10	17	4	8	16	9	10	6	4	8	6	9	10	3	15	2	6	5	10	2	2	12	2	0
OTU00810	Bacteria;Acidobacteria;Acidobacteria_Gp16;Gp16;Gp16_unclassified;Gp16_unclassified;	13	17	20	9	6	9	8	9	5	5	12	9	3	5	0	0	7	5	23	9	11	4	9	3	10	5	1
OTU00814	Bacteria;Chloroflexi;Ktedonobacteria;Ktedonobacterales;Thermosporotrichaceae;Thermosporothrix;	2	2	4	134	0	3	2	1	4	4	0	0	0	1	0	0	0	0	2	0	0	21	0	11	7	18	0
OTU00813	Bacteria;Proteobacteria;Alphaproteobacteria;Alphaproteobacteria_unclassified;Alphaproteobacteria_unclassified;Alphaproteobacteria_unclassified;	2	3	3	15	12	16	20	5	5	0	17	9	4	2	1	6	5	28	6	7	33	1	0	12	0	4	0
OTU00812	Bacteria;Chloroflexi;Chloroflexi_unclassified;Chloroflexi_unclassified;Chloroflexi_unclassified;Chloroflexi_unclassified;	9	13	16	18	15	14	18	16	13	9	4	6	6	5	8	10	1	5	6	3	3	1	2	5	7	3	0
OTU00811	Bacteria;Bacteria_unclassified;Bacteria_unclassified;Bacteria_unclassified;Bacteria_unclassified;Bacteria_unclassified;	6	13	13	15	29	5	8	1	20	9	1	5	5	10	2	17	4	6	6	0	3	2	12	9	8	7	0
OTU00816	Bacteria;Actinobacteria;Actinobacteria;Actinobacteria_unclassified;Actinobacteria_unclassified;Actinobacteria_unclassified;	12	5	9	7	5	0	1	4	14	10	1	19	9	12	1	1	7	2	24	0	11	24	20	2	1	6	8
OTU00815	Bacteria;Candidatus_Saccharibacteria;Candidatus_Saccharibacteria_unclassified;Candidatus_Saccharibacteria_unclassified;Candidatus_Saccharibacteria_unclassified;Candidatus_Saccharibacteria_unclassified;	7	2	23	10	8	0	11	13	28	8	5	43	1	7	1	2	1	12	0	5	5	1	3	11	4	4	0
OTU00817	Bacteria;Acidobacteria;Acidobacteria_Gp4;Gp4;Gp4_unclassified;Gp4_unclassified;	11	20	7	21	20	7	13	7	12	8	9	5	7	9	6	12	1	2	3	1	1	8	2	5	12	3	2
OTU00820	Bacteria;Chloroflexi;Chloroflexi_unclassified;Chloroflexi_unclassified;Chloroflexi_unclassified;Chloroflexi_unclassified;	9	26	26	23	7	7	11	13	14	4	12	2	3	8	0	5	1	6	6	8	2	1	6	0	12	1	0
OTU00818	Bacteria;Proteobacteria;Alphaproteobacteria;Rhodospirillales;Acetobacteraceae;Acetobacteraceae_unclassified;	10	10	6	24	8	6	3	3	9	14	5	3	12	15	5	10	7	13	4	13	17	10	1	0	3	2	0
OTU00819	Bacteria;candidate_division_WPS-1;candidate_division_WPS-1_unclassified;candidate_division_WPS-1_unclassified;candidate_division_WPS-1_unclassified;candidate_division_WPS-1_unclassified;	6	10	20	5	8	13	11	11	15	7	20	2	4	15	9	5	2	13	0	1	2	1	0	9	13	10	1
OTU00821	Bacteria;Verrucomicrobia;Spartobacteria;Spartobacteria_unclassified;Spartobacteria_unclassified;Spartobacteria_unclassified;	12	4	19	17	8	3	6	23	7	15	8	11	10	9	11	8	5	8	8	3	4	2	2	2	6	1	0
OTU00823	Bacteria;Actinobacteria;Actinobacteria;Actinomycetales;Thermomonosporaceae;Thermomonosporaceae_unclassified;	12	19	8	19	13	13	4	11	11	6	2	5	13	2	0	4	4	8	10	2	6	8	11	2	12	4	3
OTU00822	Bacteria;Proteobacteria;Alphaproteobacteria;Rhodospirillales;Rhodospirillaceae;Rhodospirillaceae_unclassified;	9	9	6	9	10	6	5	6	6	10	3	16	7	9	2	8	11	8	13	1	3	13	1	16	4	7	14
OTU00826	Bacteria;Acidobacteria;Acidobacteria_Gp1;Gp1;Gp1_unclassified;Gp1_unclassified;	6	50	2	15	5	3	6	0	3	4	4	18	4	3	16	26	1	15	0	5	14	3	0	0	8	0	0
OTU00824	Bacteria;Actinobacteria;Actinobacteria;Actinomycetales;Nocardioidaceae;Marmoricola;	15	3	10	10	4	8	5	11	7	0	9	13	14	3	3	4	10	4	19	5	7	13	11	8	5	7	3
OTU00825	Bacteria;Bacteroidetes;Flavobacteriia;Flavobacteriales;Flavobacteriales_unclassified;Flavobacteriales_unclassified;	11	8	2	17	3	1	8	1	4	2	1	6	8	13	80	2	5	8	1	0	9	4	6	0	5	6	0
OTU00828	Bacteria;Acidobacteria;Acidobacteria_Gp3;Gp3;Gp3_unclassified;Gp3_unclassified;	5	15	7	8	7	2	6	12	20	3	2	0	5	5	6	12	10	2	8	6	9	12	20	12	2	4	10
OTU00827	Bacteria;Proteobacteria;Alphaproteobacteria;Rhizobiales;Rhodobiaceae;Methyloligella;	9	4	21	5	2	16	1	6	6	8	1	11	10	10	1	5	8	9	10	5	23	4	9	13	4	9	0
OTU00829	Bacteria;Bacteroidetes;Sphingobacteriia;Sphingobacteriales;Chitinophagaceae;Chitinophagaceae_unclassified;	13	0	6	0	2	2	5	7	39	13	3	51	0	12	1	0	8	5	0	4	19	3	0	2	3	11	0
OTU00831	Bacteria;Actinobacteria;Actinobacteria;Actinomycetales;Thermomonosporaceae;Actinoallomurus;	13	9	8	15	13	11	7	6	10	9	2	21	26	6	3	8	1	3	5	8	4	8	2	2	4	2	3
OTU00830	Bacteria;Bacteroidetes;Sphingobacteriia;Sphingobacteriales;Chitinophagaceae;Niastella;	23	8	26	5	3	4	3	22	12	10	5	5	2	13	7	2	8	3	0	3	8	1	0	15	8	13	0
OTU00836	Bacteria;Candidatus_Saccharibacteria;Candidatus_Saccharibacteria_unclassified;Candidatus_Saccharibacteria_unclassified;Candidatus_Saccharibacteria_unclassified;Candidatus_Saccharibacteria_unclassified;	1	22	7	24	6	10	6	4	24	1	7	1	0	12	0	10	2	4	6	0	6	15	7	0	11	21	1
OTU00833	Bacteria;Bacteroidetes;Sphingobacteriia;Sphingobacteriales;Chitinophagaceae;Cnuella;	7	44	23	3	2	3	3	5	1	9	26	0	2	0	34	7	1	0	1	5	8	4	0	0	20	0	0
OTU00834	Bacteria;Proteobacteria;Alphaproteobacteria;Sphingomonadales;Sphingomonadaceae;Sphingomonas;	15	11	16	14	10	9	6	7	12	4	8	6	3	8	1	4	7	6	7	6	5	8	5	10	9	10	1
OTU00832	Bacteria;Proteobacteria;Alphaproteobacteria;Rhizobiales;Rhizobiales_unclassified;Rhizobiales_unclassified;	11	19	7	21	2	11	7	4	11	5	6	15	7	7	3	8	11	8	8	7	8	3	7	2	3	7	0
OTU00835	Bacteria;Bacteroidetes;Cytophagia;Cytophagales;Chryseolinea;Chryseolinea_unclassified;	2	4	6	8	7	0	22	10	12	25	10	19	10	15	2	7	5	5	3	1	3	4	5	5	8	10	0
OTU00837	Bacteria;Proteobacteria;Alphaproteobacteria;Rhodospirillales;Rhodospirillaceae;Lacibacterium;	12	2	9	0	0	1	0	3	2	0	4	4	13	3	1	1	8	2	10	9	20	14	21	1	0	32	35
OTU00840	Bacteria;candidate_division_WPS-1;candidate_division_WPS-1_unclassified;candidate_division_WPS-1_unclassified;candidate_division_WPS-1_unclassified;candidate_division_WPS-1_unclassified;	6	21	11	16	15	1	14	6	12	17	9	8	2	9	3	5	1	8	3	0	2	6	0	16	3	6	7
OTU00839	Bacteria;Firmicutes;Firmicutes_unclassified;Firmicutes_unclassified;Firmicutes_unclassified;Firmicutes_unclassified;	8	2	15	8	7	9	5	8	16	1	13	3	15	2	8	6	16	6	19	8	1	12	4	0	6	9	0
OTU00841	unknown;unknown_unclassified;unknown_unclassified;unknown_unclassified;unknown_unclassified;unknown_unclassified;	1	22	6	8	1	3	33	5	14	2	19	12	2	9	31	8	2	3	0	2	0	8	0	1	7	8	0
OTU00838	Bacteria;Actinobacteria;Actinobacteria;Actinobacteria_unclassified;Actinobacteria_unclassified;Actinobacteria_unclassified;	13	7	15	7	5	6	1	3	11	5	11	8	15	5	18	6	13	16	7	9	5	18	0	0	0	3	0
OTU00844	Bacteria;Bacteroidetes;Bacteroidetes_unclassified;Bacteroidetes_unclassified;Bacteroidetes_unclassified;Bacteroidetes_unclassified;	9	8	3	9	3	0	11	3	7	35	1	14	0	15	19	4	0	3	3	4	9	13	2	0	3	5	23
OTU00842	Bacteria;Bacteria_unclassified;Bacteria_unclassified;Bacteria_unclassified;Bacteria_unclassified;Bacteria_unclassified;	4	13	14	38	9	2	33	9	8	15	13	3	0	7	8	15	0	2	0	1	3	1	0	0	6	2	0
OTU00843	Bacteria;Bacteria_unclassified;Bacteria_unclassified;Bacteria_unclassified;Bacteria_unclassified;Bacteria_unclassified;	1	16	3	14	5	2	15	4	38	12	19	0	0	5	0	16	0	4	1	2	22	2	0	11	12	1	1
OTU00845	Bacteria;Bacteroidetes;Cytophagia;Cytophagales;Cytophagaceae;Emticicia;	9	3	4	4	10	6	18	6	4	9	9	0	9	7	7	11	28	8	0	20	20	3	0	2	2	6	0
OTU00846	Bacteria;Bacteroidetes;Sphingobacteriia;Sphingobacteriales;Chitinophagaceae;Niastella;	9	12	3	23	15	17	10	8	3	8	17	11	3	5	7	6	0	5	2	7	6	11	0	0	10	7	0
OTU00847	Bacteria;Bacteria_unclassified;Bacteria_unclassified;Bacteria_unclassified;Bacteria_unclassified;Bacteria_unclassified;	9	14	6	12	7	9	6	2	4	9	8	10	16	6	5	30	0	5	7	12	7	13	1	0	6	0	0
OTU00848	Bacteria;Chloroflexi;Chloroflexi_unclassified;Chloroflexi_unclassified;Chloroflexi_unclassified;Chloroflexi_unclassified;	6	13	5	17	12	14	7	10	11	6	11	2	1	9	9	15	13	5	5	0	2	3	0	9	11	8	0
OTU00851	Bacteria;Bacteroidetes;Sphingobacteriia;Sphingobacteriales;Chitinophagaceae;Chitinophagaceae_unclassified;	7	12	3	1	1	0	12	6	6	9	1	8	22	11	4	14	5	14	1	45	10	0	0	4	2	6	0
OTU00850	Bacteria;Chloroflexi;Anaerolineae;Anaerolineales;Anaerolineaceae;Anaerolineaceae_unclassified;	10	12	11	22	6	8	15	5	9	15	12	2	2	4	11	10	9	4	7	3	1	2	0	2	10	9	3
OTU00849	Bacteria;Armatimonadetes;Armatimonadetes_gp4;Armatimonadetes_gp4_unclassified;Armatimonadetes_gp4_unclassified;Armatimonadetes_gp4_unclassified;	5	12	6	21	18	22	17	7	10	7	9	8	0	6	3	9	1	6	5	0	2	1	2	3	21	1	2
OTU00854	Bacteria;Chloroflexi;Anaerolineae;Anaerolineales;Anaerolineaceae;Anaerolineaceae_unclassified;	5	16	11	16	11	8	13	12	5	6	11	6	1	7	6	11	1	8	2	0	1	5	16	6	16	3	0
OTU00855	Bacteria;Gemmatimonadetes;Gemmatimonadetes;Gemmatimonadales;Gemmatimonadaceae;Gemmatimonas;	3	6	12	2	3	23	4	2	17	6	17	2	2	3	4	7	5	17	5	9	13	8	2	18	11	2	0
OTU00852	Bacteria;Bacteroidetes;Sphingobacteriia;Sphingobacteriales;Sphingobacteriaceae;Pedobacter;	1	24	5	2	4	5	3	14	24	9	9	3	2	12	27	16	4	1	1	24	0	0	0	2	8	3	0
OTU00853	Bacteria;Actinobacteria;Actinobacteria;Actinomycetales;Streptomycetaceae;Streptomyces;	13	8	11	10	8	2	3	15	2	2	12	10	12	8	0	4	17	17	5	7	8	12	3	0	7	6	1
OTU00856	Bacteria;Proteobacteria;Alphaproteobacteria;Rhizobiales;Rhizobiales_unclassified;Rhizobiales_unclassified;	10	7	8	2	9	1	6	9	8	3	3	6	16	21	3	3	9	7	9	12	16	18	5	6	3	1	0
OTU00859	Bacteria;Planctomycetes;Planctomycetia;Planctomycetales;Planctomycetaceae;Pirellula;	7	17	8	26	26	8	12	8	14	8	15	5	4	2	8	4	0	4	1	1	0	0	0	6	9	7	0
OTU00858	Bacteria;Chloroflexi;Anaerolineae;Anaerolineales;Anaerolineaceae;Anaerolineaceae_unclassified;	3	3	35	3	3	1	8	9	44	7	31	7	0	2	0	10	1	10	2	0	6	4	5	0	5	1	0
OTU00857	Bacteria;BRC1;BRC1_unclassified;BRC1_unclassified;BRC1_unclassified;BRC1_unclassified;	6	16	5	17	7	2	5	4	7	18	8	3	10	5	13	2	2	12	3	6	9	9	0	2	10	19	0
OTU00860	Bacteria;Acidobacteria;Acidobacteria_Gp2;Gp2;Gp2_unclassified;Gp2_unclassified;	14	4	1	12	10	8	4	5	14	3	13	4	5	5	0	5	14	10	0	6	26	8	0	14	11	0	3
OTU00861	Bacteria;Bacteria_unclassified;Bacteria_unclassified;Bacteria_unclassified;Bacteria_unclassified;Bacteria_unclassified;	4	25	2	24	9	12	14	7	17	3	9	0	2	16	1	6	2	3	0	6	0	0	4	11	7	7	8
OTU00862	Bacteria;Bacteroidetes;Sphingobacteriia;Sphingobacteriales;Chitinophagaceae;Chitinophagaceae_unclassified;	7	11	25	4	2	0	5	6	9	4	8	4	0	4	19	4	1	12	1	9	30	5	0	3	8	2	15
OTU00863	Bacteria;Proteobacteria;Alphaproteobacteria;Rhizobiales;Methylobacteriaceae;Methylobacterium;	27	1	24	2	4	11	4	8	11	9	4	1	12	0	3	19	11	1	3	8	6	0	4	13	2	10	0
OTU00865	Bacteria;Proteobacteria;Deltaproteobacteria;Bdellovibrionales;Bdellovibrionaceae;Vampirovibrio;	7	32	15	14	15	3	6	3	8	2	9	2	2	7	5	13	3	8	6	0	1	9	16	0	5	6	0
OTU00864	Bacteria;Actinobacteria;Actinobacteria;Acidimicrobiales;Acidimicrobineae_incertae_sedis;Aciditerrimonas;	13	14	14	4	2	1	0	5	1	3	3	8	15	0	3	3	12	0	25	5	14	3	35	2	3	9	0
OTU00866	Bacteria;Actinobacteria;Actinobacteria;Actinomycetales;Thermomonosporaceae;Actinomadura;	2	1	13	41	1	0	2	0	2	0	1	4	6	0	0	1	23	4	10	0	5	17	54	0	7	3	0
OTU00868	Bacteria;Bacteria_unclassified;Bacteria_unclassified;Bacteria_unclassified;Bacteria_unclassified;Bacteria_unclassified;	5	31	11	18	6	6	7	7	2	7	19	0	6	5	19	2	6	11	1	3	0	3	0	1	13	7	0
OTU00867	Bacteria;Bacteria_unclassified;Bacteria_unclassified;Bacteria_unclassified;Bacteria_unclassified;Bacteria_unclassified;	6	14	7	21	15	13	6	7	7	17	11	4	1	3	6	17	2	5	3	3	12	5	0	0	10	1	0
OTU00869	Bacteria;Planctomycetes;Planctomycetia;Planctomycetales;Planctomycetaceae;Aquisphaera;	8	7	5	16	20	5	10	7	18	11	10	12	2	5	9	10	1	7	7	1	5	1	0	5	6	7	0
OTU00870	Bacteria;Proteobacteria;Alphaproteobacteria;Alphaproteobacteria_unclassified;Alphaproteobacteria_unclassified;Alphaproteobacteria_unclassified;	4	5	11	5	2	2	3	2	11	4	6	6	3	6	6	4	4	10	5	31	16	20	3	1	1	0	24
OTU00871	Bacteria;Proteobacteria;Alphaproteobacteria;Rhodospirillales;Rhodospirillaceae;Rhodospirillaceae_unclassified;	21	8	6	0	5	2	7	7	3	5	7	3	8	22	0	0	6	12	13	1	3	21	0	15	2	0	17
OTU00872	Bacteria;Acidobacteria;Acidobacteria_Gp3;Gp3;Gp3_unclassified;Gp3_unclassified;	8	13	12	1	5	0	3	4	7	1	4	4	17	10	7	5	9	11	26	0	12	12	4	10	1	8	0
OTU00875	Bacteria;Bacteria_unclassified;Bacteria_unclassified;Bacteria_unclassified;Bacteria_unclassified;Bacteria_unclassified;	6	2	2	1	5	0	6	4	9	1	5	8	9	4	0	14	41	8	1	23	11	5	13	2	1	4	8
OTU00876	Bacteria;Acidobacteria;Acidobacteria_Gp4;Aridibacter;Aridibacter_unclassified;Aridibacter_unclassified;	5	3	13	13	5	8	15	9	15	9	21	2	2	6	10	5	6	11	1	1	9	6	1	6	10	1	0
OTU00874	Bacteria;Chloroflexi;Thermomicrobia;Sphaerobacterales;Sphaerobacteraceae;Nitrolancea;	5	11	35	9	6	8	14	7	9	8	5	3	6	4	3	8	8	4	13	1	15	6	0	3	2	0	0
OTU00873	Bacteria;Armatimonadetes;Armatimonadetes_gp5;Armatimonadetes_gp5_unclassified;Armatimonadetes_gp5_unclassified;Armatimonadetes_gp5_unclassified;	13	20	11	12	7	8	14	7	13	7	11	4	2	4	1	4	2	1	5	6	6	2	11	1	2	19	0
OTU00877	Bacteria;Chloroflexi;Anaerolineae;Anaerolineales;Anaerolineaceae;Anaerolineaceae_unclassified;	5	31	19	13	1	5	5	10	18	7	4	4	2	6	4	24	3	7	0	12	5	4	0	0	3	0	0
OTU00879	Bacteria;Chloroflexi;Chloroflexia;Chloroflexales;Oscillochloridaceae;Oscillochloris;	5	11	2	3	4	13	16	3	2	1	13	10	13	2	14	26	7	4	5	11	2	1	0	8	6	10	0
OTU00878	Bacteria;Bacteria_unclassified;Bacteria_unclassified;Bacteria_unclassified;Bacteria_unclassified;Bacteria_unclassified;	7	10	10	15	15	6	10	7	24	0	12	0	3	10	1	4	2	2	9	1	0	0	3	1	7	2	31
OTU00880	Bacteria;Bacteroidetes;Sphingobacteriia;Sphingobacteriales;Sphingobacteriaceae;Solitalea;	15	6	1	1	2	3	8	1	3	8	13	6	11	5	31	7	0	9	0	21	0	16	4	0	13	7	0
OTU00881	Bacteria;Armatimonadetes;Armatimonadetes_gp5;Armatimonadetes_gp5_unclassified;Armatimonadetes_gp5_unclassified;Armatimonadetes_gp5_unclassified;	9	12	6	6	11	18	14	5	9	6	9	7	0	4	5	12	3	10	4	17	9	6	0	0	6	3	0
OTU00884	Bacteria;Firmicutes;Firmicutes_unclassified;Firmicutes_unclassified;Firmicutes_unclassified;Firmicutes_unclassified;	11	3	3	11	8	9	5	15	10	1	5	3	5	3	2	3	9	12	5	10	2	11	24	5	5	4	7
OTU00883	Bacteria;Proteobacteria;Alphaproteobacteria;Alphaproteobacteria_unclassified;Alphaproteobacteria_unclassified;Alphaproteobacteria_unclassified;	11	2	16	1	1	5	2	4	13	4	8	0	27	4	3	8	16	7	13	10	7	12	0	4	3	10	0
OTU00882	Bacteria;Acidobacteria;Acidobacteria_Gp3;Gp3;Gp3_unclassified;Gp3_unclassified;	23	20	30	13	19	1	4	11	2	3	18	4	0	0	0	4	2	3	13	2	2	0	0	5	3	9	0
OTU00885	Bacteria;Proteobacteria;Alphaproteobacteria;Rhodospirillales;Acetobacteraceae;Acidiphilium;	29	2	4	0	0	1	1	14	10	3	2	9	8	18	1	0	13	9	10	22	16	0	1	4	3	9	0
OTU00890	Bacteria;Chloroflexi;Chloroflexia;Chloroflexales;Oscillochloridaceae;Oscillochloris;	7	6	17	4	13	14	2	9	7	3	11	4	19	6	6	9	0	8	7	14	8	5	0	8	2	0	0
OTU00891	Bacteria;Actinobacteria;Actinobacteria;Acidimicrobiales;Acidimicrobiales_unclassified;Acidimicrobiales_unclassified;	21	4	7	6	15	6	13	8	10	5	4	5	2	6	2	2	0	8	10	4	6	5	30	0	1	9	0
OTU00889	Bacteria;Bacteroidetes;Sphingobacteriia;Sphingobacteriales;Sphingobacteriaceae;Pedobacter;	13	24	29	3	6	5	8	1	3	10	11	2	1	13	18	2	9	4	0	5	2	1	0	0	4	15	0
OTU00887	Bacteria;Armatimonadetes;Chthonomonadetes;Chthonomonadales;Chthonomonadaceae;Chthonomonas/Armatimonadetes_gp3;	15	9	13	24	24	15	9	3	13	5	1	7	0	1	2	0	4	3	8	13	0	7	0	2	6	5	0
OTU00886	Bacteria;Bacteroidetes;Cytophagia;Cytophagales;Cytophagaceae;Adhaeribacter;	2	6	0	16	5	7	18	1	3	19	18	6	10	15	1	26	8	3	1	5	4	2	0	3	2	8	0
OTU00888	Bacteria;Proteobacteria;Alphaproteobacteria;Rhodospirillales;Rhodospirillaceae;Lacibacterium;	4	12	1	12	8	13	6	10	8	6	4	4	2	30	4	15	0	6	7	2	15	5	0	13	2	0	0
OTU00892	Bacteria;Actinobacteria;Actinobacteria;Actinomycetales;Streptomycetaceae;Streptomyces;	20	2	0	12	8	5	7	3	9	11	6	18	14	12	0	6	6	9	9	3	4	10	0	4	2	7	1
OTU00896	Bacteria;Proteobacteria;Betaproteobacteria;Methylophilales;Methylophilaceae;Methylotenera;	3	17	23	13	2	5	20	25	10	0	10	0	4	4	10	11	6	5	0	0	2	0	1	1	14	1	0
OTU00894	Bacteria;Proteobacteria;Deltaproteobacteria;Myxococcales;Kofleriaceae;Kofleria;	8	7	5	9	4	5	4	4	0	4	2	7	8	2	8	4	9	8	7	8	5	54	0	4	0	11	0
OTU00893	Bacteria;Proteobacteria;Alphaproteobacteria;Rhizobiales;Rhizobiales_unclassified;Rhizobiales_unclassified;	16	1	6	0	1	1	1	3	10	3	4	4	22	6	6	1	25	9	4	7	13	19	1	14	0	3	7
OTU00897	Bacteria;Candidatus_Saccharibacteria;Candidatus_Saccharibacteria_unclassified;Candidatus_Saccharibacteria_unclassified;Candidatus_Saccharibacteria_unclassified;Candidatus_Saccharibacteria_unclassified;	1	12	25	14	2	6	6	10	3	19	15	4	5	2	31	5	2	2	1	1	1	1	0	0	14	5	0
OTU00895	Bacteria;Bacteroidetes;Sphingobacteriia;Sphingobacteriales;Chitinophagaceae;Flavisolibacter;	8	4	5	32	13	8	19	7	2	22	9	2	2	6	2	0	5	3	0	4	6	3	0	2	20	3	0
OTU00899	Bacteria;Bacteria_unclassified;Bacteria_unclassified;Bacteria_unclassified;Bacteria_unclassified;Bacteria_unclassified;	5	11	10	21	9	11	9	11	5	4	16	2	0	6	0	6	2	10	12	7	2	7	0	9	8	3	0
OTU00901	Bacteria;Bacteria_unclassified;Bacteria_unclassified;Bacteria_unclassified;Bacteria_unclassified;Bacteria_unclassified;	6	8	3	35	14	8	10	11	8	9	6	4	2	1	12	7	0	10	3	2	1	0	0	0	9	5	12
OTU00898	Bacteria;Actinobacteria;Actinobacteria;Actinomycetales;Thermomonosporaceae;Actinomadura;	16	5	12	6	11	6	3	11	5	4	3	5	6	2	0	11	0	5	3	0	0	2	55	4	5	6	0
OTU00900	Bacteria;Bacteria_unclassified;Bacteria_unclassified;Bacteria_unclassified;Bacteria_unclassified;Bacteria_unclassified;	14	8	3	3	9	5	10	8	11	11	3	9	7	4	3	2	9	3	12	4	14	6	25	0	2	1	0
OTU00902	Bacteria;Nitrospirae;Nitrospira;Nitrospirales;Nitrospiraceae;Nitrospira;	13	18	14	21	9	8	3	9	8	6	12	1	4	0	12	9	8	18	3	2	0	0	0	1	5	0	0
OTU00906	Bacteria;Bacteria_unclassified;Bacteria_unclassified;Bacteria_unclassified;Bacteria_unclassified;Bacteria_unclassified;	6	7	9	1	10	1	2	9	33	4	2	4	1	5	7	6	3	0	1	11	0	3	36	5	16	2	0
OTU00907	Bacteria;Bacteroidetes;Flavobacteriia;Flavobacteriales;Flavobacteriaceae;Flavobacterium;	7	2	24	0	0	0	2	4	31	5	5	0	3	1	3	3	10	18	0	8	10	12	6	24	2	0	4
OTU00903	Bacteria;Chloroflexi;Chloroflexi_unclassified;Chloroflexi_unclassified;Chloroflexi_unclassified;Chloroflexi_unclassified;	7	10	12	20	5	5	7	8	2	9	2	5	1	5	14	2	0	6	9	8	23	4	0	10	5	5	0
OTU00905	Bacteria;Bacteria_unclassified;Bacteria_unclassified;Bacteria_unclassified;Bacteria_unclassified;Bacteria_unclassified;	5	26	4	24	11	3	19	20	3	13	13	2	3	4	11	5	2	1	4	2	1	2	0	1	2	3	0
OTU00904	Bacteria;Actinobacteria;Actinobacteria;Acidimicrobiales;Iamiaceae;Iamiaceae_unclassified;	12	7	14	5	10	8	5	10	3	1	8	5	10	3	3	7	1	11	27	4	9	4	0	4	4	9	0
OTU00908	Bacteria;Candidatus_Saccharibacteria;Candidatus_Saccharibacteria_unclassified;Candidatus_Saccharibacteria_unclassified;Candidatus_Saccharibacteria_unclassified;Candidatus_Saccharibacteria_unclassified;	2	7	7	0	9	14	8	22	3	3	2	2	6	0	50	2	2	0	1	13	1	8	0	14	4	3	0
OTU00910	Bacteria;candidate_division_WPS-1;candidate_division_WPS-1_unclassified;candidate_division_WPS-1_unclassified;candidate_division_WPS-1_unclassified;candidate_division_WPS-1_unclassified;	11	16	9	11	15	2	9	9	16	9	16	1	5	7	2	8	2	2	2	1	0	2	2	17	7	2	0
OTU00914	Bacteria;Proteobacteria;Alphaproteobacteria;Rhodospirillales;Acetobacteraceae;Acetobacteraceae_unclassified;	10	0	3	3	1	0	1	5	4	1	2	11	9	6	2	0	21	3	17	9	11	11	32	6	2	13	0
OTU00909	Bacteria;Chloroflexi;Anaerolineae;Anaerolineales;Anaerolineaceae;Ornatilinea;	19	7	6	4	2	2	6	10	14	7	24	8	2	6	6	21	0	8	3	11	0	2	0	2	13	0	0
OTU00912	Bacteria;Proteobacteria;Alphaproteobacteria;Rhizobiales;Rhizobiales_incertae_sedis;Bauldia;	8	11	7	16	9	4	8	10	1	4	5	18	9	7	3	5	6	5	9	4	4	4	10	5	4	7	0
OTU00911	Bacteria;Armatimonadetes;Armatimonadetes_gp5;Armatimonadetes_gp5_unclassified;Armatimonadetes_gp5_unclassified;Armatimonadetes_gp5_unclassified;	12	2	17	1	7	5	7	4	6	11	3	1	0	0	63	2	0	10	1	6	0	3	8	5	7	2	0
OTU00913	Bacteria;Bacteroidetes;Sphingobacteriia;Sphingobacteriales;Chitinophagaceae;Parasegetibacter;	7	13	6	6	6	10	8	0	2	3	22	0	0	6	43	14	3	1	6	2	2	0	0	6	10	6	1
OTU00917	Bacteria;Bacteroidetes;Flavobacteriia;Flavobacteriales;Cryomorphaceae;Fluviicola;	14	1	1	1	2	0	1	4	11	12	12	29	4	18	2	5	3	7	1	26	0	3	16	0	3	6	0
OTU00916	Bacteria;Actinobacteria;Actinobacteria;Actinomycetales;Pseudonocardiaceae;Saccharothrix;	5	2	8	3	7	14	7	12	5	4	3	0	6	4	6	6	22	10	8	1	22	12	3	3	3	6	0
OTU00915	Bacteria;Bacteroidetes;Sphingobacteriia;Sphingobacteriales;Chitinophagaceae;Chitinophaga;	0	6	6	17	0	0	4	31	4	0	0	5	4	0	4	1	20	1	0	1	2	0	68	4	4	0	0
OTU00919	Bacteria;Bacteroidetes;Cytophagia;Cytophagales;Cytophagaceae;Pontibacter;	6	22	19	20	27	35	0	4	3	3	4	0	1	3	1	4	0	3	0	6	0	0	0	6	8	6	0
OTU00918	Bacteria;Actinobacteria;Actinobacteria;Actinomycetales;Micromonosporaceae;Micromonosporaceae_unclassified;	7	9	9	18	3	1	3	1	4	2	1	17	10	3	0	1	2	3	4	0	6	15	39	0	5	18	0
OTU00921	Bacteria;Acidobacteria;Acidobacteria_Gp16;Gp16;Gp16_unclassified;Gp16_unclassified;	4	4	26	5	8	8	6	12	8	5	10	0	0	8	8	9	4	8	11	2	2	0	17	9	7	0	0
OTU00920	Bacteria;Bacteroidetes;Bacteroidetes_unclassified;Bacteroidetes_unclassified;Bacteroidetes_unclassified;Bacteroidetes_unclassified;	0	10	8	7	17	1	15	3	7	4	5	2	8	11	8	12	0	6	7	0	5	7	0	5	20	1	12
OTU00922	Bacteria;Actinobacteria;Actinobacteria;Actinomycetales;Microbacteriaceae;Microbacteriaceae_unclassified;	15	4	5	7	5	0	5	6	5	2	0	13	12	5	3	2	8	4	6	4	11	8	13	14	9	13	1
OTU00925	Bacteria;Actinobacteria;Actinobacteria;Actinomycetales;Microbacteriaceae;Microbacteriaceae_unclassified;	7	1	6	8	3	3	6	15	14	15	3	21	11	6	4	1	6	12	8	1	13	3	0	1	1	0	11
OTU00923	Bacteria;Bacteria_unclassified;Bacteria_unclassified;Bacteria_unclassified;Bacteria_unclassified;Bacteria_unclassified;	0	114	11	5	1	0	0	0	0	5	6	18	0	4	3	1	2	0	0	10	0	0	0	0	0	0	0
OTU00924	Bacteria;Bacteria_unclassified;Bacteria_unclassified;Bacteria_unclassified;Bacteria_unclassified;Bacteria_unclassified;	6	8	8	9	24	5	3	13	3	4	5	4	5	15	8	10	3	4	0	1	0	4	0	5	8	3	22
OTU00926	Bacteria;Bacteroidetes;Sphingobacteriia;Sphingobacteriales;Chitinophagaceae;Chitinophagaceae_unclassified;	2	5	0	9	11	5	15	5	5	12	8	4	0	7	7	3	0	4	2	3	2	11	5	12	11	4	27
OTU00927	Bacteria;Actinobacteria;Actinobacteria;Acidimicrobiales;Acidimicrobineae_incertae_sedis;Aciditerrimonas;	13	7	5	13	7	6	2	6	6	4	6	8	8	9	6	3	5	9	15	3	5	2	26	0	5	0	0
OTU00929	Bacteria;Actinobacteria;Actinobacteria;Actinomycetales;Geodermatophilaceae;Blastococcus;	10	4	11	14	10	11	10	5	1	6	3	8	15	2	7	4	11	4	12	3	1	2	8	5	3	3	5
OTU00930	Bacteria;candidate_division_WPS-1;candidate_division_WPS-1_unclassified;candidate_division_WPS-1_unclassified;candidate_division_WPS-1_unclassified;candidate_division_WPS-1_unclassified;	1	23	5	39	10	11	10	11	3	7	8	8	0	8	1	2	4	0	4	0	0	4	0	11	8	0	0
OTU00928	Bacteria;Bacteroidetes;Sphingobacteriia;Sphingobacteriales;Chitinophagaceae;Taibaiella;	0	19	1	31	4	8	10	11	3	9	3	3	0	2	28	8	6	8	4	4	0	0	0	13	3	0	0
OTU00932	Bacteria;Proteobacteria;Alphaproteobacteria;Rhizobiales;Phyllobacteriaceae;Mesorhizobium;	6	5	13	3	4	5	2	12	13	10	7	10	3	7	4	2	9	16	5	9	7	7	0	7	2	1	8
OTU00935	Bacteria;Planctomycetes;Planctomycetia;Planctomycetales;Planctomycetaceae;Pirellula;	1	25	12	11	10	4	8	4	23	11	13	2	10	5	2	6	2	6	0	0	3	0	1	10	7	1	0
OTU00936	Bacteria;Planctomycetes;Planctomycetia;Planctomycetales;Planctomycetaceae;Pirellula;	1	20	13	15	19	6	8	12	8	5	12	8	1	15	4	5	1	5	3	4	2	1	0	1	3	5	0
OTU00931	Bacteria;Bacteria_unclassified;Bacteria_unclassified;Bacteria_unclassified;Bacteria_unclassified;Bacteria_unclassified;	8	5	19	4	7	12	11	7	5	7	10	4	6	8	4	5	5	6	10	6	4	5	7	2	9	1	0
OTU00934	Bacteria;Proteobacteria;Alphaproteobacteria;Caulobacterales;Caulobacteraceae;Asticcacaulis;	1	1	8	0	1	0	1	5	31	16	0	27	0	13	1	1	10	10	0	20	3	3	2	13	3	7	0
OTU00933	Bacteria;Proteobacteria;Alphaproteobacteria;Rhodospirillales;Rhodospirillales_unclassified;Rhodospirillales_unclassified;	6	11	7	7	7	4	6	1	8	2	7	11	5	2	0	4	7	7	19	1	13	7	19	3	5	8	0
OTU00939	Bacteria;Proteobacteria;Alphaproteobacteria;Rhizobiales;Bradyrhizobiaceae;Bradyrhizobiaceae_unclassified;	7	4	2	2	13	6	0	7	5	3	5	11	6	8	3	7	11	8	7	6	9	14	7	13	5	6	0
OTU00940	Bacteria;Bacteria_unclassified;Bacteria_unclassified;Bacteria_unclassified;Bacteria_unclassified;Bacteria_unclassified;	10	27	14	15	14	6	2	19	2	3	5	3	0	4	3	7	9	1	12	0	3	2	0	8	3	3	0
OTU00937	Bacteria;Planctomycetes;Planctomycetia;Planctomycetales;Planctomycetaceae;Pirellula;	2	18	6	26	15	5	7	1	6	10	19	0	3	13	4	4	5	5	8	0	0	2	0	3	7	6	0
OTU00942	Bacteria;Actinobacteria;Actinobacteria;Actinomycetales;Microbacteriaceae;Agromyces;	6	7	6	8	2	4	16	10	5	2	5	6	11	4	1	5	10	4	10	13	12	3	1	13	8	3	0
OTU00941	Bacteria;Acidobacteria;Acidobacteria_Gp3;Gp3;Gp3_unclassified;Gp3_unclassified;	5	4	6	12	19	14	9	8	6	9	9	0	4	1	4	12	14	1	7	2	8	4	0	3	13	1	0
OTU00938	Bacteria;Chloroflexi;Thermomicrobia;Thermomicrobia_unclassified;Thermomicrobia_unclassified;Thermomicrobia_unclassified;	12	26	18	5	13	1	1	10	4	4	9	4	5	5	0	6	8	5	11	0	5	10	0	0	1	12	0
OTU00943	Bacteria;Bacteroidetes;Sphingobacteriia;Sphingobacteriales;Sphingobacteriaceae;Arcticibacter;	0	0	0	0	5	3	51	1	7	1	12	0	2	3	4	6	3	4	0	1	0	11	0	0	57	4	0
OTU00947	Bacteria;Bacteroidetes;Cytophagia;Cytophagales;Chryseolinea;Chryseolinea_unclassified;	9	3	3	2	2	3	22	5	4	7	11	11	2	5	16	1	0	8	3	14	6	7	2	1	8	14	5
OTU00949	Bacteria;Bacteria_unclassified;Bacteria_unclassified;Bacteria_unclassified;Bacteria_unclassified;Bacteria_unclassified;	5	11	3	4	4	3	7	10	13	4	4	0	16	10	3	3	14	12	7	14	11	6	3	1	2	4	0
OTU00948	Bacteria;Chloroflexi;Chloroflexi_unclassified;Chloroflexi_unclassified;Chloroflexi_unclassified;Chloroflexi_unclassified;	13	15	10	10	6	8	5	2	10	7	11	0	5	5	1	2	9	3	11	2	4	4	0	15	6	10	0
OTU00945	Bacteria;Bacteroidetes;Sphingobacteriia;Sphingobacteriales;Chitinophagaceae;Chitinophagaceae_unclassified;	7	9	4	8	8	2	7	6	9	17	8	5	2	4	24	6	15	3	3	6	8	6	1	0	1	5	0
OTU00944	Bacteria;Proteobacteria;Alphaproteobacteria;Rhizobiales;Rhizobiaceae;Rhizobium;	10	11	8	12	17	10	6	10	4	5	6	4	3	12	5	5	5	6	1	3	9	3	5	6	6	2	0
OTU00946	Bacteria;Actinobacteria;Actinobacteria;Actinomycetales;Micromonosporaceae;Micromonosporaceae_unclassified;	3	8	3	8	5	2	8	2	8	2	8	12	5	2	0	4	12	3	14	7	17	14	25	0	0	2	0
OTU00950	Bacteria;Acidobacteria;Acidobacteria_Gp16;Gp16;Gp16_unclassified;Gp16_unclassified;	17	15	3	7	6	5	4	4	7	11	5	23	2	7	5	8	8	4	13	0	4	4	0	2	7	2	0
OTU00951	Bacteria;Acidobacteria;Acidobacteria_Gp16;Gp16;Gp16_unclassified;Gp16_unclassified;	11	8	9	8	4	4	7	12	3	10	7	1	2	4	9	6	0	8	12	16	2	0	11	10	6	3	0
OTU00956	Bacteria;Armatimonadetes;Armatimonadetes_gp4;Armatimonadetes_gp4_unclassified;Armatimonadetes_gp4_unclassified;Armatimonadetes_gp4_unclassified;	15	20	15	11	9	8	5	2	10	7	7	5	0	5	2	3	11	5	4	0	6	0	8	0	10	4	0
OTU00957	Bacteria;Acidobacteria;Acidobacteria_Gp3;Gp3;Gp3_unclassified;Gp3_unclassified;	13	10	4	3	14	3	7	11	14	4	10	8	0	5	1	3	12	6	3	4	8	7	5	4	9	4	0
OTU00958	Bacteria;Actinobacteria;Actinobacteria;Actinomycetales;Kineosporiaceae;Quadrisphaera;	19	3	3	10	5	17	6	9	3	9	1	6	8	8	2	1	15	7	9	3	6	9	1	6	5	1	0
OTU00952	Bacteria;Bacteroidetes;Sphingobacteriia;Sphingobacteriales;Sphingobacteriales_unclassified;Sphingobacteriales_unclassified;	1	6	6	8	4	2	9	4	4	7	2	8	21	4	17	1	2	4	7	11	8	5	0	3	5	9	14
OTU00953	Bacteria;Proteobacteria;Alphaproteobacteria;Rhodospirillales;Rhodospirillaceae;Desertibacter;	10	1	7	6	4	24	6	4	6	2	4	9	28	2	5	2	7	8	9	9	2	9	0	1	3	3	1
OTU00955	Bacteria;Chloroflexi;Chloroflexi_unclassified;Chloroflexi_unclassified;Chloroflexi_unclassified;Chloroflexi_unclassified;	11	6	8	5	14	7	22	7	8	12	4	8	5	2	11	4	2	5	1	3	4	0	0	0	13	1	9
OTU00954	Bacteria;Chloroflexi;Chloroflexi_unclassified;Chloroflexi_unclassified;Chloroflexi_unclassified;Chloroflexi_unclassified;	5	10	4	13	22	11	19	4	4	5	5	2	6	3	8	11	4	6	3	1	6	10	0	3	6	1	0
OTU00960	Bacteria;Proteobacteria;Alphaproteobacteria;Rhodospirillales;Rhodospirillaceae;Rhodospirillaceae_unclassified;	10	3	4	4	1	2	5	7	12	3	0	6	6	22	1	1	9	4	17	5	19	4	0	0	3	10	13
OTU00963	Bacteria;Bacteroidetes;Bacteroidetes_unclassified;Bacteroidetes_unclassified;Bacteroidetes_unclassified;Bacteroidetes_unclassified;	28	0	0	5	1	7	1	0	11	1	1	10	2	4	33	2	1	3	4	2	7	11	9	2	0	19	7
OTU00962	Bacteria;Actinobacteria;Actinobacteria;Actinomycetales;Pseudonocardiaceae;Pseudonocardiaceae_unclassified;	13	4	5	7	4	15	5	3	14	4	3	11	17	4	3	5	13	3	9	3	2	7	14	0	3	0	0
OTU00959	Bacteria;Bacteria_unclassified;Bacteria_unclassified;Bacteria_unclassified;Bacteria_unclassified;Bacteria_unclassified;	8	31	16	3	10	6	1	19	2	0	5	0	4	5	0	2	5	0	22	1	0	6	14	4	3	4	0
OTU00964	Bacteria;Actinobacteria;Actinobacteria;Actinomycetales;Pseudonocardiaceae;Pseudonocardiaceae_unclassified;	3	4	2	47	4	10	7	1	1	4	0	14	11	3	1	10	10	9	9	4	1	5	0	1	4	6	0
OTU00961	Bacteria;Bacteroidetes;Flavobacteriia;Flavobacteriales;Cryomorphaceae;Fluviicola;	0	2	2	0	6	1	10	1	3	1	4	17	2	4	30	6	1	3	1	39	5	11	10	1	4	7	0
OTU00968	Bacteria;Actinobacteria;Actinobacteria;Actinomycetales;Kineosporiaceae;Kineosporiaceae_unclassified;	15	1	9	2	1	5	2	2	6	5	2	15	8	3	3	6	17	5	16	14	12	11	0	5	4	1	0
OTU00966	Bacteria;Proteobacteria;Alphaproteobacteria;Rhizobiales;Hyphomicrobiaceae;Prosthecomicrobium;	10	1	7	5	4	6	2	5	8	2	5	16	4	7	0	6	20	13	7	8	9	7	0	4	4	10	0
OTU00967	Bacteria;Bacteria_unclassified;Bacteria_unclassified;Bacteria_unclassified;Bacteria_unclassified;Bacteria_unclassified;	9	6	5	5	21	10	18	6	1	14	5	3	9	11	15	2	0	4	1	3	0	3	0	10	8	1	0
OTU00965	Bacteria;Bacteria_unclassified;Bacteria_unclassified;Bacteria_unclassified;Bacteria_unclassified;Bacteria_unclassified;	2	12	18	12	2	4	5	6	13	7	18	2	1	2	5	7	2	9	2	3	1	4	20	2	11	0	0
OTU00973	Bacteria;Actinobacteria;Actinobacteria;Actinomycetales;Thermomonosporaceae;Thermomonospora;	6	3	1	38	7	12	4	4	3	10	1	16	9	4	0	5	1	15	10	2	2	8	0	5	0	2	1
OTU00969	Bacteria;Actinobacteria;Actinobacteria;Actinomycetales;Micromonosporaceae;Micromonosporaceae_unclassified;	5	5	9	12	9	6	7	3	2	2	3	27	9	5	2	2	13	16	3	6	0	4	0	12	5	2	0
OTU00971	Bacteria;Proteobacteria;Alphaproteobacteria;Alphaproteobacteria_incertae_sedis;Geminicoccus;Geminicoccus_unclassified;	4	8	16	6	4	1	2	10	5	1	3	0	14	3	1	1	12	0	19	2	0	12	19	10	4	12	0
OTU00972	Bacteria;Chloroflexi;Thermomicrobia;Sphaerobacterales;Sphaerobacteraceae;Sphaerobacteraceae_unclassified;	24	10	18	12	0	1	4	6	8	1	7	6	2	1	0	21	5	1	1	19	3	9	0	8	2	0	0
OTU00970	Bacteria;Bacteroidetes;Sphingobacteriia;Sphingobacteriales;Chitinophagaceae;Chitinophagaceae_unclassified;	5	25	6	0	2	2	1	23	7	14	13	10	0	15	6	2	0	20	0	9	2	0	0	2	5	0	0
OTU00974	Bacteria;Proteobacteria;Alphaproteobacteria;Rhodospirillales;Rhodospirillaceae;Rhodospirillaceae_unclassified;	14	13	2	5	4	2	4	5	5	0	10	5	14	9	1	7	6	3	11	9	8	10	0	0	12	9	0
OTU00975	Bacteria;Candidatus_Saccharibacteria;Candidatus_Saccharibacteria_unclassified;Candidatus_Saccharibacteria_unclassified;Candidatus_Saccharibacteria_unclassified;Candidatus_Saccharibacteria_unclassified;	2	11	2	9	24	7	24	3	5	9	3	6	3	6	1	10	0	3	1	0	3	4	10	9	7	6	0
OTU00977	Bacteria;Chloroflexi;Anaerolineae;Anaerolineales;Anaerolineaceae;Anaerolineaceae_unclassified;	9	11	11	11	21	5	9	17	13	7	8	0	0	0	1	8	2	8	2	1	3	6	3	5	6	0	0
OTU00978	Bacteria;Bacteria_unclassified;Bacteria_unclassified;Bacteria_unclassified;Bacteria_unclassified;Bacteria_unclassified;	13	12	19	7	9	0	0	2	1	0	8	0	0	1	0	1	7	0	9	0	3	7	57	0	9	2	0
OTU00976	Bacteria;Bacteria_unclassified;Bacteria_unclassified;Bacteria_unclassified;Bacteria_unclassified;Bacteria_unclassified;	5	9	8	10	9	3	1	10	3	0	6	0	2	2	1	3	2	1	10	0	0	2	0	2	8	7	63
OTU00980	Bacteria;Planctomycetes;Planctomycetia;Planctomycetales;Planctomycetaceae;Pirellula;	2	21	6	18	12	7	12	8	8	6	20	0	2	5	6	4	1	6	3	4	2	0	0	5	6	1	1
OTU00984	Bacteria;Bacteroidetes;Cytophagia;Cytophagales;Cytophagaceae;Adhaeribacter;	2	20	3	44	4	1	11	6	2	6	7	5	0	10	2	4	3	7	0	0	4	2	0	2	5	16	0
OTU00982	Bacteria;Candidatus_Saccharibacteria;Candidatus_Saccharibacteria_unclassified;Candidatus_Saccharibacteria_unclassified;Candidatus_Saccharibacteria_unclassified;Candidatus_Saccharibacteria_unclassified;	0	5	2	1	19	10	18	1	6	31	7	6	3	0	11	23	0	2	5	13	1	1	0	0	1	0	0
OTU00979	Bacteria;Planctomycetes;Planctomycetia;Planctomycetales;Planctomycetaceae;Gemmata;	9	1	26	10	9	8	9	14	13	16	10	4	4	5	2	1	0	11	0	0	2	4	0	3	4	1	0
OTU00983	Bacteria;Gemmatimonadetes;Gemmatimonadetes;Gemmatimonadales;Gemmatimonadaceae;Gemmatimonas;	12	21	30	10	3	5	4	5	0	1	6	0	0	1	0	1	0	1	6	0	0	0	22	5	6	13	14
OTU00981	Bacteria;Gemmatimonadetes;Gemmatimonadetes;Gemmatimonadales;Gemmatimonadaceae;Gemmatimonas;	1	9	4	7	10	1	12	2	7	13	1	13	7	7	1	9	6	4	21	0	9	7	6	0	5	4	0
OTU00985	Bacteria;Chloroflexi;Chloroflexi_unclassified;Chloroflexi_unclassified;Chloroflexi_unclassified;Chloroflexi_unclassified;	11	28	10	13	15	2	6	4	4	2	30	0	3	5	0	0	0	0	5	0	0	12	0	0	7	8	0
OTU00986	Bacteria;BRC1;BRC1_unclassified;BRC1_unclassified;BRC1_unclassified;BRC1_unclassified;	10	17	15	5	8	8	4	3	2	5	10	8	6	0	22	7	2	2	1	11	0	3	3	0	6	6	0
OTU00987	Bacteria;Proteobacteria;Alphaproteobacteria;Rhodospirillales;Rhodospirillaceae;Azospirillum;	8	2	4	6	13	13	4	1	13	6	9	2	2	6	5	3	15	20	3	12	0	9	0	0	4	3	0
OTU00992	Bacteria;Bacteroidetes;Cytophagia;Cytophagales;Ohtaekwangia;Ohtaekwangia_unclassified;	2	8	6	18	7	0	6	2	6	7	15	5	8	20	16	1	8	5	2	1	2	13	0	1	3	1	0
OTU00988	Bacteria;Bacteroidetes;Sphingobacteriia;Sphingobacteriales;Chitinophagaceae;Niastella;	4	10	10	12	12	9	8	15	7	7	12	2	1	4	5	4	2	2	0	4	12	1	0	10	9	1	0
OTU00991	Bacteria;Actinobacteria;Actinobacteria;Actinomycetales;Actinomycetales_unclassified;Actinomycetales_unclassified;	21	22	11	13	12	11	2	6	8	3	10	2	1	3	2	3	3	2	6	0	3	4	0	0	6	4	5
OTU00989	Bacteria;Verrucomicrobia;Opitutae;Opitutales;Opitutaceae;Opitutaceae_unclassified;	11	6	17	7	13	0	6	1	5	0	0	7	10	38	0	5	3	13	4	0	0	1	0	12	1	3	0
OTU00990	Bacteria;Bacteroidetes;Cytophagia;Cytophagales;Ohtaekwangia;Ohtaekwangia_unclassified;	1	6	1	19	0	0	9	2	3	10	2	3	11	28	9	6	0	4	7	0	11	11	1	6	1	12	0
OTU00993	Bacteria;Actinobacteria;Actinobacteria;Actinomycetales;Nocardioidaceae;Nocardioides;	6	11	11	8	7	6	6	11	9	5	6	2	6	4	7	5	6	5	4	14	2	5	3	3	3	8	0
OTU00996	Bacteria;Bacteroidetes;Cytophagia;Cytophagales;Cytophagaceae;Pontibacter;	4	11	9	14	9	9	1	3	2	4	8	0	1	0	0	30	2	3	1	0	6	5	0	16	4	20	0
OTU00997	Bacteria;Actinobacteria;Actinobacteria;Actinomycetales;Actinomycetales_unclassified;Actinomycetales_unclassified;	6	4	2	5	16	8	5	2	3	11	4	8	3	5	0	6	10	4	7	8	5	11	18	2	2	7	0
OTU00995	Bacteria;Proteobacteria;Alphaproteobacteria;Alphaproteobacteria_incertae_sedis;Geminicoccus;Geminicoccus_unclassified;	10	6	9	3	6	3	2	6	2	5	11	2	0	8	6	1	18	3	4	0	19	8	9	15	1	5	0
OTU00994	Bacteria;Planctomycetes;Planctomycetia;Planctomycetales;Planctomycetaceae;Zavarzinella;	11	11	11	22	8	1	4	6	16	6	4	2	1	13	4	4	2	1	1	1	5	5	0	4	7	4	8
OTU01000	Bacteria;Candidatus_Saccharibacteria;Candidatus_Saccharibacteria_unclassified;Candidatus_Saccharibacteria_unclassified;Candidatus_Saccharibacteria_unclassified;Candidatus_Saccharibacteria_unclassified;	14	0	10	0	0	1	3	5	9	0	3	24	8	12	4	2	5	4	0	6	0	7	5	0	2	9	28
OTU01002	Bacteria;Proteobacteria;Alphaproteobacteria;Rhodospirillales;Acetobacteraceae;Roseomonas;	27	13	11	0	6	9	1	2	0	0	4	0	3	0	3	2	8	5	27	0	20	9	0	0	4	7	0
OTU01001	Bacteria;Cyanobacteria/Chloroplast;Chloroplast;Chloroplast;Bacillariophyta;Bacillariophyta_unclassified;	2	2	3	7	1	0	2	1	3	2	30	0	0	2	63	6	2	0	1	3	8	0	0	0	2	0	21
OTU00999	Bacteria;Bacteria_unclassified;Bacteria_unclassified;Bacteria_unclassified;Bacteria_unclassified;Bacteria_unclassified;	12	0	15	8	2	0	4	17	17	24	6	1	0	9	5	3	3	10	2	7	6	0	0	3	4	3	0
OTU00998	Bacteria;Candidatus_Saccharibacteria;Candidatus_Saccharibacteria_unclassified;Candidatus_Saccharibacteria_unclassified;Candidatus_Saccharibacteria_unclassified;Candidatus_Saccharibacteria_unclassified;	1	25	8	5	13	7	11	6	20	8	14	3	0	2	0	6	5	8	0	0	0	1	0	0	6	12	0
OTU01004	Bacteria;Bacteria_unclassified;Bacteria_unclassified;Bacteria_unclassified;Bacteria_unclassified;Bacteria_unclassified;	0	2	11	7	4	2	12	8	29	5	15	1	0	8	5	1	2	6	8	7	4	5	0	5	12	1	0
OTU01008	Bacteria;Chloroflexi;Anaerolineae;Anaerolineales;Anaerolineaceae;Anaerolineaceae_unclassified;	3	17	10	3	5	2	8	9	8	4	10	13	0	7	12	5	2	2	1	10	4	3	0	4	1	10	7
OTU01003	Bacteria;Proteobacteria;Alphaproteobacteria;Rhodobacterales;Rhodobacteraceae;Amaricoccus;	14	6	9	5	5	9	1	2	12	5	6	4	13	5	3	7	3	10	5	11	8	4	3	7	0	3	0
OTU01006	Bacteria;Proteobacteria;Alphaproteobacteria;Rhodospirillales;Rhodospirillales_unclassified;Rhodospirillales_unclassified;	6	5	3	9	9	10	7	3	1	5	5	2	4	4	0	9	5	6	4	9	5	9	9	1	9	8	13
OTU01005	Bacteria;Actinobacteria;Actinobacteria;Actinomycetales;Actinomycetales_unclassified;Actinomycetales_unclassified;	7	13	6	1	5	14	6	6	8	13	8	17	2	8	5	7	3	0	1	1	2	1	7	10	5	4	0
OTU01007	Bacteria;Nitrospirae;Nitrospira;Nitrospirales;Nitrospiraceae;Nitrospira;	5	9	3	11	17	4	11	3	16	6	1	1	8	5	2	12	12	4	9	3	0	0	0	1	16	1	0
OTU01012	Bacteria;Proteobacteria;Alphaproteobacteria;Rhizobiales;Rhizobiales_unclassified;Rhizobiales_unclassified;	7	2	10	2	3	2	4	7	10	1	6	13	5	4	2	2	7	6	6	11	15	6	15	0	1	3	9
OTU01011	Bacteria;Bacteroidetes;Sphingobacteriia;Sphingobacteriales;Chitinophagaceae;Flavitalea;	5	9	2	7	12	2	10	3	4	9	12	1	2	5	20	11	3	13	1	8	5	3	0	4	3	5	0
OTU01009	Bacteria;Chloroflexi;Caldilineae;Caldilineales;Caldilineaceae;Litorilinea;	7	9	22	4	8	6	5	8	2	0	12	8	8	4	7	2	12	2	5	6	7	2	0	0	2	11	0
OTU01010	Bacteria;Proteobacteria;Alphaproteobacteria;Sneathiellales;Sneathiellaceae;Sneathiellaceae_unclassified;	15	3	4	1	2	3	3	5	4	1	1	0	11	1	0	6	13	4	24	26	4	9	16	2	0	0	1
OTU01015	Bacteria;Acidobacteria;Acidobacteria_Gp3;Bryobacter;Bryobacter_unclassified;Bryobacter_unclassified;	6	8	9	8	3	0	1	1	8	1	7	6	2	8	5	4	9	1	3	0	8	7	24	15	1	12	1
OTU01018	Bacteria;Acidobacteria;Acidobacteria_Gp5;Gp5;Gp5_unclassified;Gp5_unclassified;	7	6	5	9	10	3	8	2	10	5	4	7	7	15	1	2	5	4	4	1	0	5	5	10	9	14	0
OTU01017	Bacteria;Proteobacteria;Alphaproteobacteria;Rhodobacterales;Rhodobacteraceae;Gemmobacter;	5	7	3	0	2	2	4	2	3	2	2	1	5	1	69	4	1	1	1	18	2	9	0	4	0	9	1
OTU01014	Bacteria;Bacteria_unclassified;Bacteria_unclassified;Bacteria_unclassified;Bacteria_unclassified;Bacteria_unclassified;	11	7	10	8	14	5	8	6	15	8	9	2	1	15	0	6	2	6	2	2	0	1	0	6	13	1	0
OTU01013	Bacteria;Chloroflexi;Thermomicrobia;Sphaerobacterales;Sphaerobacteraceae;Sphaerobacteraceae_unclassified;	13	1	10	4	1	5	5	14	9	4	2	14	13	3	2	3	4	7	8	0	9	5	9	6	3	4	0
OTU01016	Bacteria;Bacteria_unclassified;Bacteria_unclassified;Bacteria_unclassified;Bacteria_unclassified;Bacteria_unclassified;	2	9	2	2	4	0	1	2	0	3	4	0	2	3	9	3	1	1	3	4	10	0	0	0	2	8	83
OTU01019	Bacteria;Verrucomicrobia;Spartobacteria;Terrimicrobium;Terrimicrobium_unclassified;Terrimicrobium_unclassified;	20	3	4	1	0	0	0	8	17	6	3	23	7	4	1	1	10	10	0	0	20	5	0	9	5	0	0
OTU01022	Bacteria;Bacteroidetes;Sphingobacteriia;Sphingobacteriales;Chitinophagaceae;Terrimonas;	6	4	3	18	10	3	20	4	3	11	12	4	6	7	3	6	2	5	0	5	7	4	0	4	4	6	0
OTU01020	Bacteria;Acidobacteria;Acidobacteria_Gp16;Gp16;Gp16_unclassified;Gp16_unclassified;	13	6	9	5	17	10	7	3	6	3	5	8	4	2	8	3	10	4	3	3	2	13	7	2	3	1	0
OTU01021	Bacteria;Bacteroidetes;Cytophagia;Cytophagales;Ohtaekwangia;Ohtaekwangia_unclassified;	2	5	3	6	7	0	9	2	7	5	2	1	4	16	5	0	0	2	10	3	25	5	24	13	1	0	0
OTU01023	Bacteria;Bacteroidetes;Cytophagia;Cytophagales;Ohtaekwangia;Ohtaekwangia_unclassified;	8	15	20	16	5	1	5	0	0	6	16	2	0	10	2	5	0	2	3	1	6	5	0	0	6	7	15
OTU01026	Bacteria;Armatimonadetes;Armatimonadia;Armatimonadales;Armatimonadaceae;Armatimonas/Armatimonadetes_gp1;	10	7	17	9	2	5	6	13	7	1	1	4	0	2	4	5	5	7	3	4	17	6	2	5	6	8	0
OTU01027	Bacteria;Actinobacteria;Actinobacteria;Acidimicrobiales;Iamiaceae;Aquihabitans;	18	16	28	8	9	1	0	15	3	1	11	0	2	0	0	0	10	0	19	0	6	1	7	0	1	0	0
OTU01025	Bacteria;Armatimonadetes;Armatimonadetes_gp5;Armatimonadetes_gp5_unclassified;Armatimonadetes_gp5_unclassified;Armatimonadetes_gp5_unclassified;	4	5	5	16	10	4	11	6	4	8	5	1	7	7	2	11	4	7	3	0	5	8	15	1	7	0	0
OTU01024	Bacteria;Actinobacteria;Actinobacteria;Actinomycetales;Streptomycetaceae;Streptomyces;	13	11	12	4	11	4	0	13	6	0	7	6	3	3	0	8	2	3	8	5	0	5	9	0	18	5	0
OTU01029	Bacteria;Actinobacteria;Actinobacteria;Actinomycetales;Micromonosporaceae;Dactylosporangium;	8	5	6	12	8	12	11	10	7	4	4	4	9	4	5	4	2	9	0	3	6	2	2	3	6	7	2
OTU01028	Bacteria;Acidobacteria;Acidobacteria_Gp4;Aridibacter;Aridibacter_unclassified;Aridibacter_unclassified;	1	10	12	11	1	11	8	10	6	7	2	9	12	5	16	4	2	4	1	3	2	5	0	7	5	1	0
OTU01030	Bacteria;Actinobacteria;Actinobacteria;Actinobacteria_unclassified;Actinobacteria_unclassified;Actinobacteria_unclassified;	7	8	9	13	20	2	3	17	2	3	4	7	4	1	3	3	6	4	8	1	8	0	0	7	9	6	0
OTU01031	Bacteria;Proteobacteria;Alphaproteobacteria;Rhodospirillales;Acetobacteraceae;Acetobacteraceae_unclassified;	6	1	9	3	1	14	5	5	5	3	2	1	13	2	3	5	13	7	5	9	17	4	8	2	9	3	0
OTU01033	Bacteria;Ignavibacteriae;Ignavibacteria;Ignavibacteriales;Ignavibacteriaceae;Ignavibacterium;	0	19	27	11	9	12	0	5	5	3	4	0	7	4	8	0	7	7	1	5	0	1	10	2	4	3	0
OTU01035	Bacteria;Proteobacteria;Alphaproteobacteria;Alphaproteobacteria_incertae_sedis;Geminicoccus;Geminicoccus_unclassified;	7	5	7	8	8	3	1	9	7	9	3	0	3	9	1	5	1	4	11	1	1	6	17	20	2	6	0
OTU01032	Bacteria;Bacteroidetes;Flavobacteriia;Flavobacteriales;Flavobacteriaceae;Chryseobacterium;	6	0	22	0	0	0	0	0	9	1	0	0	0	8	1	0	0	1	0	0	0	0	0	104	0	2	0
OTU01034	Bacteria;Proteobacteria;Deltaproteobacteria;Deltaproteobacteria_unclassified;Deltaproteobacteria_unclassified;Deltaproteobacteria_unclassified;	0	0	0	1	0	0	0	0	0	1	0	1	2	1	0	1	0	2	0	0	1	3	0	0	1	0	140
OTU01036	Bacteria;Planctomycetes;Planctomycetia;Planctomycetales;Planctomycetaceae;Pirellula;	4	15	5	12	7	4	15	8	10	9	14	4	8	4	2	8	0	4	1	1	0	0	0	1	10	8	0
OTU01039	Bacteria;Bacteria_unclassified;Bacteria_unclassified;Bacteria_unclassified;Bacteria_unclassified;Bacteria_unclassified;	1	12	13	23	11	5	5	14	5	3	7	8	0	5	4	10	0	4	10	0	1	4	1	0	7	0	0
OTU01038	Bacteria;Chloroflexi;Chloroflexia;Chloroflexia_unclassified;Chloroflexia_unclassified;Chloroflexia_unclassified;	13	6	11	15	1	3	5	19	13	2	5	0	4	2	1	22	0	6	5	2	17	0	0	1	0	0	0
OTU01037	Bacteria;Actinobacteria;Actinobacteria;Actinomycetales;Nocardioidaceae;Nocardioides;	2	6	1	4	10	9	4	9	0	11	2	10	10	1	3	6	7	8	13	7	8	3	12	5	1	1	0
OTU01045	Bacteria;Actinobacteria;Actinobacteria;Acidimicrobiales;Acidimicrobiales_unclassified;Acidimicrobiales_unclassified;	12	13	2	4	6	4	5	3	8	18	2	18	14	7	5	3	3	0	6	6	1	3	0	4	2	3	0
OTU01040	Bacteria;Proteobacteria;Alphaproteobacteria;Rhodospirillales;Acetobacteraceae;Acetobacteraceae_unclassified;	18	1	5	0	2	1	0	1	3	0	1	4	3	2	0	6	5	3	11	11	15	3	37	5	2	13	0
OTU01041	Bacteria;Acidobacteria;Acidobacteria_Gp3;Gp3;Gp3_unclassified;Gp3_unclassified;	5	7	7	16	2	2	7	0	7	11	1	0	0	11	6	11	0	2	0	12	3	1	21	4	4	3	9
OTU01043	Bacteria;Planctomycetes;Planctomycetia;Planctomycetales;Planctomycetaceae;Pirellula;	2	16	16	11	12	4	8	11	3	4	12	1	0	3	5	8	2	5	1	1	0	1	0	5	14	7	0
OTU01044	Bacteria;Gemmatimonadetes;Gemmatimonadetes;Gemmatimonadales;Gemmatimonadaceae;Gemmatimonas;	3	9	5	10	4	6	8	6	4	8	5	11	5	5	0	4	0	8	10	5	9	4	9	1	7	6	0
OTU01042	Bacteria;Proteobacteria;Alphaproteobacteria;Sphingomonadales;Erythrobacteraceae;Porphyrobacter;	14	3	5	3	4	10	4	8	8	5	3	6	9	7	1	2	1	5	7	3	6	10	3	1	2	20	2
OTU01049	Bacteria;Proteobacteria;Alphaproteobacteria;Alphaproteobacteria_incertae_sedis;Rhizomicrobium;Rhizomicrobium_unclassified;	7	1	7	0	0	1	0	5	24	7	3	46	7	0	2	0	16	6	5	1	5	1	0	0	1	1	5
OTU01048	Bacteria;Actinobacteria;Actinobacteria;Acidimicrobiales;Acidimicrobiales_unclassified;Acidimicrobiales_unclassified;	9	7	7	7	3	1	0	2	3	3	3	10	7	1	1	4	1	1	14	4	18	9	16	9	3	8	0
OTU01047	Bacteria;Armatimonadetes;Armatimonadia;Armatimonadales;Armatimonadaceae;Armatimonas/Armatimonadetes_gp1;	14	6	7	0	5	6	0	13	3	8	10	4	13	3	6	3	0	5	10	9	1	5	7	0	8	5	0
OTU01053	Bacteria;Proteobacteria;Alphaproteobacteria;Rhizobiales;Rhodobiaceae;Rhodoligotrophos;	8	4	18	10	4	9	4	6	9	3	8	0	2	0	2	1	3	4	13	4	7	6	14	1	4	7	0
OTU01051	Bacteria;Actinobacteria;Actinobacteria;Acidimicrobiales;Iamiaceae;Aquihabitans;	6	9	21	8	7	5	8	2	5	4	7	9	1	4	3	5	3	5	10	1	2	4	0	6	3	13	0
OTU01046	Bacteria;Bacteria_unclassified;Bacteria_unclassified;Bacteria_unclassified;Bacteria_unclassified;Bacteria_unclassified;	10	12	7	7	5	4	12	13	11	2	12	3	8	4	2	5	4	3	5	0	4	1	6	0	9	2	0
OTU01050	Bacteria;Proteobacteria;Alphaproteobacteria;Rhodospirillales;Rhodospirillaceae;Rhodospirillaceae_unclassified;	8	6	2	8	12	6	4	5	7	2	1	12	12	4	2	6	8	7	6	6	1	8	4	0	4	10	0
OTU01052	Bacteria;Proteobacteria;Alphaproteobacteria;Alphaproteobacteria_unclassified;Alphaproteobacteria_unclassified;Alphaproteobacteria_unclassified;	5	8	2	4	5	2	7	1	7	3	10	1	5	3	1	6	7	8	8	1	9	9	5	13	6	15	0
OTU01055	Bacteria;Chloroflexi;Chloroflexi_unclassified;Chloroflexi_unclassified;Chloroflexi_unclassified;Chloroflexi_unclassified;	11	7	1	13	8	8	13	5	4	9	3	4	1	8	3	2	8	8	4	1	7	2	0	5	5	10	0
OTU01056	Bacteria;Bacteria_unclassified;Bacteria_unclassified;Bacteria_unclassified;Bacteria_unclassified;Bacteria_unclassified;	13	3	5	7	4	3	12	12	11	10	4	0	2	7	0	13	2	1	1	1	4	5	0	0	5	5	20
OTU01054	Bacteria;Proteobacteria;Alphaproteobacteria;Sphingomonadales;Sphingomonadaceae;Sphingomonas;	3	4	11	6	4	15	1	3	7	12	5	8	10	1	6	10	3	7	6	8	2	2	0	1	3	10	2
OTU01057	Bacteria;Candidatus_Saccharibacteria;Candidatus_Saccharibacteria_unclassified;Candidatus_Saccharibacteria_unclassified;Candidatus_Saccharibacteria_unclassified;Candidatus_Saccharibacteria_unclassified;	4	14	10	31	11	16	3	7	1	3	16	0	2	3	0	1	5	1	2	1	0	5	0	0	12	2	0
OTU01059	Bacteria;Candidatus_Saccharibacteria;Candidatus_Saccharibacteria_unclassified;Candidatus_Saccharibacteria_unclassified;Candidatus_Saccharibacteria_unclassified;Candidatus_Saccharibacteria_unclassified;	1	7	0	49	10	1	6	2	5	3	4	6	2	18	11	7	1	8	1	1	4	0	0	1	1	0	0
OTU01061	Bacteria;Chloroflexi;Chloroflexia;Kallotenuales;Kallotenuaceae;Kallotenue;	4	7	11	13	12	13	5	5	5	6	2	4	6	17	9	1	0	3	2	12	1	0	0	4	5	2	0
OTU01060	Bacteria;Planctomycetes;Planctomycetia;Planctomycetales;Planctomycetaceae;Zavarzinella;	9	11	14	18	12	2	9	5	1	1	7	2	0	6	3	5	1	8	5	1	7	4	1	0	6	11	0
OTU01058	Bacteria;Gemmatimonadetes;Gemmatimonadetes;Gemmatimonadales;Gemmatimonadaceae;Gemmatimonas;	2	6	4	3	5	3	10	4	5	4	1	13	8	2	6	16	13	3	12	8	2	11	0	1	4	3	0
OTU01063	Bacteria;Chloroflexi;Anaerolineae;Anaerolineales;Anaerolineaceae;Anaerolineaceae_unclassified;	4	23	16	12	9	2	1	8	5	0	24	3	0	8	0	5	2	0	6	0	0	4	2	0	9	5	0
OTU01069	Bacteria;Firmicutes;Firmicutes_unclassified;Firmicutes_unclassified;Firmicutes_unclassified;Firmicutes_unclassified;	10	8	6	3	2	6	7	5	3	3	5	5	5	13	0	4	6	4	3	2	15	7	11	13	0	2	0
OTU01065	Bacteria;Proteobacteria;Alphaproteobacteria;Sphingomonadales;Sphingomonadaceae;Sphingomonas;	12	8	8	7	10	4	7	6	14	4	0	2	3	12	3	4	3	1	2	8	2	6	4	4	8	3	3
OTU01066	Bacteria;Planctomycetes;Planctomycetia;Planctomycetales;Planctomycetaceae;Gemmata;	11	18	4	9	11	0	10	9	6	4	13	3	0	4	3	2	2	14	5	0	1	3	0	5	3	3	5
OTU01070	Bacteria;Chloroflexi;Anaerolineae;Anaerolineales;Anaerolineaceae;Anaerolineaceae_unclassified;	6	17	17	19	1	4	3	8	11	2	9	0	0	5	0	6	0	0	4	5	3	3	0	9	11	5	0
OTU01068	Bacteria;Bacteria_unclassified;Bacteria_unclassified;Bacteria_unclassified;Bacteria_unclassified;Bacteria_unclassified;	5	7	2	34	2	13	11	2	5	5	5	3	0	3	4	12	1	5	1	0	0	6	0	5	15	2	0
OTU01064	Bacteria;Actinobacteria;Actinobacteria;Actinomycetales;Kineosporiaceae;Angustibacter;	3	0	4	2	6	6	6	8	4	2	2	5	20	3	3	4	8	9	4	15	10	5	1	8	6	4	0
OTU01067	Bacteria;Chloroflexi;Caldilineae;Caldilineales;Caldilineaceae;Litorilinea;	4	12	8	7	9	5	3	10	6	2	7	0	8	4	7	13	1	3	9	2	4	4	3	5	3	9	0
OTU01062	Bacteria;Bacteria_unclassified;Bacteria_unclassified;Bacteria_unclassified;Bacteria_unclassified;Bacteria_unclassified;	7	8	11	6	11	5	4	6	4	1	14	2	4	3	2	11	9	5	6	0	0	6	2	3	7	0	11
OTU01071	Bacteria;Bacteroidetes;Bacteroidetes_unclassified;Bacteroidetes_unclassified;Bacteroidetes_unclassified;Bacteroidetes_unclassified;	1	21	4	7	2	1	9	4	6	11	23	8	1	7	14	14	0	1	0	4	0	3	0	0	2	4	0
OTU01078	Bacteria;Acidobacteria;Acidobacteria_Gp3;Gp3;Gp3_unclassified;Gp3_unclassified;	13	15	23	11	16	0	1	10	0	1	11	0	0	2	1	3	0	2	16	0	0	0	2	11	4	0	5
OTU01074	Bacteria;Chloroflexi;Thermomicrobia;Sphaerobacterales;Sphaerobacteraceae;Sphaerobacteraceae_unclassified;	8	3	5	4	7	0	6	5	3	7	4	17	19	7	3	9	2	9	8	9	3	3	0	2	4	0	0
OTU01076	Bacteria;Acidobacteria;Acidobacteria_Gp5;Gp5;Gp5_unclassified;Gp5_unclassified;	10	5	4	21	6	8	5	1	6	5	12	1	0	6	0	3	0	6	5	4	21	6	1	0	4	7	0
OTU01075	Bacteria;Bacteroidetes;Cytophagia;Cytophagales;Chryseolinea;Chryseolinea_unclassified;	0	0	0	0	0	0	0	2	0	0	0	0	2	2	0	0	0	0	1	1	9	6	6	1	0	16	101
OTU01072	Bacteria;Bacteroidetes;Cytophagia;Cytophagales;Ohtaekwangia;Ohtaekwangia_unclassified;	76	0	2	8	7	0	3	0	2	6	2	2	5	14	5	2	0	5	1	0	0	0	0	6	0	1	0
OTU01073	Bacteria;Proteobacteria;Alphaproteobacteria;Rhodospirillales;Acetobacteraceae;Roseomonas;	3	7	7	6	3	7	3	1	5	3	3	0	2	7	3	6	16	7	1	29	7	3	5	4	3	6	0
OTU01077	Bacteria;Chloroflexi;Chloroflexia;Chloroflexales;Chloroflexales_unclassified;Chloroflexales_unclassified;	4	6	10	7	3	8	3	4	9	8	9	4	11	1	13	8	4	8	2	6	0	6	0	6	4	3	0
OTU01083	Bacteria;Chloroflexi;Caldilineae;Caldilineales;Caldilineaceae;Litorilinea;	10	9	15	12	4	7	5	5	8	10	13	7	0	5	2	7	8	3	0	0	1	6	0	0	3	6	0
OTU01082	Bacteria;Chloroflexi;Thermomicrobia;Sphaerobacterales;Sphaerobacteraceae;Sphaerobacteraceae_unclassified;	13	1	13	4	3	2	5	8	9	7	6	6	1	5	1	3	14	18	5	0	17	2	0	0	2	1	0
OTU01080	Bacteria;Proteobacteria;Alphaproteobacteria;Rhodospirillales;Rhodospirillales_unclassified;Rhodospirillales_unclassified;	4	3	9	3	0	2	2	2	8	1	1	10	9	24	9	2	6	9	9	0	15	2	0	7	2	7	0
OTU01081	Bacteria;Chloroflexi;Thermomicrobia;Sphaerobacterales;Sphaerobacteraceae;Sphaerobacter;	8	13	8	9	4	11	10	3	2	6	3	7	6	4	0	5	0	10	7	0	1	3	7	3	2	14	0
OTU01079	Bacteria;Planctomycetes;Planctomycetia;Planctomycetales;Planctomycetaceae;Thermogutta;	4	10	3	17	9	6	9	6	8	9	9	1	2	15	7	9	0	6	2	1	0	3	0	1	8	1	0
OTU01087	Bacteria;Bacteroidetes;Flavobacteriia;Flavobacteriales;Flavobacteriaceae;Flavobacterium;	1	5	2	3	5	2	4	6	5	3	3	8	6	18	20	4	13	3	1	8	6	7	0	2	5	5	0
OTU01088	Bacteria;Actinobacteria;Actinobacteria;Actinomycetales;Nocardioidaceae;Nocardioides;	14	10	9	4	0	1	1	4	2	1	2	3	0	0	0	1	12	3	14	1	1	8	38	2	0	14	0
OTU01085	Bacteria;Proteobacteria;Alphaproteobacteria;Rhodospirillales;Rhodospirillales_unclassified;Rhodospirillales_unclassified;	8	4	10	1	0	0	1	3	4	2	1	5	7	2	1	3	6	2	14	7	7	12	32	3	0	6	4
OTU01084	Bacteria;Proteobacteria;Alphaproteobacteria;Alphaproteobacteria_unclassified;Alphaproteobacteria_unclassified;Alphaproteobacteria_unclassified;	3	6	2	7	3	4	3	1	4	1	4	9	5	4	0	5	0	5	2	4	4	3	0	9	0	17	40
OTU01086	Bacteria;Bacteria_unclassified;Bacteria_unclassified;Bacteria_unclassified;Bacteria_unclassified;Bacteria_unclassified;	12	8	20	3	3	3	1	10	10	4	5	0	0	5	2	1	10	6	1	10	2	11	0	6	3	9	0
OTU01091	Bacteria;Planctomycetes;Planctomycetia;Planctomycetales;Planctomycetaceae;Aquisphaera;	10	5	8	8	14	8	6	6	5	7	7	1	0	5	7	4	8	3	0	9	1	6	0	6	6	0	4
OTU01089	Bacteria;Bacteria_unclassified;Bacteria_unclassified;Bacteria_unclassified;Bacteria_unclassified;Bacteria_unclassified;	0	3	30	6	2	9	4	5	7	1	12	2	6	7	1	6	0	10	4	4	5	1	0	1	12	2	4
OTU01090	Bacteria;Actinobacteria;Actinobacteria;Actinobacteria_unclassified;Actinobacteria_unclassified;Actinobacteria_unclassified;	3	9	8	7	7	3	9	6	5	3	5	5	7	3	0	3	3	5	6	0	14	2	10	8	2	11	0
OTU01092	Bacteria;Actinobacteria;Actinobacteria;Actinomycetales;Nocardiaceae;Gordonia;	1	3	3	5	4	8	12	3	4	22	6	0	8	4	9	7	10	5	0	6	0	6	1	11	3	2	0
OTU01093	Bacteria;Bacteria_unclassified;Bacteria_unclassified;Bacteria_unclassified;Bacteria_unclassified;Bacteria_unclassified;	9	4	5	4	6	4	5	7	9	6	3	1	7	3	1	1	10	0	13	22	7	1	0	11	1	3	0
OTU01094	Bacteria;Acidobacteria;Acidobacteria_Gp4;Blastocatella;Blastocatella_unclassified;Blastocatella_unclassified;	3	18	11	12	5	4	3	10	5	3	6	1	5	3	3	2	2	2	0	7	3	5	17	2	9	2	0
OTU01095	Bacteria;Acidobacteria;Acidobacteria_Gp3;Gp3;Gp3_unclassified;Gp3_unclassified;	7	10	13	20	13	4	8	11	6	9	2	3	4	4	4	2	1	3	5	0	3	1	0	3	7	0	0
OTU01099	Bacteria;Chloroflexi;Anaerolineae;Anaerolineales;Anaerolineaceae;Anaerolineaceae_unclassified;	5	31	18	20	5	0	1	5	4	0	20	0	3	2	0	2	3	0	7	0	0	1	5	0	8	2	0
OTU01096	Bacteria;Proteobacteria;Alphaproteobacteria;Sphingomonadales;Sphingomonadaceae;Novosphingobium;	10	5	6	9	5	8	6	3	5	3	8	8	1	2	3	8	5	10	12	4	0	1	7	6	3	2	2
OTU01098	Bacteria;Gemmatimonadetes;Gemmatimonadetes;Gemmatimonadales;Gemmatimonadaceae;Gemmatimonas;	3	10	4	3	1	7	3	5	2	5	2	5	10	4	7	1	4	7	21	1	6	9	9	3	6	1	3
OTU01097	Bacteria;Proteobacteria;Alphaproteobacteria;Alphaproteobacteria_unclassified;Alphaproteobacteria_unclassified;Alphaproteobacteria_unclassified;	25	2	10	2	0	0	1	7	5	2	2	4	0	11	2	0	13	13	0	7	15	7	6	2	4	2	0
OTU01100	Bacteria;Gemmatimonadetes;Gemmatimonadetes;Gemmatimonadales;Gemmatimonadaceae;Gemmatimonas;	0	2	4	2	3	5	1	2	7	10	5	9	3	40	0	1	11	4	3	1	9	1	1	7	1	10	0
OTU01102	Bacteria;Bacteroidetes;Flavobacteriia;Flavobacteriales;Flavobacteriaceae;Flavobacteriaceae_unclassified;	1	1	5	9	5	0	6	1	0	2	1	12	4	29	5	6	0	7	6	0	0	1	34	6	0	0	0
OTU01104	Bacteria;Proteobacteria;Alphaproteobacteria;Alphaproteobacteria_unclassified;Alphaproteobacteria_unclassified;Alphaproteobacteria_unclassified;	25	1	7	2	3	5	4	1	10	5	4	7	2	4	2	6	15	6	6	7	5	0	0	0	2	5	7
OTU01105	Bacteria;BRC1;BRC1_unclassified;BRC1_unclassified;BRC1_unclassified;BRC1_unclassified;	13	12	13	9	12	2	4	6	3	6	3	4	1	2	4	6	7	3	2	0	4	10	0	7	4	4	0
OTU01103	Bacteria;Planctomycetes;Planctomycetia;Planctomycetales;Planctomycetaceae;Pirellula;	2	12	5	10	11	5	12	8	6	16	10	1	1	3	4	8	2	6	2	0	0	0	0	9	7	1	0
OTU01101	Bacteria;Bacteria_unclassified;Bacteria_unclassified;Bacteria_unclassified;Bacteria_unclassified;Bacteria_unclassified;	12	4	3	11	12	1	7	6	9	7	3	10	6	5	2	1	0	2	10	0	8	1	0	0	12	9	0
OTU01108	Bacteria;Candidatus_Saccharibacteria;Candidatus_Saccharibacteria_unclassified;Candidatus_Saccharibacteria_unclassified;Candidatus_Saccharibacteria_unclassified;Candidatus_Saccharibacteria_unclassified;	7	2	18	25	0	0	3	5	8	10	0	6	2	12	6	0	0	3	1	1	2	16	2	9	0	2	0
OTU01106	Bacteria;Proteobacteria;Alphaproteobacteria;Rhodospirillales;Rhodospirillaceae;Rhodospirillaceae_unclassified;	6	3	5	0	2	3	2	7	9	0	3	10	0	4	1	1	12	3	6	7	8	6	0	12	6	7	17
OTU01107	Bacteria;candidate_division_WPS-1;candidate_division_WPS-1_unclassified;candidate_division_WPS-1_unclassified;candidate_division_WPS-1_unclassified;candidate_division_WPS-1_unclassified;	0	6	3	23	2	7	14	10	2	6	9	4	0	2	13	7	0	6	4	0	4	0	0	12	6	0	0
OTU01111	Bacteria;Bacteroidetes;Bacteroidetes_unclassified;Bacteroidetes_unclassified;Bacteroidetes_unclassified;Bacteroidetes_unclassified;	0	2	1	5	3	0	1	3	9	9	3	0	3	36	6	10	2	7	5	4	2	10	0	10	6	1	1
OTU01114	Bacteria;Proteobacteria;Alphaproteobacteria;Rhodospirillales;Rhodospirillaceae;Rhodospirillaceae_unclassified;	10	6	3	8	4	3	4	4	5	3	1	11	8	4	1	5	2	5	2	7	11	8	4	6	5	9	0
OTU01112	Bacteria;Bacteroidetes;Flavobacteriia;Flavobacteriales;Flavobacteriaceae;Flavobacterium;	0	0	0	2	4	0	18	1	8	12	0	6	1	17	9	7	7	3	1	0	3	1	2	0	12	0	25
OTU01110	Bacteria;Armatimonadetes;Armatimonadetes_gp5;Armatimonadetes_gp5_unclassified;Armatimonadetes_gp5_unclassified;Armatimonadetes_gp5_unclassified;	8	9	14	3	6	7	1	6	6	5	6	0	0	3	10	1	10	4	3	3	12	10	7	0	0	5	0
OTU01113	Bacteria;Bacteria_unclassified;Bacteria_unclassified;Bacteria_unclassified;Bacteria_unclassified;Bacteria_unclassified;	14	18	15	6	15	3	8	5	9	6	2	3	3	2	3	2	0	5	5	2	4	1	0	2	2	4	0
OTU01109	Bacteria;Bacteroidetes;Cytophagia;Cytophagales;Cytophagaceae;Arcicella;	8	0	1	0	0	0	0	0	2	1	0	4	14	8	2	0	0	8	0	18	1	21	0	33	0	8	10
OTU01119	Bacteria;Actinobacteria;Actinobacteria;Actinomycetales;Nocardioidaceae;Actinopolymorpha;	10	3	2	15	8	0	2	5	5	3	3	13	17	4	0	6	13	2	11	1	3	2	1	6	1	2	0
OTU01117	Bacteria;Proteobacteria;Alphaproteobacteria;Alphaproteobacteria_incertae_sedis;Rhizomicrobium;Rhizomicrobium_unclassified;	10	2	10	2	2	4	0	10	12	8	7	14	5	2	0	0	4	6	3	5	8	0	11	8	5	0	0
OTU01116	Bacteria;Bacteroidetes;Sphingobacteriia;Sphingobacteriales;Saprospiraceae;Lewinella;	3	14	7	5	4	5	1	5	1	6	5	0	0	3	3	4	4	1	3	8	12	5	4	2	6	8	19
OTU01118	Bacteria;Bacteria_unclassified;Bacteria_unclassified;Bacteria_unclassified;Bacteria_unclassified;Bacteria_unclassified;	2	7	1	18	19	2	15	7	8	12	7	4	3	6	10	2	0	1	2	0	0	1	1	4	6	0	0
OTU01115	Bacteria;Bacteria_unclassified;Bacteria_unclassified;Bacteria_unclassified;Bacteria_unclassified;Bacteria_unclassified;	0	4	3	12	3	0	17	10	9	18	13	6	0	10	0	2	0	3	0	2	6	0	9	7	4	0	0
OTU01121	Bacteria;Acidobacteria;Acidobacteria_Gp3;Acidobacteria_Gp3_unclassified;Acidobacteria_Gp3_unclassified;Acidobacteria_Gp3_unclassified;	10	9	1	17	18	15	3	5	4	8	2	0	0	2	6	10	6	5	0	0	2	0	0	0	14	0	0
OTU01122	Bacteria;Chloroflexi;Chloroflexia;Kallotenuales;Kallotenuaceae;Kallotenue;	5	7	20	4	7	3	7	9	3	1	10	0	5	2	3	8	6	3	4	0	2	0	11	0	14	3	0
OTU01120	Bacteria;Candidatus_Saccharibacteria;Candidatus_Saccharibacteria_unclassified;Candidatus_Saccharibacteria_unclassified;Candidatus_Saccharibacteria_unclassified;Candidatus_Saccharibacteria_unclassified;	1	7	27	10	5	5	5	17	4	9	8	1	3	9	4	4	0	1	1	2	0	3	0	3	4	4	0
OTU01127	Bacteria;Bacteria_unclassified;Bacteria_unclassified;Bacteria_unclassified;Bacteria_unclassified;Bacteria_unclassified;	5	4	4	0	4	0	1	0	3	1	14	19	0	1	1	1	11	2	5	5	0	4	42	2	0	7	0
OTU01128	Bacteria;Acidobacteria;Acidobacteria_Gp5;Gp5;Gp5_unclassified;Gp5_unclassified;	0	19	1	4	6	6	7	1	4	11	4	11	2	8	1	9	3	9	7	0	1	9	0	7	5	1	0
OTU01129	Bacteria;Actinobacteria;Actinobacteria;Acidimicrobiales;Acidimicrobiales_unclassified;Acidimicrobiales_unclassified;	10	6	4	11	13	8	11	1	12	10	4	6	8	3	2	3	1	2	6	0	3	1	0	4	7	0	0
OTU01126	Bacteria;Acidobacteria;Acidobacteria_Gp4;Gp4;Gp4_unclassified;Gp4_unclassified;	1	15	3	6	5	8	7	4	6	3	5	4	3	12	0	5	3	2	2	0	3	7	3	0	9	20	0
OTU01123	Bacteria;Planctomycetes;Planctomycetia;Planctomycetales;Planctomycetaceae;Planctopirus;	6	17	4	12	7	7	11	3	5	7	6	5	0	2	4	19	5	3	0	0	2	1	0	4	4	2	0
OTU01125	Bacteria;Gemmatimonadetes;Gemmatimonadetes;Gemmatimonadales;Gemmatimonadaceae;Gemmatimonas;	6	6	6	2	2	0	6	5	1	1	5	10	3	10	2	9	0	10	3	2	5	3	0	0	2	5	32
OTU01124	Bacteria;candidate_division_WPS-1;candidate_division_WPS-1_unclassified;candidate_division_WPS-1_unclassified;candidate_division_WPS-1_unclassified;candidate_division_WPS-1_unclassified;	5	16	10	8	7	10	8	12	3	1	8	6	0	1	5	1	1	5	5	1	9	6	0	1	4	3	0
OTU01133	Bacteria;Chloroflexi;Chloroflexia;Chloroflexia_unclassified;Chloroflexia_unclassified;Chloroflexia_unclassified;	2	3	8	4	5	9	4	7	0	6	8	7	6	7	10	6	2	3	4	13	0	6	0	4	3	8	0
OTU01130	Bacteria;Verrucomicrobia;Verrucomicrobiae;Verrucomicrobiales;Verrucomicrobiaceae;Verrucomicrobiaceae_unclassified;	7	10	15	12	4	5	7	6	7	6	10	1	2	5	4	11	2	3	3	4	2	5	2	0	1	1	0
OTU01132	Bacteria;candidate_division_WPS-1;candidate_division_WPS-1_unclassified;candidate_division_WPS-1_unclassified;candidate_division_WPS-1_unclassified;candidate_division_WPS-1_unclassified;	6	12	19	8	6	4	8	4	9	7	8	0	1	2	9	1	5	1	3	1	4	0	1	7	6	3	0
OTU01131	Bacteria;Acidobacteria;Acidobacteria_Gp15;Gp15;Gp15_unclassified;Gp15_unclassified;	4	2	1	6	12	6	11	1	6	1	1	2	9	6	1	8	7	9	10	2	2	10	9	4	5	0	0
OTU01135	Bacteria;Armatimonadetes;Armatimonadetes_gp4;Armatimonadetes_gp4_unclassified;Armatimonadetes_gp4_unclassified;Armatimonadetes_gp4_unclassified;	17	7	4	8	3	6	8	2	9	5	5	12	2	2	2	5	3	4	4	2	4	5	2	6	2	5	0
OTU01134	Bacteria;Chloroflexi;Chloroflexi_unclassified;Chloroflexi_unclassified;Chloroflexi_unclassified;Chloroflexi_unclassified;	5	16	8	5	7	0	3	13	9	12	5	2	1	4	1	1	5	4	4	0	1	1	2	0	13	2	10
OTU01139	Bacteria;Proteobacteria;Alphaproteobacteria;Caulobacterales;Caulobacteraceae;Brevundimonas;	3	2	3	0	4	3	8	4	8	7	4	0	7	14	22	8	0	4	4	14	0	1	1	0	1	10	1
OTU01138	Bacteria;Actinobacteria;Actinobacteria;Acidimicrobiales;Iamiaceae;Iamiaceae_unclassified;	5	5	5	7	18	2	4	4	7	13	2	6	6	10	2	4	2	6	5	0	0	3	2	3	5	7	0
OTU01140	Bacteria;Bacteria_unclassified;Bacteria_unclassified;Bacteria_unclassified;Bacteria_unclassified;Bacteria_unclassified;	8	8	4	6	5	11	11	9	6	4	6	0	3	1	4	7	3	1	3	5	1	3	11	6	7	0	0
OTU01137	Bacteria;Proteobacteria;Alphaproteobacteria;Rhizobiales;Rhodobiaceae;Afifella;	14	4	6	5	11	5	5	5	3	6	0	10	5	2	2	5	12	6	6	5	1	6	7	1	0	1	0
OTU01136	Bacteria;Actinobacteria;Actinobacteria;Acidimicrobiales;Acidimicrobineae_incertae_sedis;Aciditerrimonas;	16	2	5	9	6	4	6	2	2	3	2	7	3	7	4	0	3	7	7	5	2	8	6	4	5	3	5
OTU01145	Bacteria;Chloroflexi;Anaerolineae;Anaerolineales;Anaerolineaceae;Longilinea;	1	9	1	14	6	0	7	1	5	3	6	1	1	11	11	17	2	4	4	1	6	5	1	2	3	3	7
OTU01141	Bacteria;Bacteroidetes;Flavobacteriia;Flavobacteriales;Flavobacteriaceae;Flavobacterium;	12	21	2	1	17	2	0	3	11	1	5	1	0	3	19	15	0	3	0	0	3	0	0	0	9	4	0
OTU01143	Bacteria;Chloroflexi;Anaerolineae;Anaerolineales;Anaerolineaceae;Ornatilinea;	0	20	2	0	0	0	5	10	2	6	8	3	0	1	14	12	18	3	0	18	1	0	0	0	2	7	0
OTU01142	Bacteria;Chloroflexi;Thermomicrobia;Sphaerobacterales;Sphaerobacteraceae;Nitrolancea;	5	24	18	3	1	0	2	4	2	0	11	5	5	0	0	0	4	0	2	0	1	1	22	12	2	8	0
OTU01144	Bacteria;Bacteria_unclassified;Bacteria_unclassified;Bacteria_unclassified;Bacteria_unclassified;Bacteria_unclassified;	12	6	5	7	4	10	5	2	1	1	6	3	11	8	8	4	7	6	9	1	0	2	6	2	6	0	0
OTU01146	Bacteria;Actinobacteria;Actinobacteria;Actinomycetales;Pseudonocardiaceae;Pseudonocardia;	10	4	4	12	4	8	3	2	3	3	3	8	4	1	4	1	10	4	7	3	3	5	11	5	6	1	3
OTU01147	Bacteria;Proteobacteria;Alphaproteobacteria;Rhodospirillales;Rhodospirillaceae;Rhodospirillaceae_unclassified;	2	2	2	6	4	6	5	4	2	3	4	5	9	18	1	7	4	4	17	1	5	6	0	1	5	5	4
OTU01149	Bacteria;Actinobacteria;Actinobacteria;Acidimicrobiales;Iamiaceae;Iamia;	6	4	2	5	5	3	2	5	3	1	2	7	5	3	6	0	9	6	11	10	3	10	8	7	1	1	6
OTU01150	Bacteria;Acidobacteria;Acidobacteria_Gp4;Acidobacteria_Gp4_unclassified;Acidobacteria_Gp4_unclassified;Acidobacteria_Gp4_unclassified;	1	21	8	8	3	2	6	4	7	10	5	7	0	4	7	3	5	1	0	12	4	4	0	2	1	2	4
OTU01151	Bacteria;Gemmatimonadetes;Gemmatimonadetes;Gemmatimonadales;Gemmatimonadaceae;Gemmatimonas;	5	11	17	4	3	3	1	3	4	3	4	1	2	1	2	6	0	1	15	1	3	11	0	12	6	3	9
OTU01148	Bacteria;Bacteroidetes;Cytophagia;Cytophagales;Chryseolinea;Chryseolinea_unclassified;	21	3	4	4	4	0	7	10	5	2	0	3	2	4	4	3	1	0	7	1	9	6	17	9	0	5	0
OTU01152	Bacteria;Chloroflexi;Chloroflexi_unclassified;Chloroflexi_unclassified;Chloroflexi_unclassified;Chloroflexi_unclassified;	2	6	9	4	4	2	16	5	2	8	18	1	2	5	2	5	0	9	6	2	6	2	0	0	2	13	0
OTU01153	Bacteria;Armatimonadetes;Armatimonadetes_gp5;Armatimonadetes_gp5_unclassified;Armatimonadetes_gp5_unclassified;Armatimonadetes_gp5_unclassified;	1	4	0	5	11	7	7	4	10	3	4	12	6	3	7	5	0	5	1	5	9	9	0	1	6	5	0
OTU01155	Bacteria;Bacteria_unclassified;Bacteria_unclassified;Bacteria_unclassified;Bacteria_unclassified;Bacteria_unclassified;	5	19	7	19	1	1	4	8	8	5	5	0	2	0	0	0	12	4	2	1	7	0	9	0	5	6	0
OTU01154	Bacteria;Actinobacteria;Actinobacteria;Actinomycetales;Geodermatophilaceae;Modestobacter;	4	2	7	9	2	8	8	4	6	3	4	3	13	1	2	5	6	7	6	9	1	1	12	3	2	2	0
OTU01158	Bacteria;Bacteria_unclassified;Bacteria_unclassified;Bacteria_unclassified;Bacteria_unclassified;Bacteria_unclassified;	6	4	5	6	6	10	5	4	5	1	4	4	0	6	3	7	6	13	13	2	0	2	1	5	3	8	0
OTU01157	Bacteria;Actinobacteria;Actinobacteria;Actinomycetales;Micrococcaceae;Arthrobacter;	1	15	0	21	6	2	4	12	0	3	4	2	4	1	0	4	2	0	0	11	1	2	26	2	6	0	0
OTU01156	Bacteria;Acidobacteria;Acidobacteria_Gp16;Gp16;Gp16_unclassified;Gp16_unclassified;	17	6	16	10	10	10	5	6	8	4	9	0	2	1	6	2	3	7	0	0	0	0	0	0	4	3	0
OTU01160	Bacteria;Chloroflexi;Caldilineae;Caldilineales;Caldilineaceae;Litorilinea;	2	4	15	12	12	2	3	6	4	8	11	2	6	6	1	8	4	3	1	5	5	0	0	0	8	0	0
OTU01159	Bacteria;Bacteria_unclassified;Bacteria_unclassified;Bacteria_unclassified;Bacteria_unclassified;Bacteria_unclassified;	5	5	6	9	5	12	15	9	3	4	5	0	5	3	0	1	5	0	10	2	9	4	10	0	0	1	0
OTU01161	Bacteria;Chloroflexi;Chloroflexi_unclassified;Chloroflexi_unclassified;Chloroflexi_unclassified;Chloroflexi_unclassified;	9	19	14	10	3	7	4	11	5	2	6	2	3	0	1	2	8	2	2	0	2	1	0	0	3	5	7
OTU01166	Bacteria;Proteobacteria;Deltaproteobacteria;Bdellovibrionales;Bdellovibrionaceae;Vampirovibrio;	5	41	2	4	6	3	5	1	1	9	4	4	0	9	8	7	0	1	2	1	0	8	0	0	6	0	0
OTU01167	Bacteria;Proteobacteria;Alphaproteobacteria;Rhizobiales;Rhizobiales_incertae_sedis;Vasilyevaea;	4	7	1	8	5	6	1	4	3	3	3	4	2	4	12	10	6	7	8	6	7	6	0	2	3	4	1
OTU01163	Bacteria;Acidobacteria;Acidobacteria_Gp3;Gp3;Gp3_unclassified;Gp3_unclassified;	3	5	11	8	2	5	4	5	8	1	15	1	3	6	0	5	3	5	1	2	3	3	6	2	15	5	0
OTU01165	Bacteria;Bacteroidetes;Flavobacteriia;Flavobacteriales;Flavobacteriales_unclassified;Flavobacteriales_unclassified;	1	6	12	14	2	13	3	6	4	6	4	3	2	1	0	1	0	13	4	1	4	1	5	4	11	1	5
OTU01162	Bacteria;Proteobacteria;Alphaproteobacteria;Rhizobiales;Hyphomicrobiaceae;Devosia;	6	5	10	4	8	5	5	3	9	5	3	3	1	0	7	7	4	3	0	10	4	3	8	8	3	3	0
OTU01164	Bacteria;Chloroflexi;Thermomicrobia;Sphaerobacterales;Sphaerobacteraceae;Sphaerobacteraceae_unclassified;	13	0	5	1	7	0	1	2	2	1	2	10	3	14	7	2	5	9	5	3	4	2	0	7	3	1	18
OTU01175	Bacteria;Actinobacteria;Actinobacteria;Acidimicrobiales;Iamiaceae;Aquihabitans;	13	9	10	4	6	3	4	5	4	1	2	5	3	8	0	6	3	5	3	0	2	0	0	1	16	13	0
OTU01174	Bacteria;Bacteroidetes;Cytophagia;Cytophagales;Cytophagales_unclassified;Cytophagales_unclassified;	0	5	3	6	2	1	11	1	3	5	4	9	0	5	6	4	2	0	1	13	12	5	0	2	5	0	21
OTU01176	Bacteria;Chloroflexi;Thermomicrobia;Sphaerobacterales;Sphaerobacteraceae;Sphaerobacteraceae_unclassified;	2	9	19	4	4	1	1	0	1	3	15	0	1	4	1	0	2	4	21	0	0	5	26	0	1	2	0
OTU01169	Bacteria;Bacteria_unclassified;Bacteria_unclassified;Bacteria_unclassified;Bacteria_unclassified;Bacteria_unclassified;	5	2	7	1	0	2	0	6	5	1	6	4	1	3	0	0	13	2	1	0	11	15	0	3	6	32	0
OTU01171	Bacteria;Proteobacteria;Alphaproteobacteria;Rhodospirillales;Rhodospirillaceae;Rhodospirillaceae_unclassified;	5	4	2	4	1	2	6	3	3	2	3	8	6	9	1	12	8	4	9	1	5	3	14	1	1	9	0
OTU01173	Bacteria;Bacteroidetes;Bacteroidetes_unclassified;Bacteroidetes_unclassified;Bacteroidetes_unclassified;Bacteroidetes_unclassified;	3	7	5	6	16	0	7	2	6	2	13	2	0	4	0	7	0	1	2	0	30	6	0	0	5	2	0
OTU01168	Bacteria;Proteobacteria;Alphaproteobacteria;Caulobacterales;Caulobacteraceae;Caulobacteraceae_unclassified;	7	5	1	13	14	4	10	1	7	5	2	5	5	9	0	8	9	5	0	1	1	1	0	3	1	3	6
OTU01170	Bacteria;Bacteroidetes;Cytophagia;Cytophagales;Cytophagaceae;Rhodocytophaga;	2	11	4	5	6	1	10	4	0	9	17	4	1	12	5	1	4	2	1	7	0	2	0	15	0	3	0
OTU01172	Bacteria;Acidobacteria;Acidobacteria_Gp3;Gp3;Gp3_unclassified;Gp3_unclassified;	7	6	7	12	8	3	3	14	8	4	3	0	2	2	3	9	2	3	3	1	1	6	3	7	7	2	0
OTU01179	Bacteria;candidate_division_WPS-1;candidate_division_WPS-1_unclassified;candidate_division_WPS-1_unclassified;candidate_division_WPS-1_unclassified;candidate_division_WPS-1_unclassified;	1	11	3	5	21	5	13	3	9	10	7	0	1	1	4	10	0	1	8	0	0	1	0	0	11	0	0
OTU01178	Bacteria;Proteobacteria;Deltaproteobacteria;Bdellovibrionales;Bdellovibrionaceae;Vampirovibrio;	3	6	11	0	2	1	13	14	16	5	5	5	4	7	3	1	0	12	0	5	2	0	0	7	3	0	0
OTU01177	Bacteria;Bacteroidetes;Sphingobacteriia;Sphingobacteriales;Sphingobacteriaceae;Pedobacter;	1	7	0	3	12	5	8	1	6	7	6	8	15	6	4	9	0	1	1	0	0	0	0	5	3	2	15
OTU01180	Bacteria;Gemmatimonadetes;Gemmatimonadetes;Gemmatimonadales;Gemmatimonadaceae;Gemmatimonas;	1	4	0	3	2	5	5	2	6	6	6	8	3	9	2	2	7	8	9	2	3	0	16	5	11	0	0
OTU01185	Bacteria;Actinobacteria;Actinobacteria;Actinomycetales;Micromonosporaceae;Micromonosporaceae_unclassified;	6	4	6	3	5	3	3	10	2	6	4	8	8	5	3	5	2	2	10	10	6	6	1	1	3	2	0
OTU01184	Bacteria;Gemmatimonadetes;Gemmatimonadetes;Gemmatimonadales;Gemmatimonadaceae;Gemmatimonas;	8	3	11	7	5	3	4	9	1	0	8	3	9	1	5	4	2	0	5	7	11	5	0	3	2	8	0
OTU01181	Bacteria;Actinobacteria;Actinobacteria;Actinomycetales;Geodermatophilaceae;Geodermatophilus;	7	2	2	4	5	10	6	4	2	4	3	7	14	1	1	8	10	4	6	3	3	0	11	1	3	3	0
OTU01183	Bacteria;Actinobacteria;Actinobacteria;Actinomycetales;Pseudonocardiaceae;Pseudonocardia;	14	3	6	1	5	6	8	2	5	5	2	2	3	4	6	3	7	5	6	3	0	6	6	4	11	1	0
OTU01182	Bacteria;Actinobacteria;Actinobacteria;Acidimicrobiales;Iamiaceae;Iamiaceae_unclassified;	12	6	3	2	15	4	11	2	6	3	2	6	0	2	3	3	12	3	4	3	10	3	0	0	7	2	0
OTU01186	Bacteria;Bacteria_unclassified;Bacteria_unclassified;Bacteria_unclassified;Bacteria_unclassified;Bacteria_unclassified;	0	10	4	0	1	4	23	0	11	4	19	2	4	1	16	8	0	3	0	0	0	1	0	0	4	8	0
OTU01188	Bacteria;Proteobacteria;Alphaproteobacteria;Rhodospirillales;Rhodospirillaceae;Skermanella;	6	4	10	9	2	11	9	2	5	5	5	2	9	10	3	4	4	5	1	2	2	4	0	2	3	4	0
OTU01187	Bacteria;Gemmatimonadetes;Gemmatimonadetes;Gemmatimonadales;Gemmatimonadaceae;Gemmatimonas;	4	0	1	3	1	5	3	2	4	0	7	5	1	1	1	3	10	2	6	12	1	13	26	0	8	4	0
OTU01189	Bacteria;Proteobacteria;Alphaproteobacteria;Rhizobiales;Rhodobiaceae;Afifella;	7	13	4	10	11	5	8	1	9	5	5	1	3	8	0	2	2	11	1	0	2	0	0	0	10	3	2
OTU01190	Bacteria;Proteobacteria;Deltaproteobacteria;Myxococcales;Nannocystaceae;Nannocystis;	5	0	3	0	0	2	3	15	3	3	4	4	12	6	5	2	4	4	9	11	10	8	0	8	1	1	0
OTU01193	Bacteria;Candidatus_Saccharibacteria;Candidatus_Saccharibacteria_unclassified;Candidatus_Saccharibacteria_unclassified;Candidatus_Saccharibacteria_unclassified;Candidatus_Saccharibacteria_unclassified;	0	8	1	1	6	1	2	5	22	0	6	43	0	3	0	2	0	6	0	0	1	0	10	1	2	2	0
OTU01192	Bacteria;Proteobacteria;Alphaproteobacteria;Rhodospirillales;Acetobacteraceae;Acetobacteraceae_unclassified;	5	6	3	3	4	10	4	9	1	1	1	4	13	0	2	0	6	2	13	16	6	3	0	1	3	6	0
OTU01194	Bacteria;Actinobacteria;Actinobacteria;Acidimicrobiales;Acidimicrobiaceae;Ilumatobacter;	8	2	7	4	3	3	5	9	4	4	2	7	4	4	0	7	5	5	7	7	3	1	1	8	2	10	0
OTU01191	Bacteria;candidate_division_WPS-1;candidate_division_WPS-1_unclassified;candidate_division_WPS-1_unclassified;candidate_division_WPS-1_unclassified;candidate_division_WPS-1_unclassified;	2	11	4	12	2	1	7	7	1	6	6	1	2	2	5	9	10	5	6	0	5	0	0	14	4	0	0
OTU01195	Bacteria;Proteobacteria;Alphaproteobacteria;Rhizobiales;Rhizobiales_unclassified;Rhizobiales_unclassified;	9	8	2	8	8	5	3	3	12	2	6	3	4	2	3	1	13	4	1	4	2	1	0	4	5	2	6
OTU01201	Bacteria;Proteobacteria;Alphaproteobacteria;Rhodobacterales;Rhodobacteraceae;Rhodobacteraceae_unclassified;	4	1	12	3	11	3	4	2	4	1	4	2	9	8	1	6	4	1	22	6	3	4	0	1	1	4	0
OTU01196	Bacteria;Planctomycetes;Planctomycetia;Planctomycetales;Planctomycetaceae;Thermogutta;	1	18	4	15	5	4	15	3	0	7	2	1	0	3	5	3	2	1	1	0	2	0	0	2	7	5	15
OTU01197	Bacteria;Proteobacteria;Alphaproteobacteria;Alphaproteobacteria_incertae_sedis;Geminicoccus;Geminicoccus_unclassified;	6	3	3	6	5	6	8	3	2	5	4	11	7	0	7	7	5	3	2	9	2	4	4	8	1	0	0
OTU01200	Bacteria;Actinobacteria;Actinobacteria;Actinomycetales;Micromonosporaceae;Micromonosporaceae_unclassified;	5	4	7	7	18	5	10	1	3	6	1	8	3	2	4	6	0	4	10	0	0	3	1	7	2	4	0
OTU01199	Bacteria;Proteobacteria;Alphaproteobacteria;Rhizobiales;Hyphomicrobiaceae;Hyphomicrobiaceae_unclassified;	6	2	5	1	0	2	0	1	4	2	5	7	0	0	2	2	6	3	9	2	2	2	29	13	2	4	10
OTU01198	Bacteria;Actinobacteria;Actinobacteria;Actinomycetales;Micromonosporaceae;Micromonosporaceae_unclassified;	6	8	3	9	15	8	8	3	4	7	6	6	5	0	2	4	0	6	4	2	2	3	0	1	5	4	0
OTU01202	Bacteria;Armatimonadetes;Chthonomonadetes;Chthonomonadales;Chthonomonadaceae;Chthonomonas/Armatimonadetes_gp3;	19	3	5	11	7	6	7	1	7	4	4	1	4	4	2	4	1	2	0	7	0	0	0	9	7	5	0
OTU01205	Bacteria;Actinobacteria;Actinobacteria;Actinomycetales;Actinomycetales_unclassified;Actinomycetales_unclassified;	27	3	0	10	12	2	6	2	0	14	1	3	1	0	2	3	0	1	3	4	2	1	0	11	12	0	0
OTU01207	Bacteria;Bacteria_unclassified;Bacteria_unclassified;Bacteria_unclassified;Bacteria_unclassified;Bacteria_unclassified;	3	10	7	10	9	0	5	8	3	5	5	6	6	4	5	5	1	8	0	2	0	0	0	8	3	7	0
OTU01203	Bacteria;Actinobacteria;Actinobacteria;Actinobacteria_unclassified;Actinobacteria_unclassified;Actinobacteria_unclassified;	9	7	4	8	8	4	7	10	8	2	7	0	3	3	1	2	8	12	5	1	2	1	0	0	2	6	0
OTU01206	Bacteria;Actinobacteria;Actinobacteria;Euzebyales;Euzebyaceae;Euzebya;	6	1	5	3	4	10	1	4	2	2	1	3	0	2	2	1	10	2	7	10	17	10	1	5	2	9	0
OTU01204	Bacteria;Actinobacteria;Actinobacteria;Actinomycetales;Mycobacteriaceae;Mycobacterium;	7	4	5	6	4	6	5	7	4	8	4	5	6	4	3	8	2	5	9	1	1	3	3	1	5	3	1
OTU01210	Bacteria;Planctomycetes;Planctomycetia;Planctomycetales;Planctomycetaceae;Planctomycetaceae_unclassified;	1	9	8	15	11	2	10	1	4	4	12	0	0	3	2	5	3	5	0	2	0	3	0	8	10	1	0
OTU01211	Bacteria;Proteobacteria;Deltaproteobacteria;Bdellovibrionales;Bdellovibrionaceae;Vampirovibrio;	11	16	1	18	1	5	9	7	4	4	4	5	7	3	5	2	1	4	3	0	0	1	0	2	6	0	0
OTU01212	Bacteria;Acidobacteria;Acidobacteria_Gp3;Gp3;Gp3_unclassified;Gp3_unclassified;	4	3	14	13	6	7	5	6	8	3	6	0	8	2	3	2	4	3	4	1	2	2	0	6	6	1	0
OTU01213	Bacteria;Proteobacteria;Deltaproteobacteria;Myxococcales;Nannocystaceae;Enhygromyxa;	5	2	2	3	12	10	3	3	7	1	5	3	10	2	2	8	8	9	2	1	2	6	1	6	2	4	0
OTU01209	Bacteria;Planctomycetes;Planctomycetia;Planctomycetales;Planctomycetaceae;Planctomycetaceae_unclassified;	4	12	0	7	13	10	12	3	9	2	4	3	0	5	4	6	1	1	3	1	2	1	0	9	7	0	0
OTU01208	Bacteria;Proteobacteria;Proteobacteria_unclassified;Proteobacteria_unclassified;Proteobacteria_unclassified;Proteobacteria_unclassified;	3	3	2	20	7	0	18	2	3	4	6	7	2	13	1	7	2	3	3	0	4	1	0	4	0	1	3
OTU01216	Bacteria;candidate_division_WPS-1;candidate_division_WPS-1_unclassified;candidate_division_WPS-1_unclassified;candidate_division_WPS-1_unclassified;candidate_division_WPS-1_unclassified;	1	9	8	20	6	10	4	8	9	1	8	2	2	2	0	2	0	6	0	0	2	0	0	0	11	7	0
OTU01219	Bacteria;Gemmatimonadetes;Gemmatimonadetes;Gemmatimonadales;Gemmatimonadaceae;Gemmatimonas;	6	2	2	5	4	1	10	3	4	11	3	14	6	13	4	2	0	7	1	1	8	6	0	4	1	0	0
OTU01215	Bacteria;Bacteroidetes;Sphingobacteriia;Sphingobacteriales;Chitinophagaceae;Chitinophagaceae_unclassified;	3	4	0	13	2	4	8	3	13	4	5	4	4	5	6	2	2	0	0	0	10	7	0	0	16	3	0
OTU01218	Bacteria;Actinobacteria;Actinobacteria;Actinomycetales;Nocardioidaceae;Nocardioides;	3	4	5	3	5	6	4	0	3	6	6	4	19	1	2	6	6	3	1	0	0	6	8	4	3	1	9
OTU01221	Bacteria;Proteobacteria;Alphaproteobacteria;Rhizobiales;Rhizobiales_unclassified;Rhizobiales_unclassified;	2	10	2	7	8	2	4	6	6	2	4	9	6	1	1	5	5	1	8	2	4	4	6	3	3	7	0
OTU01217	Bacteria;Chloroflexi;Caldilineae;Caldilineales;Caldilineaceae;Litorilinea;	4	1	20	14	2	3	2	6	14	1	10	0	0	4	0	0	0	1	6	1	8	3	0	0	10	8	0
OTU01220	Bacteria;Bacteria_unclassified;Bacteria_unclassified;Bacteria_unclassified;Bacteria_unclassified;Bacteria_unclassified;	7	9	3	1	1	0	0	6	0	0	5	0	0	0	0	0	2	0	13	0	0	5	38	4	3	1	20
OTU01214	Bacteria;Actinobacteria;Actinobacteria;Acidimicrobiales;Acidimicrobiales_unclassified;Acidimicrobiales_unclassified;	14	11	0	11	12	2	3	3	5	7	5	10	5	9	1	2	5	2	4	0	0	3	0	2	1	1	0
OTU01223	Bacteria;Chloroflexi;Anaerolineae;Anaerolineales;Anaerolineaceae;Bellilinea;	6	7	3	2	18	1	12	7	5	4	5	4	0	8	8	3	1	3	3	1	2	6	0	1	5	2	0
OTU01227	Bacteria;Bacteria_unclassified;Bacteria_unclassified;Bacteria_unclassified;Bacteria_unclassified;Bacteria_unclassified;	5	8	0	2	17	6	15	5	0	2	1	2	5	2	8	6	0	8	5	0	0	1	0	7	7	5	0
OTU01224	Bacteria;Bacteroidetes;Bacteroidetes_unclassified;Bacteroidetes_unclassified;Bacteroidetes_unclassified;Bacteroidetes_unclassified;	0	1	0	0	0	4	5	0	1	7	1	5	11	0	34	8	8	0	0	13	3	11	0	4	1	0	0
OTU01222	Bacteria;Gemmatimonadetes;Gemmatimonadetes;Gemmatimonadales;Gemmatimonadaceae;Gemmatimonas;	7	3	9	1	4	6	4	4	1	2	1	5	5	4	8	2	0	3	19	13	1	2	0	11	1	1	0
OTU01225	Bacteria;Bacteria_unclassified;Bacteria_unclassified;Bacteria_unclassified;Bacteria_unclassified;Bacteria_unclassified;	16	5	5	9	3	9	7	11	8	6	3	3	2	0	3	7	3	4	4	2	1	5	0	0	1	0	0
OTU01228	Bacteria;Candidatus_Saccharibacteria;Candidatus_Saccharibacteria_unclassified;Candidatus_Saccharibacteria_unclassified;Candidatus_Saccharibacteria_unclassified;Candidatus_Saccharibacteria_unclassified;	1	2	3	4	5	4	7	5	7	6	5	0	1	3	15	9	0	6	1	2	1	3	0	8	19	0	0
OTU01230	Bacteria;Candidatus_Saccharibacteria;Candidatus_Saccharibacteria_unclassified;Candidatus_Saccharibacteria_unclassified;Candidatus_Saccharibacteria_unclassified;Candidatus_Saccharibacteria_unclassified;	5	1	6	9	4	2	3	3	8	12	3	6	0	8	4	0	0	3	3	0	0	0	36	0	1	0	0
OTU01232	Bacteria;Proteobacteria;Deltaproteobacteria;Myxococcales;Myxococcales_unclassified;Myxococcales_unclassified;	3	2	3	6	2	2	3	13	6	5	2	7	8	2	3	3	0	7	5	0	0	3	21	3	5	3	0
OTU01231	Bacteria;Bacteroidetes;Cytophagia;Cytophagales;Ohtaekwangia;Ohtaekwangia_unclassified;	6	5	4	15	9	1	6	5	3	11	7	0	5	2	6	0	0	8	0	4	0	1	0	13	6	0	0
OTU01229	Bacteria;Gemmatimonadetes;Gemmatimonadetes;Gemmatimonadales;Gemmatimonadaceae;Gemmatimonas;	5	12	2	9	4	2	6	4	8	4	3	9	6	3	3	1	9	2	8	0	2	8	1	1	4	1	0
OTU01226	Bacteria;Bacteria_unclassified;Bacteria_unclassified;Bacteria_unclassified;Bacteria_unclassified;Bacteria_unclassified;	0	10	3	18	0	2	13	3	5	5	8	10	0	3	5	8	0	4	5	0	4	3	1	0	7	0	0
OTU01233	Bacteria;Planctomycetes;Planctomycetia;Planctomycetales;Planctomycetaceae;Planctomycetaceae_unclassified;	4	2	25	1	2	2	6	2	10	4	9	6	0	2	7	1	5	7	4	1	1	0	0	1	7	7	0
OTU01234	Bacteria;Bacteria_unclassified;Bacteria_unclassified;Bacteria_unclassified;Bacteria_unclassified;Bacteria_unclassified;	1	7	7	10	2	1	7	4	9	5	2	7	4	7	0	3	5	8	7	2	2	6	3	0	5	2	0
OTU01236	Bacteria;candidate_division_WPS-1;candidate_division_WPS-1_unclassified;candidate_division_WPS-1_unclassified;candidate_division_WPS-1_unclassified;candidate_division_WPS-1_unclassified;	5	13	7	9	4	4	4	4	5	6	11	0	0	10	8	4	0	0	0	0	5	1	7	1	7	1	0
OTU01239	Bacteria;Gemmatimonadetes;Gemmatimonadetes;Gemmatimonadales;Gemmatimonadaceae;Gemmatimonas;	3	9	13	3	2	2	0	10	0	1	11	0	3	0	0	2	4	1	19	4	0	10	7	1	2	9	0
OTU01240	Bacteria;Bacteroidetes;Cytophagia;Cytophagales;Cytophagaceae;Rufibacter;	3	10	2	5	8	19	5	11	4	1	1	2	5	0	1	11	1	0	5	4	2	4	1	0	3	2	6
OTU01235	Bacteria;Chloroflexi;Chloroflexi_unclassified;Chloroflexi_unclassified;Chloroflexi_unclassified;Chloroflexi_unclassified;	10	14	13	5	9	9	7	3	10	3	5	4	0	2	0	1	4	1	0	1	0	5	0	0	6	4	0
OTU01237	Bacteria;Chloroflexi;Chloroflexi_unclassified;Chloroflexi_unclassified;Chloroflexi_unclassified;Chloroflexi_unclassified;	0	8	5	7	8	10	5	1	2	2	5	5	2	3	7	4	6	5	0	2	2	2	15	0	8	2	0
OTU01238	Bacteria;Acidobacteria;Acidobacteria_Gp16;Gp16;Gp16_unclassified;Gp16_unclassified;	5	4	4	4	6	4	10	7	4	5	2	4	7	2	3	1	2	4	9	1	2	3	11	2	3	7	0
OTU01243	Bacteria;Bacteria_unclassified;Bacteria_unclassified;Bacteria_unclassified;Bacteria_unclassified;Bacteria_unclassified;	11	1	2	2	7	6	5	6	6	1	3	7	0	2	0	9	3	1	3	7	8	6	14	0	5	0	0
OTU01245	Bacteria;Proteobacteria;Alphaproteobacteria;Rhizobiales;Rhizobiales_unclassified;Rhizobiales_unclassified;	2	5	3	11	13	3	3	4	6	5	6	4	1	1	0	2	5	3	2	2	2	7	2	1	2	8	12
OTU01246	Bacteria;Actinobacteria;Actinobacteria;Actinomycetales;Thermomonosporaceae;Thermomonosporaceae_unclassified;	3	10	9	8	11	1	3	7	5	0	8	5	0	1	0	0	5	1	3	0	0	11	15	2	7	0	0
OTU01247	Bacteria;Chloroflexi;Chloroflexi_unclassified;Chloroflexi_unclassified;Chloroflexi_unclassified;Chloroflexi_unclassified;	2	1	2	5	12	2	13	8	0	10	3	4	9	1	13	5	0	2	3	3	3	1	0	2	11	0	0
OTU01244	Bacteria;Bacteroidetes;Cytophagia;Cytophagales;Ohtaekwangia;Ohtaekwangia_unclassified;	6	3	2	11	3	0	4	3	8	6	2	8	1	13	6	8	0	0	2	0	5	4	10	8	1	0	1
OTU01241	Bacteria;Proteobacteria;Alphaproteobacteria;Rhodospirillales;Rhodospirillaceae;Constrictibacter;	6	5	0	6	7	9	5	4	3	8	7	5	0	3	3	2	3	7	6	12	0	3	0	4	2	5	0
OTU01242	Bacteria;Proteobacteria;Alphaproteobacteria;Sneathiellales;Sneathiellaceae;Sneathiellaceae_unclassified;	4	4	1	1	5	2	4	1	5	3	0	10	4	7	0	3	1	3	5	11	0	12	24	1	4	0	0
OTU01248	Bacteria;Bacteria_unclassified;Bacteria_unclassified;Bacteria_unclassified;Bacteria_unclassified;Bacteria_unclassified;	3	14	22	4	1	1	0	10	1	0	13	0	3	0	1	0	10	0	2	0	3	0	24	0	0	2	0
OTU01255	Bacteria;Bacteroidetes;Cytophagia;Cytophagales;Ohtaekwangia;Ohtaekwangia_unclassified;	1	8	9	15	3	1	2	3	0	0	19	1	2	15	5	7	1	4	2	0	1	1	4	2	3	5	0
OTU01251	Bacteria;Armatimonadetes;Armatimonadetes_gp5;Armatimonadetes_gp5_unclassified;Armatimonadetes_gp5_unclassified;Armatimonadetes_gp5_unclassified;	13	6	7	5	0	3	3	3	1	5	6	8	0	3	1	6	2	4	7	0	9	2	4	0	11	5	0
OTU01256	Bacteria;Actinobacteria;Actinobacteria;Actinomycetales;Sporichthyaceae;Sporichthya;	7	7	4	3	2	2	3	5	4	1	4	4	0	5	1	1	16	3	14	1	11	4	6	3	1	2	0
OTU01249	Bacteria;Proteobacteria;Alphaproteobacteria;Alphaproteobacteria_incertae_sedis;Geminicoccus;Geminicoccus_unclassified;	5	4	1	3	3	6	4	6	0	6	2	6	6	4	1	3	4	5	16	4	3	3	0	8	6	5	0
OTU01250	Bacteria;Bacteroidetes;Sphingobacteriia;Sphingobacteriales;Saprospiraceae;Phaeodactylibacter;	0	9	2	10	3	2	7	0	5	5	3	6	7	9	6	2	1	2	0	0	10	4	8	5	1	7	0
OTU01254	Bacteria;Planctomycetes;Planctomycetia;Planctomycetales;Planctomycetaceae;Planctomycetaceae_unclassified;	5	1	14	6	0	0	2	9	8	3	7	3	0	6	5	1	2	3	7	9	6	2	0	0	2	5	8
OTU01253	Bacteria;Proteobacteria;Alphaproteobacteria;Sneathiellales;Sneathiellaceae;Taonella;	15	3	5	1	3	0	2	2	8	4	1	9	6	6	6	3	4	4	1	12	9	4	0	1	0	5	0
OTU01252	Bacteria;Actinobacteria;Actinobacteria;Actinomycetales;Actinomycetales_unclassified;Actinomycetales_unclassified;	6	17	1	4	5	7	4	1	2	4	1	16	4	2	4	2	6	2	2	1	1	6	4	4	7	1	0
OTU01257	Bacteria;Proteobacteria;Deltaproteobacteria;Deltaproteobacteria_unclassified;Deltaproteobacteria_unclassified;Deltaproteobacteria_unclassified;	1	5	5	2	6	4	5	6	10	2	2	0	3	2	2	1	7	6	6	0	0	2	0	0	4	4	28
OTU01261	Bacteria;Armatimonadetes;Armatimonadia;Armatimonadales;Armatimonadaceae;Armatimonas/Armatimonadetes_gp1;	3	1	2	7	12	8	2	2	4	1	2	20	4	7	3	3	5	7	3	4	6	1	0	0	3	3	0
OTU01262	Bacteria;Chloroflexi;Anaerolineae;Anaerolineales;Anaerolineaceae;Anaerolineaceae_unclassified;	3	7	2	10	3	5	8	2	0	6	2	0	4	3	3	8	8	2	0	3	7	5	11	0	3	8	0
OTU01259	Bacteria;Chloroflexi;Chloroflexi_unclassified;Chloroflexi_unclassified;Chloroflexi_unclassified;Chloroflexi_unclassified;	9	2	10	0	5	0	0	11	10	5	2	7	3	5	0	0	11	3	1	10	10	1	0	2	6	0	0
OTU01258	Bacteria;Bacteroidetes;Sphingobacteriia;Sphingobacteriales;Sphingobacteriaceae;Sphingobacterium;	0	1	2	4	1	5	4	0	1	23	1	0	1	0	34	14	0	0	0	5	0	6	0	0	11	0	0
OTU01263	Bacteria;Chloroflexi;Chloroflexia;Chloroflexia_unclassified;Chloroflexia_unclassified;Chloroflexia_unclassified;	0	9	9	8	10	6	10	5	2	9	4	1	6	1	4	3	7	2	2	1	0	0	0	9	5	0	0
OTU01260	Bacteria;Gemmatimonadetes;Gemmatimonadetes;Gemmatimonadales;Gemmatimonadaceae;Gemmatimonas;	8	6	3	2	9	3	7	5	0	4	2	4	8	0	8	2	1	6	3	7	3	0	0	11	10	1	0
OTU01264	Bacteria;Bacteria_unclassified;Bacteria_unclassified;Bacteria_unclassified;Bacteria_unclassified;Bacteria_unclassified;	3	3	5	6	5	3	0	9	13	2	2	4	0	3	0	5	11	12	0	1	6	1	6	13	0	0	0
OTU01266	Bacteria;Armatimonadetes;Chthonomonadetes;Chthonomonadales;Chthonomonadaceae;Chthonomonas/Armatimonadetes_gp3;	1	3	1	5	6	16	5	8	6	2	2	4	0	1	3	1	1	4	2	4	2	2	0	31	2	0	0
OTU01268	Bacteria;Firmicutes;Bacilli;Bacillales;Thermoactinomycetaceae_1;Lihuaxuella;	0	4	4	47	2	1	0	0	1	0	2	0	3	4	0	0	0	0	2	0	3	25	0	0	4	10	0
OTU01265	Bacteria;Planctomycetes;Planctomycetia;Planctomycetales;Planctomycetaceae;Gimesia;	1	14	6	7	12	2	4	4	8	2	8	4	1	6	3	5	0	3	1	0	1	2	0	9	4	5	0
OTU01267	Bacteria;Spirochaetes;Spirochaetia;Spirochaetales;Leptospiraceae;Turneriella;	1	4	2	2	4	0	7	6	7	4	0	3	8	0	12	1	16	1	5	0	0	2	1	5	7	5	9
OTU01273	Bacteria;Candidatus_Saccharibacteria;Candidatus_Saccharibacteria_unclassified;Candidatus_Saccharibacteria_unclassified;Candidatus_Saccharibacteria_unclassified;Candidatus_Saccharibacteria_unclassified;	2	4	1	18	20	0	16	4	12	2	0	1	3	2	1	6	0	2	0	3	2	10	0	2	0	0	0
OTU01270	Bacteria;Planctomycetes;Planctomycetia;Planctomycetales;Planctomycetaceae;Pirellula;	2	5	3	6	10	3	16	2	6	8	8	3	3	3	0	6	6	4	1	2	3	0	0	0	7	4	0
OTU01271	Bacteria;Bacteria_unclassified;Bacteria_unclassified;Bacteria_unclassified;Bacteria_unclassified;Bacteria_unclassified;	1	4	2	3	1	4	2	3	6	2	6	15	0	4	1	7	4	4	3	1	1	6	0	22	5	4	0
OTU01272	Bacteria;Actinobacteria;Actinobacteria;Actinomycetales;Micrococcaceae;Arthrobacter;	6	4	22	7	5	2	0	1	7	4	8	4	9	0	0	7	2	5	4	0	1	1	0	2	2	8	0
OTU01269	Bacteria;Actinobacteria;Actinobacteria;Acidimicrobiales;Iamiaceae;Aquihabitans;	12	5	4	7	0	6	2	9	1	4	3	9	3	3	3	6	8	7	9	3	2	1	0	1	1	2	0
OTU01274	Bacteria;Nitrospirae;Nitrospira;Nitrospirales;Nitrospiraceae;Nitrospira;	8	6	4	10	7	7	3	4	1	3	2	4	10	0	6	7	0	10	7	3	0	0	1	0	7	0	0
OTU01277	Bacteria;Planctomycetes;Planctomycetia;Planctomycetales;Planctomycetaceae;Planctomycetaceae_unclassified;	1	14	3	11	8	1	3	3	13	2	4	6	0	8	9	5	0	0	3	1	3	1	2	1	7	1	0
OTU01275	Bacteria;Bacteroidetes;Sphingobacteriia;Sphingobacteriales;Chitinophagaceae;Chitinophagaceae_unclassified;	1	7	2	19	5	11	6	11	1	9	6	0	0	7	3	5	0	0	0	2	0	0	0	3	11	1	0
OTU01278	Bacteria;Bacteroidetes;Flavobacteriia;Flavobacteriales;Flavobacteriaceae;Moheibacter;	0	0	0	0	4	0	0	0	0	0	59	0	4	0	0	1	0	0	0	2	0	0	0	40	0	0	0
OTU01276	Bacteria;Chloroflexi;Caldilineae;Caldilineales;Caldilineaceae;Litorilinea;	10	6	10	8	13	3	5	0	2	1	3	2	3	1	3	1	0	1	6	0	0	1	2	24	4	1	0
OTU01281	Bacteria;Acidobacteria;Acidobacteria_Gp3;Gp3;Gp3_unclassified;Gp3_unclassified;	1	1	2	3	9	0	2	3	1	4	1	3	0	4	2	2	0	3	0	0	0	4	2	0	6	0	56
OTU01282	Bacteria;Acidobacteria;Acidobacteria_Gp4;Gp4;Gp4_unclassified;Gp4_unclassified;	1	5	13	0	3	8	6	2	3	3	3	5	0	0	6	5	9	1	1	6	16	2	0	5	2	4	0
OTU01283	Bacteria;Acidobacteria;Acidobacteria_Gp5;Gp5;Gp5_unclassified;Gp5_unclassified;	2	10	2	8	5	3	3	2	6	4	2	5	3	7	0	6	11	6	3	1	3	1	0	3	7	6	0
OTU01280	Bacteria;Bacteroidetes;Sphingobacteriia;Sphingobacteriales;Sphingobacteriaceae;Mucilaginibacter;	7	10	1	8	2	1	1	1	4	19	2	4	5	2	17	7	0	4	3	1	0	1	6	1	1	1	0
OTU01279	Bacteria;Chloroflexi;Anaerolineae;Anaerolineales;Anaerolineaceae;Anaerolineaceae_unclassified;	6	7	8	7	4	7	8	1	5	6	11	3	2	4	0	6	2	1	1	0	3	0	2	1	9	5	0
OTU01284	Bacteria;Proteobacteria;Alphaproteobacteria;Rhizobiales;Phyllobacteriaceae;Aminobacter;	4	2	2	2	0	1	4	0	2	0	7	2	2	3	2	4	13	5	0	1	0	2	0	2	8	3	38
OTU01294	Bacteria;Planctomycetes;Planctomycetia;Planctomycetales;Planctomycetaceae;Thermogutta;	5	10	9	8	8	2	7	5	1	4	11	1	0	2	0	2	0	4	3	0	1	3	1	3	12	4	2
OTU01289	Bacteria;Bacteria_unclassified;Bacteria_unclassified;Bacteria_unclassified;Bacteria_unclassified;Bacteria_unclassified;	0	4	2	3	6	16	18	3	2	24	4	2	0	3	5	2	2	1	0	2	6	2	0	0	1	0	0
OTU01295	Bacteria;Proteobacteria;Alphaproteobacteria;Rhizobiales;Methylocystaceae;Methylopila;	4	2	0	5	6	0	8	7	5	5	0	8	7	1	2	3	3	8	6	4	5	4	4	6	3	2	0
OTU01293	Bacteria;Chloroflexi;Thermomicrobia;Sphaerobacterales;Sphaerobacteraceae;Sphaerobacter;	7	3	3	1	1	1	5	3	2	4	2	10	13	0	6	4	6	2	13	2	3	1	1	5	3	7	0
OTU01291	Bacteria;Proteobacteria;Deltaproteobacteria;Bdellovibrionales;Bdellovibrionaceae;Vampirovibrio;	1	8	9	6	14	4	1	4	5	4	14	0	0	2	10	6	0	4	0	1	4	2	0	3	6	0	0
OTU01285	Bacteria;Chloroflexi;Anaerolineae;Anaerolineales;Anaerolineaceae;Ornatilinea;	0	28	2	4	0	7	4	2	5	3	2	0	6	3	11	8	0	3	2	6	0	1	0	9	2	0	0
OTU01286	Bacteria;Nitrospirae;Nitrospira;Nitrospirales;Nitrospiraceae;Nitrospira;	1	3	7	7	6	5	5	2	4	6	6	7	1	5	1	9	0	2	6	0	3	6	0	4	3	1	8
OTU01292	Bacteria;Bacteria_unclassified;Bacteria_unclassified;Bacteria_unclassified;Bacteria_unclassified;Bacteria_unclassified;	6	14	8	7	5	4	8	6	5	0	5	9	0	4	4	5	0	3	3	2	7	1	0	0	1	1	0
OTU01288	Bacteria;Planctomycetes;Planctomycetia;Planctomycetales;Planctomycetaceae;Planctomycetaceae_unclassified;	1	16	11	5	5	1	2	10	9	5	6	0	3	6	2	3	3	4	1	2	4	1	0	1	4	3	0
OTU01287	Bacteria;Firmicutes;Bacilli;Bacillales;Thermoactinomycetaceae_1;Thermoflavimicrobium;	5	0	0	10	2	6	8	6	8	2	3	5	0	5	0	4	5	4	1	0	0	2	17	11	4	0	0
OTU01290	Bacteria;Bacteria_unclassified;Bacteria_unclassified;Bacteria_unclassified;Bacteria_unclassified;Bacteria_unclassified;	1	3	1	6	2	8	3	1	3	2	6	6	10	2	3	4	3	3	7	1	14	7	3	1	3	5	0
OTU01305	Bacteria;Actinobacteria;Actinobacteria;Acidimicrobiales;Acidimicrobiaceae;Ilumatobacter;	2	3	3	8	3	4	8	5	3	9	6	4	2	5	6	5	5	5	1	7	0	3	0	1	7	2	0
OTU01301	Bacteria;Actinobacteria;Actinobacteria;Actinomycetales;Nocardioidaceae;Nocardioides;	4	2	0	10	11	4	5	5	1	2	3	5	1	3	0	0	9	9	2	6	1	5	7	4	8	0	0
OTU01297	Bacteria;Bacteroidetes;Flavobacteriia;Flavobacteriales;Flavobacteriaceae;Flavobacteriaceae_unclassified;	4	4	2	17	2	7	14	0	3	2	5	0	0	3	1	0	11	1	8	1	0	0	0	11	3	8	0
OTU01296	Bacteria;Candidatus_Saccharibacteria;Candidatus_Saccharibacteria_unclassified;Candidatus_Saccharibacteria_unclassified;Candidatus_Saccharibacteria_unclassified;Candidatus_Saccharibacteria_unclassified;	2	0	1	12	7	0	2	2	6	0	3	4	8	21	13	2	3	1	0	8	0	2	0	0	4	6	0
OTU01304	Bacteria;Proteobacteria;Alphaproteobacteria;Rhizobiales;Rhizobiales_unclassified;Rhizobiales_unclassified;	5	1	7	5	2	6	5	3	2	4	2	3	11	3	0	0	0	8	4	2	10	3	3	9	2	2	5
OTU01302	Bacteria;Proteobacteria;Alphaproteobacteria;Sphingomonadales;Sphingomonadaceae;Sphingomonadaceae_unclassified;	2	5	12	1	4	3	2	4	5	4	2	2	2	5	7	3	3	3	1	9	2	0	1	13	5	4	3
OTU01300	Bacteria;Bacteria_unclassified;Bacteria_unclassified;Bacteria_unclassified;Bacteria_unclassified;Bacteria_unclassified;	10	25	10	2	13	0	0	6	4	2	9	0	0	4	0	0	0	1	0	0	0	0	0	1	18	2	0
OTU01299	Bacteria;Bacteria_unclassified;Bacteria_unclassified;Bacteria_unclassified;Bacteria_unclassified;Bacteria_unclassified;	6	7	9	3	3	3	2	1	11	0	5	0	8	2	2	8	4	1	2	4	2	6	6	8	4	0	0
OTU01298	Bacteria;Proteobacteria;Alphaproteobacteria;Rhodobacterales;Rhodobacteraceae;Rubellimicrobium;	3	0	7	3	1	8	8	2	8	3	9	5	4	3	1	2	4	2	8	5	1	6	0	2	5	7	0
OTU01303	Bacteria;Chloroflexi;Thermomicrobia;Sphaerobacterales;Sphaerobacteraceae;Sphaerobacteraceae_unclassified;	5	1	6	2	0	0	3	9	12	8	2	12	4	9	3	0	3	4	3	2	14	4	0	0	0	1	0
OTU01306	Bacteria;Planctomycetes;Planctomycetia;Planctomycetales;Planctomycetaceae;Pirellula;	1	10	15	11	4	2	12	4	6	4	10	3	0	2	1	4	0	2	0	1	0	1	0	4	7	2	0
OTU01307	Bacteria;Gemmatimonadetes;Gemmatimonadetes;Gemmatimonadales;Gemmatimonadaceae;Gemmatimonas;	9	12	5	4	9	3	5	2	5	0	3	7	4	1	6	6	4	1	4	2	6	2	0	1	5	0	0
OTU01308	Bacteria;Bacteroidetes;Sphingobacteriia;Sphingobacteriales;Chitinophagaceae;Parasegetibacter;	7	12	7	4	6	1	2	7	9	0	4	0	0	3	6	2	3	3	0	0	1	7	0	2	16	4	0
OTU01312	Bacteria;Bacteria_unclassified;Bacteria_unclassified;Bacteria_unclassified;Bacteria_unclassified;Bacteria_unclassified;	1	6	4	2	5	5	3	5	3	3	7	17	0	1	1	4	3	7	10	5	6	3	0	0	1	3	0
OTU01311	Bacteria;Bacteroidetes;Sphingobacteriia;Sphingobacteriales;Chitinophagaceae;Flavisolibacter;	6	1	8	6	9	4	7	2	2	10	8	4	0	3	3	7	3	6	2	4	2	0	0	2	6	0	0
OTU01315	Bacteria;Chloroflexi;Thermomicrobia;Sphaerobacterales;Sphaerobacteraceae;Nitrolancea;	9	3	6	2	4	5	2	9	10	2	5	3	0	2	2	3	4	9	3	4	11	0	0	3	3	1	0
OTU01313	Bacteria;Proteobacteria;Alphaproteobacteria;Rhizobiales;Hyphomicrobiaceae;Devosia;	9	0	4	3	2	2	6	8	1	3	6	5	4	10	7	1	4	2	0	9	4	4	1	6	4	0	0
OTU01309	Bacteria;Chloroflexi;Caldilineae;Caldilineales;Caldilineaceae;Caldilineaceae_unclassified;	16	4	6	17	6	5	4	5	2	4	3	2	1	2	5	2	0	0	9	3	3	1	0	0	3	2	0
OTU01310	Bacteria;Proteobacteria;Alphaproteobacteria;Rhizobiales;Aurantimonadaceae;Aureimonas;	1	4	10	6	3	4	4	5	2	7	1	7	7	1	1	8	3	3	4	3	3	1	0	10	3	3	1
OTU01314	Bacteria;Bacteria_unclassified;Bacteria_unclassified;Bacteria_unclassified;Bacteria_unclassified;Bacteria_unclassified;	0	11	3	8	8	3	5	0	4	4	3	7	0	5	0	7	2	2	1	2	4	1	1	0	13	11	0
OTU01316	Bacteria;Bacteria_unclassified;Bacteria_unclassified;Bacteria_unclassified;Bacteria_unclassified;Bacteria_unclassified;	1	3	2	1	5	0	7	2	2	4	15	4	0	3	21	8	0	4	3	6	2	0	0	0	9	3	0
OTU01319	Bacteria;Bacteria_unclassified;Bacteria_unclassified;Bacteria_unclassified;Bacteria_unclassified;Bacteria_unclassified;	0	6	0	17	10	3	9	8	4	16	7	3	0	6	0	1	0	2	0	0	3	4	0	0	4	1	0
OTU01317	Bacteria;Planctomycetes;Planctomycetia;Planctomycetales;Planctomycetaceae;Pirellula;	1	10	5	8	10	0	11	5	5	5	7	1	1	4	7	3	1	3	0	0	0	0	0	10	5	2	0
OTU01318	Bacteria;Bacteria_unclassified;Bacteria_unclassified;Bacteria_unclassified;Bacteria_unclassified;Bacteria_unclassified;	6	1	4	5	7	4	12	2	7	4	2	3	3	7	1	4	1	4	1	2	4	4	0	1	6	9	0
OTU01322	Bacteria;Bacteria_unclassified;Bacteria_unclassified;Bacteria_unclassified;Bacteria_unclassified;Bacteria_unclassified;	5	8	0	3	11	1	4	6	3	3	6	0	2	0	0	3	9	3	3	0	0	2	24	6	1	1	0
OTU01325	Bacteria;Planctomycetes;Planctomycetia;Planctomycetales;Planctomycetaceae;Planctomycetaceae_unclassified;	13	13	8	6	3	3	4	3	1	4	10	0	1	0	4	4	5	1	2	4	0	0	2	6	7	0	0
OTU01321	Bacteria;candidate_division_WPS-1;candidate_division_WPS-1_unclassified;candidate_division_WPS-1_unclassified;candidate_division_WPS-1_unclassified;candidate_division_WPS-1_unclassified;	10	13	11	13	3	1	5	4	7	4	6	2	0	1	0	2	1	1	2	0	1	2	0	11	3	1	0
OTU01324	Bacteria;Chloroflexi;Thermomicrobia;Sphaerobacterales;Sphaerobacteraceae;Sphaerobacteraceae_unclassified;	5	9	4	7	8	7	5	9	1	2	1	8	3	0	3	6	2	3	1	0	0	5	3	10	2	0	0
OTU01320	Bacteria;Actinobacteria;Actinobacteria;Acidimicrobiales;Acidimicrobiaceae;Ilumatobacter;	14	9	12	6	3	0	1	1	10	4	4	3	5	3	7	2	1	2	5	0	0	0	0	7	2	3	0
OTU01326	Bacteria;Proteobacteria;Alphaproteobacteria;Rhizobiales;Rhizobiales_unclassified;Rhizobiales_unclassified;	5	11	3	1	4	1	8	6	6	4	1	5	5	2	4	5	3	3	1	1	3	10	1	3	4	4	0
OTU01323	Bacteria;Gemmatimonadetes;Gemmatimonadetes;Gemmatimonadales;Gemmatimonadaceae;Gemmatimonas;	7	2	3	2	0	0	0	3	4	4	2	14	3	2	0	0	5	9	5	2	27	4	0	4	1	1	0
OTU01329	Bacteria;Proteobacteria;Alphaproteobacteria;Rhizobiales;Rhizobiaceae;Shinella;	8	9	6	2	4	4	3	0	0	3	7	6	2	1	6	7	4	5	3	6	0	0	7	1	8	1	0
OTU01327	Bacteria;Proteobacteria;Alphaproteobacteria;Rhizobiales;Aurantimonadaceae;Aureimonas;	3	1	5	6	3	5	2	1	3	2	2	4	14	7	6	7	8	4	0	2	1	3	1	0	7	6	0
OTU01331	Bacteria;Candidatus_Saccharibacteria;Candidatus_Saccharibacteria_unclassified;Candidatus_Saccharibacteria_unclassified;Candidatus_Saccharibacteria_unclassified;Candidatus_Saccharibacteria_unclassified;	2	6	0	1	2	0	0	7	3	1	2	8	2	2	0	1	0	0	0	0	0	0	0	0	1	3	62
OTU01330	Bacteria;Bacteroidetes;Cytophagia;Cytophagales;Cytophagales_unclassified;Cytophagales_unclassified;	1	2	3	10	5	5	12	4	13	12	3	0	0	7	4	6	0	1	0	0	3	2	0	3	7	0	0
OTU01333	Bacteria;Actinobacteria;Actinobacteria;Actinomycetales;Actinomycetales_unclassified;Actinomycetales_unclassified;	7	5	1	5	7	10	4	5	2	3	4	11	14	3	0	0	0	8	0	1	1	2	0	0	7	3	0
OTU01332	Bacteria;Actinobacteria;Actinobacteria;Actinomycetales;Micromonosporaceae;Micromonosporaceae_unclassified;	8	6	7	2	12	3	4	4	4	3	1	9	4	6	1	2	1	4	5	0	1	3	2	5	3	3	0
OTU01328	Bacteria;candidate_division_WPS-1;candidate_division_WPS-1_unclassified;candidate_division_WPS-1_unclassified;candidate_division_WPS-1_unclassified;candidate_division_WPS-1_unclassified;	7	10	2	7	3	3	5	0	10	5	3	7	0	4	3	3	1	3	1	1	0	3	1	12	1	7	1
OTU01334	Bacteria;Chloroflexi;Thermomicrobia;Sphaerobacterales;Sphaerobacteraceae;Sphaerobacteraceae_unclassified;	0	5	0	0	1	1	10	0	5	3	6	19	10	6	0	2	7	2	9	0	5	2	0	0	0	3	6
OTU01336	Bacteria;Chloroflexi;Chloroflexia;Chloroflexales;Chloroflexaceae;Chloroflexaceae_unclassified;	2	2	4	8	9	9	4	7	8	6	1	6	7	1	2	1	0	1	2	2	7	1	3	0	3	6	0
OTU01337	Bacteria;Parcubacteria;Parcubacteria_unclassified;Parcubacteria_unclassified;Parcubacteria_unclassified;Parcubacteria_unclassified;	0	4	0	8	2	5	2	3	11	2	2	0	4	1	12	16	0	13	0	6	0	1	0	7	2	1	0
OTU01335	Bacteria;Proteobacteria;Betaproteobacteria;Betaproteobacteria_unclassified;Betaproteobacteria_unclassified;Betaproteobacteria_unclassified;	2	4	32	8	5	2	6	5	12	2	1	0	0	2	2	3	1	4	0	0	0	0	0	0	7	4	0
OTU01346	Bacteria;Bacteria_unclassified;Bacteria_unclassified;Bacteria_unclassified;Bacteria_unclassified;Bacteria_unclassified;	4	10	7	21	3	4	5	8	3	2	3	2	2	3	0	7	1	1	1	0	5	0	0	0	3	6	0
OTU01342	Bacteria;Proteobacteria;Alphaproteobacteria;Alphaproteobacteria_unclassified;Alphaproteobacteria_unclassified;Alphaproteobacteria_unclassified;	4	8	1	2	0	0	3	1	0	4	3	17	3	9	1	10	0	2	1	5	6	6	0	5	6	4	0
OTU01348	Bacteria;Planctomycetes;Planctomycetia;Planctomycetales;Planctomycetaceae;Planctopirus;	0	14	1	7	6	1	6	1	5	13	13	2	0	3	5	13	0	1	0	0	0	2	0	4	3	1	0
OTU01345	Bacteria;Chloroflexi;Caldilineae;Caldilineales;Caldilineaceae;Litorilinea;	5	7	20	2	0	2	4	5	28	0	7	2	0	1	0	0	0	1	11	0	0	0	0	1	0	5	0
OTU01344	Bacteria;Proteobacteria;Alphaproteobacteria;Alphaproteobacteria_incertae_sedis;Geminicoccus;Geminicoccus_unclassified;	8	7	7	4	6	2	1	8	0	1	6	0	0	0	0	0	6	0	12	0	1	5	11	0	6	10	0
OTU01347	Bacteria;Planctomycetes;Planctomycetia;Planctomycetales;Planctomycetaceae;Thermogutta;	7	5	8	5	9	1	2	11	9	3	3	0	0	7	9	3	9	4	0	0	0	0	0	1	3	2	0
OTU01341	Bacteria;Candidatus_Saccharibacteria;Candidatus_Saccharibacteria_unclassified;Candidatus_Saccharibacteria_unclassified;Candidatus_Saccharibacteria_unclassified;Candidatus_Saccharibacteria_unclassified;	0	0	3	16	4	0	6	1	0	4	5	0	11	32	12	0	0	7	0	0	0	0	0	0	0	0	0
OTU01340	Bacteria;Actinobacteria;Actinobacteria;Acidimicrobiales;Iamiaceae;Aquihabitans;	6	1	5	7	0	1	2	3	6	3	0	1	7	4	0	2	9	4	4	13	5	3	1	3	1	2	8
OTU01343	Bacteria;Bacteroidetes;Cytophagia;Cytophagales;Ohtaekwangia;Ohtaekwangia_unclassified;	5	3	6	14	4	2	8	4	7	6	0	3	3	4	2	3	1	2	1	1	4	2	1	3	10	2	0
OTU01338	Bacteria;Gemmatimonadetes;Gemmatimonadetes;Gemmatimonadales;Gemmatimonadaceae;Gemmatimonas;	1	4	1	3	1	5	2	5	2	4	1	3	6	2	0	2	3	5	25	8	0	2	0	7	4	0	5
OTU01339	Bacteria;candidate_division_WPS-1;candidate_division_WPS-1_unclassified;candidate_division_WPS-1_unclassified;candidate_division_WPS-1_unclassified;candidate_division_WPS-1_unclassified;	3	2	6	10	3	3	3	3	2	9	14	2	2	2	7	5	2	9	0	0	0	2	0	9	3	0	0
OTU01357	Bacteria;Bacteroidetes;Flavobacteriia;Flavobacteriales;Flavobacteriaceae;Flavobacteriaceae_unclassified;	8	4	3	11	0	5	2	2	1	8	1	3	2	19	4	0	0	4	2	0	13	2	0	0	2	4	0
OTU01356	Bacteria;Armatimonadetes;Armatimonadia;Armatimonadales;Armatimonadaceae;Armatimonas/Armatimonadetes_gp1;	2	5	1	5	2	8	4	2	6	2	1	16	6	1	7	4	6	0	4	4	2	3	4	2	3	0	0
OTU01355	Bacteria;Bacteria_unclassified;Bacteria_unclassified;Bacteria_unclassified;Bacteria_unclassified;Bacteria_unclassified;	1	4	9	13	6	3	5	6	6	0	5	0	1	6	0	2	3	7	0	0	0	6	8	2	3	4	0
OTU01351	Bacteria;Verrucomicrobia;Verrucomicrobia_unclassified;Verrucomicrobia_unclassified;Verrucomicrobia_unclassified;Verrucomicrobia_unclassified;	3	3	0	7	10	0	16	4	1	10	1	2	0	3	8	0	0	2	1	0	4	2	0	14	9	0	0
OTU01350	Bacteria;Proteobacteria;Deltaproteobacteria;Bdellovibrionales;Bdellovibrionaceae;Vampirovibrio;	1	5	1	4	11	0	9	4	11	9	8	3	0	11	2	7	0	1	2	0	0	2	0	1	3	2	3
OTU01349	Bacteria;Bacteroidetes;Cytophagia;Cytophagales;Chryseolinea;Chryseolinea_unclassified;	2	6	3	5	2	0	2	3	8	1	2	13	6	7	0	4	6	5	1	6	3	9	0	0	5	1	0
OTU01354	Bacteria;Proteobacteria;Alphaproteobacteria;Rhizobiales;Xanthobacteraceae;Pseudolabrys;	5	0	8	0	1	5	1	3	1	4	0	11	2	1	1	0	1	0	2	7	7	6	1	6	7	9	11
OTU01352	Bacteria;Bacteroidetes;Sphingobacteriia;Sphingobacteriales;Chitinophagaceae;Taibaiella;	3	2	5	0	22	0	33	2	1	7	3	0	1	2	0	3	1	2	0	0	5	0	2	0	6	0	0
OTU01353	Bacteria;Chloroflexi;Chloroflexia;Chloroflexales;Chloroflexaceae;Chloroflexaceae_unclassified;	1	5	2	4	6	8	6	10	2	6	7	4	4	1	6	2	1	1	0	3	0	3	1	5	10	2	0
OTU01358	Bacteria;Planctomycetes;Planctomycetia;Planctomycetales;Planctomycetaceae;Pirellula;	1	8	9	11	5	1	3	7	6	1	12	0	3	4	0	1	1	7	0	1	0	2	1	3	8	2	3
OTU01360	Bacteria;Bacteria_unclassified;Bacteria_unclassified;Bacteria_unclassified;Bacteria_unclassified;Bacteria_unclassified;	1	8	8	6	7	6	4	3	2	2	9	3	1	5	0	7	0	3	0	0	1	9	0	1	7	6	0
OTU01362	Bacteria;Bacteroidetes;Sphingobacteriia;Sphingobacteriales;Chitinophagaceae;Terrimonas;	0	11	2	6	5	4	1	4	1	2	6	3	2	10	2	10	1	1	0	5	2	8	0	0	1	2	10
OTU01368	Bacteria;Proteobacteria;Alphaproteobacteria;Rhizobiales;Xanthobacteraceae;Pseudolabrys;	5	3	3	3	4	0	0	3	6	8	2	10	5	7	0	5	4	7	5	1	3	5	2	3	3	2	0
OTU01365	Bacteria;Chloroflexi;Anaerolineae;Anaerolineales;Anaerolineaceae;Longilinea;	7	3	4	5	9	2	2	3	11	2	2	3	0	5	0	3	6	9	11	0	0	0	0	1	5	6	0
OTU01361	Bacteria;Cyanobacteria/Chloroplast;Chloroplast;Chloroplast;Chlorophyta;Chlorophyta_unclassified;	2	4	10	5	6	2	3	1	2	9	13	0	0	14	11	6	0	3	0	0	5	1	0	1	1	0	0
OTU01366	Bacteria;Proteobacteria;Deltaproteobacteria;Bdellovibrionales;Bdellovibrionaceae;Vampirovibrio;	0	8	5	3	2	3	11	1	8	6	8	0	3	4	4	9	0	4	0	0	0	5	8	1	4	2	0
OTU01359	Bacteria;Acidobacteria;Acidobacteria_Gp3;Gp3;Gp3_unclassified;Gp3_unclassified;	4	11	6	6	5	1	3	6	11	1	4	4	3	6	0	3	2	3	1	0	2	3	0	0	6	0	8
OTU01367	Bacteria;candidate_division_WPS-1;candidate_division_WPS-1_unclassified;candidate_division_WPS-1_unclassified;candidate_division_WPS-1_unclassified;candidate_division_WPS-1_unclassified;	2	6	11	0	12	0	0	2	18	4	10	0	0	1	2	2	0	4	0	0	0	0	0	0	2	1	22
OTU01363	Bacteria;Bacteroidetes;Sphingobacteriia;Sphingobacteriales;Chitinophagaceae;Terrimonas;	3	1	3	1	4	0	4	8	8	4	2	7	2	6	1	0	13	8	0	2	13	0	0	1	6	2	0
OTU01364	Bacteria;Actinobacteria;Actinobacteria;Actinobacteria_unclassified;Actinobacteria_unclassified;Actinobacteria_unclassified;	6	10	6	3	11	11	4	6	6	1	4	0	2	1	0	6	1	3	2	9	1	1	0	0	4	1	0
OTU01374	Bacteria;Bacteria_unclassified;Bacteria_unclassified;Bacteria_unclassified;Bacteria_unclassified;Bacteria_unclassified;	1	11	3	9	7	8	9	1	12	4	4	1	0	4	1	2	0	3	1	0	7	3	0	0	7	0	0
OTU01373	Bacteria;Bacteroidetes;Flavobacteriia;Flavobacteriales;Flavobacteriales_unclassified;Flavobacteriales_unclassified;	8	0	2	11	3	1	3	2	1	0	5	3	4	3	7	8	1	3	4	5	8	10	5	0	0	1	0
OTU01371	Bacteria;Chloroflexi;Anaerolineae;Anaerolineales;Anaerolineaceae;Anaerolineaceae_unclassified;	6	2	2	11	5	3	2	4	8	1	8	5	0	2	2	3	2	4	4	7	7	3	0	2	3	2	0
OTU01376	Bacteria;Actinobacteria;Actinobacteria;Actinomycetales;Nocardioidaceae;Nocardioides;	3	1	12	4	2	4	1	1	1	1	4	4	6	6	0	3	5	7	5	2	5	3	1	1	3	8	5
OTU01372	Bacteria;Chloroflexi;Caldilineae;Caldilineales;Caldilineaceae;Caldilinea;	3	3	5	10	6	0	1	0	3	4	0	0	13	5	9	5	8	0	0	5	0	0	0	18	0	0	0
OTU01370	Bacteria;Acidobacteria;Acidobacteria_Gp16;Gp16;Gp16_unclassified;Gp16_unclassified;	4	2	6	3	3	6	3	4	0	2	7	3	1	1	2	1	2	2	7	2	2	2	15	3	6	7	2
OTU01369	Bacteria;Bacteroidetes;Sphingobacteriia;Sphingobacteriales;Chitinophagaceae;Parasegetibacter;	2	11	3	5	4	0	2	1	4	1	4	1	0	11	4	13	0	0	0	0	8	2	0	6	0	1	15
OTU01375	Bacteria;Chloroflexi;Anaerolineae;Anaerolineales;Anaerolineaceae;Anaerolineaceae_unclassified;	3	44	24	2	0	0	0	6	0	0	15	0	0	0	0	0	1	0	2	0	0	0	0	0	1	0	0
OTU01377	Bacteria;Chloroflexi;Chloroflexi_unclassified;Chloroflexi_unclassified;Chloroflexi_unclassified;Chloroflexi_unclassified;	4	6	10	4	5	4	2	4	6	3	6	1	3	2	1	1	2	5	4	6	4	5	0	2	5	2	0
OTU01380	Bacteria;Candidatus_Saccharibacteria;Candidatus_Saccharibacteria_unclassified;Candidatus_Saccharibacteria_unclassified;Candidatus_Saccharibacteria_unclassified;Candidatus_Saccharibacteria_unclassified;	1	17	7	17	9	4	4	4	0	1	3	0	0	5	0	0	0	0	0	0	3	3	15	0	4	0	0
OTU01381	Bacteria;Planctomycetes;Planctomycetia;Planctomycetales;Planctomycetaceae;Planctomicrobium;	5	5	6	10	1	3	2	0	8	6	5	0	2	0	1	1	7	0	1	2	0	1	6	7	6	4	8
OTU01382	Bacteria;Bacteroidetes;Sphingobacteriia;Sphingobacteriales;Chitinophagaceae;Chitinophagaceae_unclassified;	4	1	6	3	9	0	6	2	3	3	4	3	0	6	4	5	1	1	3	0	3	5	5	1	7	10	2
OTU01379	Bacteria;Armatimonadetes;Armatimonadetes_gp4;Armatimonadetes_gp4_unclassified;Armatimonadetes_gp4_unclassified;Armatimonadetes_gp4_unclassified;	4	3	7	15	4	3	4	7	2	7	1	2	5	0	1	2	5	6	4	2	3	2	0	3	3	2	0
OTU01378	Bacteria;Proteobacteria;Deltaproteobacteria;Myxococcales;Myxococcaceae;Aggregicoccus;	0	7	2	10	3	2	1	1	5	2	2	14	6	3	2	2	3	5	1	2	12	2	2	6	2	0	0
OTU01386	Bacteria;Chloroflexi;Caldilineae;Caldilineales;Caldilineaceae;Litorilinea;	1	5	7	14	1	0	7	8	5	0	3	0	0	3	0	0	0	0	1	6	1	10	0	14	5	5	0
OTU01383	Bacteria;Acidobacteria;Acidobacteria_Gp3;Candidatus_Solibacter;Candidatus_Solibacter_unclassified;Candidatus_Solibacter_unclassified;	1	5	3	6	6	8	4	2	3	8	3	8	0	8	3	7	3	5	3	0	1	0	1	0	5	3	0
OTU01385	Bacteria;Bacteroidetes;Sphingobacteriia;Sphingobacteriales;Chitinophagaceae;Chitinophagaceae_unclassified;	0	0	0	3	0	0	5	3	5	2	6	48	0	5	0	0	5	1	0	1	3	0	0	1	0	8	0
OTU01384	Bacteria;Planctomycetes;Planctomycetia;Planctomycetales;Planctomycetaceae;Planctomycetaceae_unclassified;	2	4	7	10	8	2	12	4	6	2	9	0	0	2	1	5	1	5	0	0	0	0	7	1	7	1	0
OTU01390	Bacteria;Proteobacteria;Alphaproteobacteria;Rhodospirillales;Acetobacteraceae;Roseomonas;	5	2	2	6	4	2	3	4	5	5	1	7	2	0	4	6	6	1	4	4	0	1	8	4	2	7	0
OTU01389	Bacteria;Chloroflexi;Anaerolineae;Anaerolineales;Anaerolineaceae;Anaerolineaceae_unclassified;	5	7	5	1	3	1	3	3	2	6	15	0	0	4	2	3	9	7	10	0	2	0	0	0	4	3	0
OTU01387	Bacteria;Actinobacteria;Actinobacteria;Actinomycetales;Brevibacteriaceae;Brevibacterium;	2	7	2	3	0	13	3	0	10	10	4	0	4	1	5	3	7	3	0	0	0	1	0	8	9	0	0
OTU01388	Bacteria;Actinobacteria;Actinobacteria;Acidimicrobiales;Acidimicrobiales_unclassified;Acidimicrobiales_unclassified;	3	9	12	7	7	12	4	1	6	1	9	0	3	0	1	2	1	3	0	4	4	0	0	0	6	0	0
OTU01393	Bacteria;Planctomycetes;Planctomycetia;Planctomycetales;Planctomycetaceae;Planctomycetaceae_unclassified;	1	2	3	2	4	1	1	1	5	1	5	2	5	12	5	2	0	8	1	3	1	1	0	18	4	6	0
OTU01403	Bacteria;Proteobacteria;Alphaproteobacteria;Rhizobiales;Hyphomicrobiaceae;Devosia;	6	9	7	6	3	8	1	3	5	3	11	3	5	0	2	0	1	2	2	4	4	2	0	0	0	7	0
OTU01396	Bacteria;Chloroflexi;Caldilineae;Caldilineales;Caldilineaceae;Litorilinea;	1	18	12	4	2	0	0	4	5	1	8	0	0	0	0	0	0	1	6	0	3	1	16	7	5	0	0
OTU01391	Bacteria;Proteobacteria;Alphaproteobacteria;Rhodobacterales;Rhodobacteraceae;Rubellimicrobium;	15	10	15	5	1	5	0	2	2	1	4	0	2	0	2	1	6	1	7	0	0	9	0	1	1	4	0
OTU01392	Bacteria;Planctomycetes;Planctomycetia;Planctomycetales;Planctomycetaceae;Gemmata;	0	7	12	11	5	5	2	1	3	4	7	0	0	1	4	1	2	6	0	0	0	2	0	10	10	1	0
OTU01394	Bacteria;Bacteroidetes;Sphingobacteriia;Sphingobacteriales;Sphingobacteriaceae;Parapedobacter;	0	0	0	0	0	0	1	0	0	0	2	0	0	89	0	1	0	0	0	0	0	0	0	1	0	0	0
OTU01400	Bacteria;Bacteria_unclassified;Bacteria_unclassified;Bacteria_unclassified;Bacteria_unclassified;Bacteria_unclassified;	10	7	5	7	2	8	1	2	14	5	2	7	2	4	0	0	1	4	0	1	0	3	1	0	2	6	0
OTU01397	Bacteria;Actinobacteria;Actinobacteria;Actinomycetales;Geodermatophilaceae;Geodermatophilus;	9	1	2	2	9	4	3	2	0	3	1	6	8	0	1	2	3	2	5	4	9	3	1	2	0	6	6
OTU01395	Bacteria;Planctomycetes;Planctomycetia;Planctomycetales;Planctomycetaceae;Blastopirellula;	2	16	11	22	5	2	1	4	3	1	11	0	0	5	0	0	0	1	0	0	1	1	0	0	5	2	1
OTU01402	Bacteria;Bacteroidetes;Sphingobacteriia;Sphingobacteriales;Sphingobacteriaceae;Mucilaginibacter;	4	0	1	0	0	0	2	16	21	4	1	5	0	3	0	0	0	5	0	21	1	2	0	2	1	5	0
OTU01398	Bacteria;Bacteria_unclassified;Bacteria_unclassified;Bacteria_unclassified;Bacteria_unclassified;Bacteria_unclassified;	3	5	4	12	2	0	11	6	3	4	3	0	0	10	9	2	5	5	0	0	1	0	0	0	5	4	0
OTU01401	Bacteria;Actinobacteria;Actinobacteria;Acidimicrobiales;Acidimicrobineae_incertae_sedis;Aciditerrimonas;	4	4	6	3	4	5	2	1	1	6	3	1	7	2	0	2	4	3	17	1	0	9	0	0	5	4	0
OTU01399	Bacteria;Proteobacteria;Alphaproteobacteria;Rhizobiales;Rhizobiales_unclassified;Rhizobiales_unclassified;	7	4	8	3	2	0	1	3	1	5	3	11	2	5	6	4	1	1	2	6	6	2	3	4	2	2	0
OTU01411	Bacteria;Chloroflexi;Thermomicrobia;Sphaerobacterales;Sphaerobacteraceae;Sphaerobacteraceae_unclassified;	6	0	4	3	10	7	3	7	3	2	10	0	2	4	1	5	0	6	1	8	1	1	0	4	4	1	0
OTU01404	Bacteria;Acidobacteria;Acidobacteria_Gp16;Gp16;Gp16_unclassified;Gp16_unclassified;	9	4	20	14	1	0	0	2	6	3	4	0	5	0	2	6	0	7	0	2	0	0	0	0	1	7	0
OTU01409	Bacteria;Planctomycetes;Planctomycetia;Planctomycetales;Planctomycetaceae;Pirellula;	2	5	3	5	8	0	8	2	6	10	10	4	0	1	5	4	1	7	1	0	0	0	0	4	5	2	0
OTU01407	Bacteria;Bacteria_unclassified;Bacteria_unclassified;Bacteria_unclassified;Bacteria_unclassified;Bacteria_unclassified;	8	1	4	3	6	5	6	2	1	3	3	11	14	0	1	2	3	6	4	3	2	1	0	0	0	4	0
OTU01413	Bacteria;Chloroflexi;Anaerolineae;Anaerolineales;Anaerolineaceae;Anaerolineaceae_unclassified;	4	3	13	8	4	7	5	4	2	6	5	6	0	1	1	6	4	9	2	0	0	0	0	0	3	0	0
OTU01412	Bacteria;Bacteria_unclassified;Bacteria_unclassified;Bacteria_unclassified;Bacteria_unclassified;Bacteria_unclassified;	4	2	4	2	2	2	1	6	5	0	1	2	5	2	3	2	4	6	11	4	2	3	9	1	1	9	0
OTU01405	Bacteria;Planctomycetes;Planctomycetia;Planctomycetales;Planctomycetaceae;Planctomycetaceae_unclassified;	1	10	5	10	7	0	5	3	12	2	6	9	0	7	2	1	0	3	0	0	0	2	0	5	2	1	0
OTU01410	Bacteria;Chloroflexi;Thermomicrobia;Sphaerobacterales;Sphaerobacteraceae;Sphaerobacter;	6	2	6	3	3	4	4	11	2	3	3	2	3	0	7	1	3	0	3	1	7	0	8	1	6	1	3
OTU01406	Bacteria;Planctomycetes;Planctomycetia;Planctomycetales;Planctomycetaceae;Pirellula;	3	13	4	9	9	2	10	1	4	4	10	3	2	1	0	6	0	3	2	1	0	0	0	1	5	0	0
OTU01408	Bacteria;Actinobacteria;Actinobacteria;Actinomycetales;Actinomycetales_unclassified;Actinomycetales_unclassified;	1	0	2	29	5	6	3	1	0	4	2	0	4	5	0	0	2	10	7	10	0	1	0	0	1	0	0
OTU01417	Bacteria;Actinobacteria;Actinobacteria;Acidimicrobiales;Acidimicrobineae_incertae_sedis;Aciditerrimonas;	8	8	2	5	3	6	3	3	7	2	2	10	5	2	2	3	1	4	3	0	0	4	0	5	0	4	0
OTU01415	Bacteria;Bacteroidetes;Sphingobacteriia;Sphingobacteriales;Chitinophagaceae;Chitinophagaceae_unclassified;	1	6	0	1	2	1	17	1	2	3	5	6	1	4	5	8	0	9	0	0	0	1	0	3	8	8	0
OTU01414	Bacteria;Actinobacteria;Actinobacteria;Acidimicrobiales;Acidimicrobiales_unclassified;Acidimicrobiales_unclassified;	7	4	5	1	1	3	1	6	4	2	3	4	1	2	3	4	1	3	4	7	7	4	6	5	2	2	0
OTU01419	Bacteria;Bacteroidetes;Sphingobacteriia;Sphingobacteriales;Chitinophagaceae;Flavitalea;	5	4	1	14	2	1	3	1	4	9	8	0	6	5	2	1	1	3	2	7	9	2	0	1	1	0	0
OTU01421	Bacteria;Firmicutes;Firmicutes_unclassified;Firmicutes_unclassified;Firmicutes_unclassified;Firmicutes_unclassified;	2	9	8	3	2	12	5	4	2	4	4	0	2	0	5	5	0	1	1	5	11	0	0	0	4	3	0
OTU01418	Bacteria;Bacteroidetes;Sphingobacteriia;Sphingobacteriales;Chitinophagaceae;Flavitalea;	2	4	1	8	2	4	9	3	3	4	7	2	6	3	2	3	0	1	0	6	11	3	0	2	5	0	1
OTU01416	Bacteria;Chloroflexi;Caldilineae;Caldilineales;Caldilineaceae;Litorilinea;	13	11	2	9	10	4	1	7	2	1	1	5	0	3	1	1	8	1	0	0	0	2	0	4	3	3	0
OTU01420	Bacteria;Bacteria_unclassified;Bacteria_unclassified;Bacteria_unclassified;Bacteria_unclassified;Bacteria_unclassified;	3	1	12	2	0	4	3	2	5	2	4	1	0	8	5	7	1	3	5	9	1	2	3	6	3	0	0
OTU01422	Bacteria;Actinobacteria;Actinobacteria;Acidimicrobiales;Acidimicrobiaceae;Ilumatobacter;	6	1	3	4	1	2	3	1	4	4	3	4	2	3	1	3	0	3	1	3	3	7	18	0	5	6	0
OTU01426	Bacteria;Chloroflexi;Anaerolineae;Anaerolineales;Anaerolineaceae;Anaerolineaceae_unclassified;	7	16	14	2	1	0	0	11	0	0	3	0	0	1	0	1	3	4	3	0	0	0	10	0	4	11	0
OTU01431	Bacteria;Planctomycetes;Planctomycetia;Planctomycetales;Planctomycetaceae;Zavarzinella;	7	6	5	4	2	3	2	6	4	2	5	1	3	3	4	3	4	6	2	3	3	3	2	2	4	2	0
OTU01432	Bacteria;Actinobacteria;Actinobacteria;Actinomycetales;Actinomycetales_unclassified;Actinomycetales_unclassified;	4	4	11	9	0	0	1	2	1	0	5	1	0	0	0	0	2	2	7	0	0	4	15	0	4	11	8
OTU01427	Bacteria;Bacteria_unclassified;Bacteria_unclassified;Bacteria_unclassified;Bacteria_unclassified;Bacteria_unclassified;	0	2	1	2	0	3	6	2	8	15	6	1	1	5	2	7	5	5	3	1	1	2	8	0	5	0	0
OTU01429	Bacteria;Proteobacteria;Alphaproteobacteria;Rhodobacterales;Rhodobacteraceae;Rhodobacter;	2	3	2	1	2	0	0	2	0	0	1	12	0	3	1	0	2	2	6	6	0	5	9	5	2	1	24
OTU01430	Bacteria;Nitrospirae;Nitrospira;Nitrospirales;Nitrospiraceae;Nitrospira;	9	10	7	5	3	4	8	3	10	3	2	0	4	1	1	6	4	3	0	1	0	1	0	0	3	3	0
OTU01428	Bacteria;Candidatus_Saccharibacteria;Candidatus_Saccharibacteria_unclassified;Candidatus_Saccharibacteria_unclassified;Candidatus_Saccharibacteria_unclassified;Candidatus_Saccharibacteria_unclassified;	0	1	1	1	1	0	1	15	1	2	20	9	0	18	0	0	0	1	0	0	0	0	0	0	20	0	0
OTU01425	Bacteria;Bacteria_unclassified;Bacteria_unclassified;Bacteria_unclassified;Bacteria_unclassified;Bacteria_unclassified;	1	2	3	3	6	1	6	4	4	7	3	8	8	0	3	1	1	8	5	4	3	3	0	0	3	4	0
OTU01423	Bacteria;Proteobacteria;Alphaproteobacteria;Sphingomonadales;Sphingomonadaceae;Sphingomonas;	3	5	10	3	6	10	3	2	3	1	2	2	1	3	11	5	1	8	1	1	0	2	0	0	4	1	3
OTU01424	Bacteria;Chloroflexi;Chloroflexi_unclassified;Chloroflexi_unclassified;Chloroflexi_unclassified;Chloroflexi_unclassified;	2	15	7	15	9	1	4	2	2	4	8	2	0	0	5	2	0	0	0	1	0	0	1	6	2	3	0
OTU01436	Bacteria;Candidatus_Saccharibacteria;Candidatus_Saccharibacteria_unclassified;Candidatus_Saccharibacteria_unclassified;Candidatus_Saccharibacteria_unclassified;Candidatus_Saccharibacteria_unclassified;	1	17	11	6	2	0	0	8	5	1	3	0	0	0	0	3	0	3	1	0	4	2	21	0	2	0	0
OTU01434	Bacteria;Proteobacteria;Alphaproteobacteria;Alphaproteobacteria_unclassified;Alphaproteobacteria_unclassified;Alphaproteobacteria_unclassified;	0	4	0	0	2	2	14	2	5	8	5	7	2	8	0	4	9	6	2	0	7	1	0	0	2	0	0
OTU01435	Bacteria;Chloroflexi;Chloroflexi_unclassified;Chloroflexi_unclassified;Chloroflexi_unclassified;Chloroflexi_unclassified;	2	5	8	5	1	2	1	4	4	0	13	1	5	4	0	3	4	2	1	0	2	9	3	4	7	0	0
OTU01433	Bacteria;Actinobacteria;Actinobacteria;Actinomycetales;Thermomonosporaceae;Thermomonosporaceae_unclassified;	5	15	8	9	1	2	0	1	7	0	3	3	3	0	0	2	1	6	3	0	0	2	1	12	2	4	0
OTU01437	Bacteria;Bacteria_unclassified;Bacteria_unclassified;Bacteria_unclassified;Bacteria_unclassified;Bacteria_unclassified;	14	4	5	1	3	0	6	5	5	9	2	3	1	1	4	3	3	7	1	8	0	1	0	0	3	0	0
OTU01439	Bacteria;Actinobacteria;Actinobacteria;Acidimicrobiales;Iamiaceae;Iamia;	3	3	6	2	1	0	4	7	10	1	1	8	10	1	2	2	6	2	6	0	0	4	3	3	3	1	0
OTU01445	Bacteria;Chloroflexi;Chloroflexi_unclassified;Chloroflexi_unclassified;Chloroflexi_unclassified;Chloroflexi_unclassified;	4	3	9	7	4	2	9	2	7	4	2	4	4	4	3	5	0	3	2	3	1	2	0	2	3	0	0
OTU01443	Bacteria;Proteobacteria;Alphaproteobacteria;Rhodospirillales;Reyranella;Reyranella_unclassified;	6	5	3	2	1	1	0	4	5	2	4	1	0	8	2	2	4	1	1	2	3	5	2	11	1	4	9
OTU01441	Bacteria;Actinobacteria;Actinobacteria;Actinobacteria_unclassified;Actinobacteria_unclassified;Actinobacteria_unclassified;	5	6	4	0	2	4	3	6	1	0	2	9	1	1	4	1	14	2	12	0	2	6	0	0	2	2	0
OTU01442	Bacteria;Acidobacteria;Acidobacteria_Gp16;Gp16;Gp16_unclassified;Gp16_unclassified;	1	2	13	7	1	9	1	1	2	10	3	2	7	1	9	5	0	3	1	10	0	1	0	0	0	0	0
OTU01440	Bacteria;Bacteria_unclassified;Bacteria_unclassified;Bacteria_unclassified;Bacteria_unclassified;Bacteria_unclassified;	6	2	14	1	3	0	1	15	7	3	0	2	0	6	1	2	0	6	0	2	0	0	0	5	1	0	12
OTU01438	Bacteria;Bacteroidetes;Cytophagia;Cytophagales;Chryseolinea;Chryseolinea_unclassified;	6	1	0	0	0	0	0	4	0	3	0	1	5	3	1	0	3	2	3	4	3	11	0	12	1	5	21
OTU01444	Bacteria;Planctomycetes;Planctomycetia;Planctomycetales;Planctomycetaceae;Thermogutta;	0	5	4	11	6	7	7	2	7	4	11	2	3	2	1	1	5	2	2	0	0	1	1	1	3	1	0
OTU01453	Bacteria;Bacteroidetes;Cytophagia;Cytophagales;Ohtaekwangia;Ohtaekwangia_unclassified;	5	3	5	9	1	0	3	3	5	9	4	2	1	18	2	3	3	0	2	0	4	3	0	0	2	1	0
OTU01456	Bacteria;Planctomycetes;Planctomycetia;Planctomycetales;Planctomycetaceae;Gemmata;	2	5	5	5	14	2	6	1	1	8	6	4	0	6	2	3	2	1	0	0	4	5	0	2	2	2	0
OTU01452	Bacteria;Actinobacteria;Actinobacteria;Actinomycetales;Streptomycetaceae;Streptomyces;	2	3	2	2	2	1	2	2	4	6	2	16	2	3	0	1	3	7	7	0	8	0	0	4	3	6	0
OTU01457	Bacteria;Proteobacteria;Alphaproteobacteria;Rhizobiales;Rhizobiales_incertae_sedis;Alsobacter;	5	3	15	2	9	5	1	2	3	3	2	3	3	2	6	1	1	7	3	2	1	4	0	3	0	2	0
OTU01458	Bacteria;Actinobacteria;Actinobacteria;Acidimicrobiales;Acidimicrobiales_unclassified;Acidimicrobiales_unclassified;	4	1	9	0	2	2	1	2	1	0	6	0	3	1	3	1	7	5	6	4	9	8	5	2	2	4	0
OTU01447	Bacteria;Proteobacteria;Alphaproteobacteria;Sphingomonadales;Sphingomonadaceae;Sphingomonadaceae_unclassified;	1	4	2	7	7	7	4	3	5	3	0	2	3	1	2	2	3	5	6	2	2	5	5	3	2	0	2
OTU01446	Bacteria;Candidatus_Saccharibacteria;Candidatus_Saccharibacteria_unclassified;Candidatus_Saccharibacteria_unclassified;Candidatus_Saccharibacteria_unclassified;Candidatus_Saccharibacteria_unclassified;	0	18	0	12	2	7	3	0	4	1	4	2	0	23	2	3	0	1	0	1	0	1	0	0	4	0	0
OTU01448	Bacteria;Proteobacteria;Deltaproteobacteria;Deltaproteobacteria_unclassified;Deltaproteobacteria_unclassified;Deltaproteobacteria_unclassified;	2	9	2	9	3	2	3	5	7	2	6	5	2	2	3	1	1	2	0	1	0	5	0	3	3	10	0
OTU01450	Bacteria;Actinobacteria;Actinobacteria;Actinomycetales;Geodermatophilaceae;Blastococcus;	7	2	3	4	5	3	2	1	2	3	0	3	6	1	2	3	6	1	9	3	4	4	3	4	2	2	3
OTU01454	Bacteria;Proteobacteria;Alphaproteobacteria;Alphaproteobacteria_unclassified;Alphaproteobacteria_unclassified;Alphaproteobacteria_unclassified;	3	2	1	3	1	1	0	4	5	1	7	8	0	3	1	2	5	2	6	5	2	6	10	2	0	8	0
OTU01451	Bacteria;Chloroflexi;Anaerolineae;Anaerolineales;Anaerolineaceae;Anaerolineaceae_unclassified;	2	7	1	9	5	0	3	2	8	8	3	3	6	3	3	2	1	2	0	0	8	1	0	3	8	0	0
OTU01449	Bacteria;Gemmatimonadetes;Gemmatimonadetes;Gemmatimonadales;Gemmatimonadaceae;Gemmatimonas;	7	12	1	12	3	8	1	4	1	1	2	2	0	1	2	10	3	0	5	2	0	7	0	0	3	1	0
OTU01455	Bacteria;Actinobacteria;Actinobacteria;Actinomycetales;Actinomycetales_unclassified;Actinomycetales_unclassified;	3	7	1	2	1	9	3	18	1	2	1	2	5	1	5	1	2	7	4	1	0	0	0	2	9	1	0
OTU01459	Bacteria;Bacteroidetes;Sphingobacteriia;Sphingobacteriales;Chitinophagaceae;Filimonas;	0	0	27	12	1	0	35	0	0	5	0	0	0	8	0	0	0	0	0	0	0	0	0	0	0	0	0
OTU01465	Bacteria;Bacteria_unclassified;Bacteria_unclassified;Bacteria_unclassified;Bacteria_unclassified;Bacteria_unclassified;	2	0	1	3	0	0	0	18	37	1	6	6	0	0	0	0	0	1	0	7	1	0	0	0	0	4	0
OTU01460	Bacteria;Proteobacteria;Alphaproteobacteria;Alphaproteobacteria_unclassified;Alphaproteobacteria_unclassified;Alphaproteobacteria_unclassified;	3	3	6	3	0	3	3	1	1	2	2	24	0	5	1	5	0	1	0	8	6	4	0	1	1	4	0
OTU01461	Bacteria;candidate_division_WPS-1;candidate_division_WPS-1_unclassified;candidate_division_WPS-1_unclassified;candidate_division_WPS-1_unclassified;candidate_division_WPS-1_unclassified;	2	1	2	0	23	2	7	3	10	0	2	0	3	4	7	3	0	4	0	1	5	1	0	0	7	0	0
OTU01463	Bacteria;Bacteroidetes;Sphingobacteriia;Sphingobacteriales;Chitinophagaceae;Chitinophagaceae_unclassified;	1	8	2	1	0	2	1	12	3	1	3	0	5	8	6	0	11	1	0	1	14	2	0	5	0	0	0
OTU01464	Bacteria;Bacteroidetes;Cytophagia;Cytophagales;Chryseolinea;Chryseolinea_unclassified;	1	6	1	0	3	0	0	1	9	0	3	3	6	7	1	2	8	0	3	0	0	7	12	5	2	3	4
OTU01462	Bacteria;Bacteroidetes;Sphingobacteriia;Sphingobacteriales;Chitinophagaceae;Terrimonas;	1	0	2	5	5	10	4	0	3	4	3	2	0	7	8	0	3	4	2	3	1	2	0	3	1	3	11
OTU01468	Bacteria;Candidatus_Saccharibacteria;Candidatus_Saccharibacteria_unclassified;Candidatus_Saccharibacteria_unclassified;Candidatus_Saccharibacteria_unclassified;Candidatus_Saccharibacteria_unclassified;	2	1	0	1	0	0	0	1	0	0	0	0	0	0	0	0	0	0	0	0	46	33	0	0	2	0	0
OTU01470	Bacteria;Actinobacteria;Actinobacteria;Actinomycetales;Nocardioidaceae;Nocardioides;	0	5	5	4	6	0	2	0	7	2	5	3	6	1	1	2	2	1	6	4	4	6	7	3	2	2	0
OTU01471	Bacteria;Actinobacteria;Actinobacteria;Actinomycetales;Pseudonocardiaceae;Amycolatopsis;	3	0	1	1	2	6	2	3	2	1	2	4	0	5	1	4	5	1	1	1	9	1	20	7	3	1	0
OTU01472	Bacteria;Proteobacteria;Alphaproteobacteria;Rhodospirillales;Rhodospirillaceae;Rhodospirillaceae_unclassified;	9	5	9	3	2	8	4	2	3	2	1	0	6	3	2	2	7	0	7	3	3	1	0	0	2	2	0
OTU01467	Bacteria;Bacteria_unclassified;Bacteria_unclassified;Bacteria_unclassified;Bacteria_unclassified;Bacteria_unclassified;	7	14	4	0	7	3	4	1	6	1	0	2	0	3	0	4	8	0	9	0	2	0	0	0	4	6	1
OTU01480	Bacteria;Chloroflexi;Anaerolineae;Anaerolineales;Anaerolineaceae;Anaerolineaceae_unclassified;	2	13	7	8	5	4	3	3	3	3	8	0	0	1	0	1	3	0	0	0	0	0	17	1	4	0	0
OTU01479	Bacteria;Bacteria_unclassified;Bacteria_unclassified;Bacteria_unclassified;Bacteria_unclassified;Bacteria_unclassified;	0	4	2	2	8	0	0	0	39	1	0	0	0	3	1	8	0	2	2	0	0	8	0	5	1	0	0
OTU01474	Bacteria;Bacteria_unclassified;Bacteria_unclassified;Bacteria_unclassified;Bacteria_unclassified;Bacteria_unclassified;	0	0	0	0	7	1	4	9	7	9	4	0	0	1	29	0	1	6	0	0	0	1	0	4	3	0	0
OTU01466	Bacteria;Actinobacteria;Actinobacteria;Actinomycetales;Nocardioidaceae;Nocardioides;	5	2	11	1	1	1	1	1	6	2	2	3	7	3	5	1	1	4	4	9	2	0	11	1	0	2	0
OTU01476	Bacteria;Acidobacteria;Acidobacteria_Gp4;Aridibacter;Aridibacter_unclassified;Aridibacter_unclassified;	0	5	10	4	1	6	5	4	0	1	12	0	2	5	6	4	8	1	1	0	0	0	0	7	3	1	0
OTU01473	Bacteria;Actinobacteria;Actinobacteria;Acidimicrobiales;Iamiaceae;Aquihabitans;	5	5	8	4	1	5	4	4	5	1	5	3	3	0	3	4	2	3	4	1	2	3	0	1	3	7	0
OTU01469	Bacteria;Proteobacteria;Alphaproteobacteria;Rhodospirillales;Acetobacteraceae;Stella;	6	5	0	2	0	3	11	2	6	4	0	10	2	1	0	1	0	4	5	1	9	4	0	0	8	2	0
OTU01477	Bacteria;Bacteroidetes;Sphingobacteriia;Sphingobacteriales;Sphingobacteriaceae;Pedobacter;	1	0	0	36	2	0	21	3	4	2	0	5	0	3	0	2	4	0	0	0	2	0	0	0	1	0	0
OTU01478	Bacteria;Proteobacteria;Deltaproteobacteria;Deltaproteobacteria_unclassified;Deltaproteobacteria_unclassified;Deltaproteobacteria_unclassified;	1	9	3	4	0	2	5	2	3	2	4	4	3	0	1	1	4	5	8	0	10	5	0	0	2	8	0
OTU01475	Bacteria;Bacteria_unclassified;Bacteria_unclassified;Bacteria_unclassified;Bacteria_unclassified;Bacteria_unclassified;	3	10	7	4	0	2	2	6	4	2	10	2	2	1	2	15	0	3	1	0	0	0	0	0	6	4	0
OTU01489	Bacteria;candidate_division_WPS-1;candidate_division_WPS-1_unclassified;candidate_division_WPS-1_unclassified;candidate_division_WPS-1_unclassified;candidate_division_WPS-1_unclassified;	2	4	6	13	5	3	8	3	0	5	5	6	3	3	1	2	1	2	1	0	2	2	0	2	6	0	0
OTU01481	Bacteria;Bacteria_unclassified;Bacteria_unclassified;Bacteria_unclassified;Bacteria_unclassified;Bacteria_unclassified;	2	2	15	3	4	1	2	3	15	2	2	2	1	3	5	0	2	1	6	0	0	2	0	5	2	0	5
OTU01482	Bacteria;Chloroflexi;Anaerolineae;Anaerolineales;Anaerolineaceae;Anaerolineaceae_unclassified;	6	6	11	1	2	1	3	5	3	7	6	0	4	4	3	6	1	7	0	0	2	0	0	1	5	1	0
OTU01483	Bacteria;Chloroflexi;Thermomicrobia;Thermomicrobia_unclassified;Thermomicrobia_unclassified;Thermomicrobia_unclassified;	2	4	3	0	12	5	1	1	8	7	3	6	3	4	1	2	2	3	0	0	11	3	0	3	1	0	0
OTU01485	Bacteria;Bacteria_unclassified;Bacteria_unclassified;Bacteria_unclassified;Bacteria_unclassified;Bacteria_unclassified;	0	4	0	2	32	0	3	0	5	2	0	0	2	0	0	2	0	0	0	1	0	0	0	0	32	0	0
OTU01486	Bacteria;Proteobacteria;Alphaproteobacteria;Rhodospirillales;Reyranella;Reyranella_unclassified;	4	6	4	4	2	2	1	6	5	6	3	4	1	3	0	4	4	3	6	0	1	6	2	1	1	5	1
OTU01484	Bacteria;Chloroflexi;Chloroflexi_unclassified;Chloroflexi_unclassified;Chloroflexi_unclassified;Chloroflexi_unclassified;	8	2	3	3	2	6	2	2	0	2	2	4	6	1	4	2	4	3	12	5	3	3	0	0	4	2	0
OTU01490	Bacteria;Chloroflexi;Thermomicrobia;Sphaerobacterales;Sphaerobacteraceae;Sphaerobacteraceae_unclassified;	5	3	1	1	6	9	7	3	1	5	3	8	2	1	2	1	4	2	4	0	4	2	0	7	1	3	0
OTU01487	Bacteria;Fibrobacteres;Fibrobacteria;Fibrobacterales;Fibrobacteraceae;Fibrobacter;	4	11	5	0	2	0	3	4	5	1	0	11	1	6	0	4	0	4	5	4	8	0	1	5	0	1	0
OTU01491	Bacteria;Bacteroidetes;Sphingobacteriia;Sphingobacteriales;Chitinophagaceae;Chitinophagaceae_unclassified;	2	5	1	12	4	2	2	9	2	1	11	3	1	0	5	7	0	0	0	0	3	1	0	0	6	7	1
OTU01488	Bacteria;Bacteroidetes;Flavobacteriia;Flavobacteriales;Flavobacteriaceae;Soonwooa;	0	0	0	0	0	3	0	0	0	0	0	0	0	0	0	0	0	0	0	0	0	0	0	0	0	1	81
OTU01496	Bacteria;Actinobacteria;Actinobacteria;Actinomycetales;Micromonosporaceae;Catelliglobosispora;	6	2	10	10	3	1	5	3	7	2	2	3	2	1	2	1	3	5	1	0	7	0	2	0	3	3	0
OTU01493	Bacteria;Proteobacteria;Alphaproteobacteria;Alphaproteobacteria_unclassified;Alphaproteobacteria_unclassified;Alphaproteobacteria_unclassified;	4	0	3	3	2	0	0	2	5	7	1	9	7	7	1	2	4	4	5	2	0	5	0	6	3	2	0
OTU01505	Bacteria;Chloroflexi;Thermomicrobia;Sphaerobacterales;Sphaerobacteraceae;Sphaerobacteraceae_unclassified;	2	1	6	4	2	8	8	7	3	5	4	3	7	1	1	5	6	4	4	1	0	2	0	0	0	0	0
OTU01492	Bacteria;Proteobacteria;Alphaproteobacteria;Rhizobiales;Phyllobacteriaceae;Mesorhizobium;	3	2	3	7	4	4	5	0	4	3	5	4	3	0	12	3	0	7	0	4	1	2	0	5	1	2	0
OTU01494	Bacteria;Bacteroidetes;Sphingobacteriia;Sphingobacteriales;Chitinophagaceae;Taibaiella;	11	11	4	2	2	5	10	0	3	5	1	0	0	6	8	5	0	2	2	0	0	0	0	0	4	3	0
OTU01500	Bacteria;Bacteroidetes;Sphingobacteriia;Sphingobacteriales;Sphingobacteriaceae;Olivibacter;	0	2	1	11	1	2	13	4	1	5	1	2	2	3	18	6	0	2	0	1	0	0	1	1	7	0	0
OTU01502	Bacteria;Gemmatimonadetes;Gemmatimonadetes;Gemmatimonadales;Gemmatimonadaceae;Gemmatimonas;	3	2	1	0	6	9	1	1	0	5	2	6	8	3	9	0	0	0	2	7	5	7	0	1	1	5	0
OTU01503	Bacteria;Bacteria_unclassified;Bacteria_unclassified;Bacteria_unclassified;Bacteria_unclassified;Bacteria_unclassified;	2	5	6	12	5	3	4	3	3	1	5	1	0	7	1	5	1	4	2	0	1	0	0	2	8	3	0
OTU01498	Bacteria;Proteobacteria;Alphaproteobacteria;Parvularculales;Parvularculaceae;Parvularculaceae_unclassified;	2	1	7	1	4	3	3	2	8	5	1	3	5	2	2	3	7	1	2	6	5	5	0	1	4	1	0
OTU01495	Bacteria;Bacteria_unclassified;Bacteria_unclassified;Bacteria_unclassified;Bacteria_unclassified;Bacteria_unclassified;	2	2	1	4	5	3	4	4	1	3	2	7	3	4	1	0	2	2	10	0	0	3	0	14	3	4	0
OTU01501	Bacteria;Fibrobacteres;Fibrobacteria;Fibrobacterales;Fibrobacteraceae;Fibrobacter;	0	10	1	14	13	8	3	6	3	4	1	1	2	5	1	2	0	1	3	0	1	0	0	1	4	0	0
OTU01504	Bacteria;Bacteroidetes;Flavobacteriia;Flavobacteriales;Flavobacteriaceae;Flavobacterium;	2	0	0	10	2	0	0	1	3	10	0	9	0	16	1	2	0	0	0	2	0	1	0	11	13	1	0
OTU01497	Bacteria;Actinobacteria;Actinobacteria;Acidimicrobiales;Iamiaceae;Iamia;	14	3	0	5	2	1	4	6	3	1	1	3	5	0	2	1	4	4	11	2	5	4	0	2	0	1	0
OTU01499	Bacteria;Planctomycetes;Planctomycetia;Planctomycetales;Planctomycetaceae;Planctomycetaceae_unclassified;	5	3	6	6	3	8	5	1	4	4	1	3	0	8	2	4	0	1	3	0	1	3	0	6	4	1	2
OTU01516	Bacteria;Candidatus_Saccharibacteria;Candidatus_Saccharibacteria_unclassified;Candidatus_Saccharibacteria_unclassified;Candidatus_Saccharibacteria_unclassified;Candidatus_Saccharibacteria_unclassified;	5	9	1	6	6	4	2	1	10	3	1	1	0	10	0	7	3	0	1	4	3	0	3	1	2	0	0
OTU01512	Bacteria;Bacteria_unclassified;Bacteria_unclassified;Bacteria_unclassified;Bacteria_unclassified;Bacteria_unclassified;	8	1	1	1	2	2	7	7	8	2	6	0	3	2	0	0	6	5	10	7	0	2	0	0	3	0	0
OTU01507	Bacteria;Bacteroidetes;Cytophagia;Cytophagales;Ohtaekwangia;Ohtaekwangia_unclassified;	2	1	6	7	6	4	2	2	1	11	5	4	1	7	3	1	0	2	0	2	5	1	0	4	6	0	0
OTU01513	Bacteria;Chloroflexi;Chloroflexia;Kallotenuales;Kallotenuaceae;Kallotenue;	3	15	17	6	4	1	0	1	3	0	6	0	0	0	1	0	11	0	2	0	0	6	0	0	2	5	0
OTU01506	Bacteria;Candidatus_Saccharibacteria;Candidatus_Saccharibacteria_unclassified;Candidatus_Saccharibacteria_unclassified;Candidatus_Saccharibacteria_unclassified;Candidatus_Saccharibacteria_unclassified;	3	7	2	7	4	0	3	2	2	5	5	7	1	2	13	5	0	5	0	0	2	0	0	0	0	8	0
OTU01515	Bacteria;Actinobacteria;Actinobacteria;Actinomycetales;Nocardioidaceae;Nocardioides;	9	1	5	4	3	4	3	3	1	4	1	0	5	1	0	1	8	6	2	6	2	2	0	2	2	8	0
OTU01517	Bacteria;Proteobacteria;Alphaproteobacteria;Rhizobiales;Methylocystaceae;Pleomorphomonas;	1	1	1	8	3	1	3	1	6	2	0	2	7	3	0	10	0	1	5	0	2	1	25	0	0	0	0
OTU01514	Bacteria;Chloroflexi;Chloroflexi_unclassified;Chloroflexi_unclassified;Chloroflexi_unclassified;Chloroflexi_unclassified;	4	5	3	7	2	2	8	1	4	5	9	0	4	4	0	1	2	3	2	1	1	3	4	0	4	4	0
OTU01509	Bacteria;Actinobacteria;Actinobacteria;Acidimicrobiales;Acidimicrobineae_incertae_sedis;Aciditerrimonas;	6	1	3	1	5	6	1	8	3	8	2	1	6	5	2	1	1	3	6	3	0	3	0	6	2	0	0
OTU01518	Bacteria;Candidatus_Saccharibacteria;Candidatus_Saccharibacteria_unclassified;Candidatus_Saccharibacteria_unclassified;Candidatus_Saccharibacteria_unclassified;Candidatus_Saccharibacteria_unclassified;	6	1	1	1	4	4	7	1	1	7	0	5	0	1	19	3	5	2	1	2	0	5	0	0	3	4	0
OTU01508	Bacteria;Bacteroidetes;Sphingobacteriia;Sphingobacteriales;Chitinophagaceae;Chitinophagaceae_unclassified;	0	3	1	10	6	10	4	1	1	5	5	0	0	7	6	2	4	5	0	3	0	0	0	0	3	7	0
OTU01511	Bacteria;Proteobacteria;Alphaproteobacteria;Rhizobiales;Rhizobiales_unclassified;Rhizobiales_unclassified;	2	3	1	7	5	0	3	3	2	2	3	5	9	3	1	3	3	4	5	2	2	4	2	2	2	4	1
OTU01510	Bacteria;Actinobacteria;Actinobacteria;Actinomycetales;Actinomycetales_unclassified;Actinomycetales_unclassified;	6	5	9	8	5	4	1	3	2	2	2	0	5	3	2	3	0	7	3	1	6	0	0	0	3	3	0
OTU01527	Bacteria;Candidatus_Saccharibacteria;Candidatus_Saccharibacteria_unclassified;Candidatus_Saccharibacteria_unclassified;Candidatus_Saccharibacteria_unclassified;Candidatus_Saccharibacteria_unclassified;	1	1	1	13	4	1	12	2	0	13	0	0	0	3	3	2	0	7	0	0	0	2	0	5	4	8	0
OTU01523	Bacteria;candidate_division_WPS-1;candidate_division_WPS-1_unclassified;candidate_division_WPS-1_unclassified;candidate_division_WPS-1_unclassified;candidate_division_WPS-1_unclassified;	0	6	10	3	1	1	5	5	2	2	6	2	4	0	7	5	2	2	2	0	1	2	0	12	2	0	0
OTU01522	Bacteria;Bacteria_unclassified;Bacteria_unclassified;Bacteria_unclassified;Bacteria_unclassified;Bacteria_unclassified;	3	0	1	1	0	2	0	3	3	0	1	5	12	2	2	2	0	11	2	10	10	10	0	0	2	0	0
OTU01528	Bacteria;Actinobacteria;Actinobacteria;Actinomycetales;Nocardiaceae;Smaragdicoccus;	1	11	0	2	4	15	6	2	3	3	0	3	3	0	0	8	0	4	1	6	0	4	0	0	6	0	0
OTU01519	Bacteria;Chloroflexi;Chloroflexi_unclassified;Chloroflexi_unclassified;Chloroflexi_unclassified;Chloroflexi_unclassified;	8	4	5	7	2	2	7	6	10	7	1	1	0	2	1	1	4	1	2	0	4	0	0	4	2	1	0
OTU01520	Bacteria;Actinobacteria;Actinobacteria;Actinomycetales;Nocardioidaceae;Nocardioides;	2	4	6	1	2	1	3	3	0	2	5	2	5	1	2	0	3	3	4	0	4	9	7	4	3	6	0
OTU01524	Bacteria;Gemmatimonadetes;Gemmatimonadetes;Gemmatimonadales;Gemmatimonadaceae;Gemmatimonas;	4	5	7	0	1	3	0	5	0	1	4	4	5	0	1	0	9	3	8	4	12	2	0	2	1	1	0
OTU01525	Bacteria;Actinobacteria;Actinobacteria;Acidimicrobiales;Acidimicrobiaceae;Ilumatobacter;	10	4	4	3	0	0	2	3	4	2	7	6	5	5	5	6	6	5	1	2	0	1	0	1	0	0	0
OTU01521	Bacteria;Bacteria_unclassified;Bacteria_unclassified;Bacteria_unclassified;Bacteria_unclassified;Bacteria_unclassified;	0	3	0	2	1	1	0	1	1	6	7	1	0	0	16	2	7	3	4	10	1	0	0	14	0	2	0
OTU01526	Bacteria;Bacteria_unclassified;Bacteria_unclassified;Bacteria_unclassified;Bacteria_unclassified;Bacteria_unclassified;	0	4	2	9	3	5	3	2	2	3	7	5	4	1	1	3	0	4	2	0	8	1	1	0	11	1	0
OTU01532	Bacteria;Candidatus_Saccharibacteria;Candidatus_Saccharibacteria_unclassified;Candidatus_Saccharibacteria_unclassified;Candidatus_Saccharibacteria_unclassified;Candidatus_Saccharibacteria_unclassified;	1	4	1	5	6	2	6	1	0	3	10	9	4	1	17	4	0	3	0	0	0	0	0	0	4	0	0
OTU01530	Bacteria;Bacteria_unclassified;Bacteria_unclassified;Bacteria_unclassified;Bacteria_unclassified;Bacteria_unclassified;	3	5	7	4	4	2	5	3	2	3	3	3	5	3	3	2	1	6	3	3	0	3	0	4	2	2	0
OTU01541	Bacteria;Gemmatimonadetes;Gemmatimonadetes;Gemmatimonadales;Gemmatimonadaceae;Gemmatimonas;	0	6	1	8	2	2	1	0	2	1	0	3	12	21	0	7	8	3	1	0	0	3	0	0	0	0	0
OTU01533	Bacteria;Bacteria_unclassified;Bacteria_unclassified;Bacteria_unclassified;Bacteria_unclassified;Bacteria_unclassified;	1	3	4	9	8	2	9	3	6	4	1	0	6	0	1	1	0	5	5	2	3	2	0	1	5	0	0
OTU01535	Bacteria;Candidatus_Saccharibacteria;Candidatus_Saccharibacteria_unclassified;Candidatus_Saccharibacteria_unclassified;Candidatus_Saccharibacteria_unclassified;Candidatus_Saccharibacteria_unclassified;	2	1	30	0	0	9	2	0	0	2	4	0	0	0	0	2	0	0	0	0	5	4	14	0	2	4	0
OTU01543	Bacteria;Bacteria_unclassified;Bacteria_unclassified;Bacteria_unclassified;Bacteria_unclassified;Bacteria_unclassified;	4	2	2	5	8	5	3	4	3	4	5	7	4	4	3	3	2	1	4	0	0	2	1	0	1	4	0
OTU01540	Bacteria;Bacteria_unclassified;Bacteria_unclassified;Bacteria_unclassified;Bacteria_unclassified;Bacteria_unclassified;	4	0	0	1	0	0	3	4	1	1	0	6	5	10	0	32	0	1	0	5	0	0	0	2	4	2	0
OTU01537	Bacteria;Bacteroidetes;Flavobacteriia;Flavobacteriales;Flavobacteriaceae;Chryseobacterium;	2	0	0	0	1	0	0	0	0	0	0	4	4	2	0	0	3	0	0	6	0	0	0	0	0	3	56
OTU01531	Bacteria;Chloroflexi;Thermomicrobia;Sphaerobacterales;Sphaerobacteraceae;Sphaerobacteraceae_unclassified;	2	1	2	2	4	4	5	7	3	1	11	0	1	1	0	3	0	7	3	0	1	6	0	0	3	14	0
OTU01536	Bacteria;Bacteria_unclassified;Bacteria_unclassified;Bacteria_unclassified;Bacteria_unclassified;Bacteria_unclassified;	0	3	2	0	8	5	5	1	2	9	2	1	2	1	12	2	7	6	1	3	0	0	0	2	5	2	0
OTU01539	Bacteria;Gemmatimonadetes;Gemmatimonadetes;Gemmatimonadales;Gemmatimonadaceae;Gemmatimonas;	9	7	5	2	2	5	1	1	0	0	0	0	1	0	2	3	0	5	2	5	3	3	0	6	0	2	17
OTU01534	Bacteria;Planctomycetes;Planctomycetia;Planctomycetales;Planctomycetaceae;Planctomicrobium;	3	3	4	7	5	7	2	9	4	4	2	2	1	0	4	2	4	3	2	2	0	1	3	0	5	2	0
OTU01538	Bacteria;Chloroflexi;Anaerolineae;Anaerolineales;Anaerolineaceae;Anaerolineaceae_unclassified;	1	6	4	9	2	1	6	4	1	4	2	0	0	2	4	2	2	0	0	1	0	1	1	0	7	1	20
OTU01529	Bacteria;Bacteria_unclassified;Bacteria_unclassified;Bacteria_unclassified;Bacteria_unclassified;Bacteria_unclassified;	1	2	0	6	1	0	18	1	5	5	16	1	0	8	0	9	2	0	0	0	0	2	0	0	2	2	0
OTU01542	Bacteria;Chloroflexi;Thermomicrobia;Sphaerobacterales;Sphaerobacteraceae;Nitrolancea;	4	10	2	3	7	2	5	4	2	2	5	4	5	0	0	1	2	1	5	0	0	8	0	5	1	3	0
OTU01546	Bacteria;Actinobacteria;Actinobacteria;Actinomycetales;Pseudonocardiaceae;Pseudonocardiaceae_unclassified;	5	1	1	1	2	4	2	1	2	0	2	6	3	0	0	0	9	5	3	0	3	3	25	0	1	1	0
OTU01544	Bacteria;Bacteria_unclassified;Bacteria_unclassified;Bacteria_unclassified;Bacteria_unclassified;Bacteria_unclassified;	0	0	0	6	1	0	15	1	1	15	4	4	0	0	19	0	0	1	0	1	0	5	0	2	5	0	0
OTU01551	Bacteria;Bacteria_unclassified;Bacteria_unclassified;Bacteria_unclassified;Bacteria_unclassified;Bacteria_unclassified;	0	4	3	1	4	0	9	0	9	5	1	0	4	5	1	4	9	0	9	0	0	8	0	3	1	0	0
OTU01550	Bacteria;Proteobacteria;Deltaproteobacteria;Myxococcales;Myxococcales_unclassified;Myxococcales_unclassified;	3	4	10	3	8	10	1	4	0	1	7	0	2	1	2	3	0	1	2	0	2	0	0	7	4	5	0
OTU01553	Bacteria;Armatimonadetes;Chthonomonadetes;Chthonomonadales;Chthonomonadaceae;Chthonomonas/Armatimonadetes_gp3;	5	0	14	1	0	0	2	6	4	3	4	0	3	4	0	0	3	3	0	19	0	5	0	0	1	3	0
OTU01555	Bacteria;Chloroflexi;Chloroflexi_unclassified;Chloroflexi_unclassified;Chloroflexi_unclassified;Chloroflexi_unclassified;	4	7	15	3	2	3	1	3	2	2	9	0	1	4	0	2	0	3	1	0	3	1	0	0	11	3	0
OTU01549	Bacteria;Bacteria_unclassified;Bacteria_unclassified;Bacteria_unclassified;Bacteria_unclassified;Bacteria_unclassified;	1	5	9	4	1	4	3	2	2	3	7	0	0	0	8	4	3	4	0	1	3	4	0	2	2	8	0
OTU01552	Bacteria;Bacteroidetes;Cytophagia;Cytophagales;Ohtaekwangia;Ohtaekwangia_unclassified;	0	5	7	8	0	1	3	2	2	8	5	1	1	13	4	1	8	5	2	0	0	0	0	0	4	0	0
OTU01548	Bacteria;Gemmatimonadetes;Gemmatimonadetes;Gemmatimonadales;Gemmatimonadaceae;Gemmatimonas;	3	2	0	1	10	3	7	2	0	3	1	9	7	3	1	1	2	1	4	5	0	2	0	2	3	8	0
OTU01547	Bacteria;Acidobacteria;Acidobacteria_Gp15;Gp15;Gp15_unclassified;Gp15_unclassified;	7	4	6	3	7	5	2	4	5	3	4	0	0	0	0	1	1	1	6	1	2	4	7	0	6	1	0
OTU01545	Bacteria;Bacteria_unclassified;Bacteria_unclassified;Bacteria_unclassified;Bacteria_unclassified;Bacteria_unclassified;	2	1	0	12	3	8	7	2	7	4	9	0	1	3	0	6	0	1	2	1	0	0	0	2	9	0	0
OTU01554	Bacteria;Planctomycetes;Phycisphaerae;Phycisphaerales;Phycisphaeraceae;Phycisphaera;	3	6	6	10	3	8	3	5	0	0	1	1	4	4	0	1	9	2	3	0	0	1	0	1	3	6	0
OTU01564	Bacteria;Bacteroidetes;Flavobacteriia;Flavobacteriales;Flavobacteriaceae;Flavobacterium;	2	4	0	11	3	0	2	0	9	6	2	1	2	14	0	2	1	6	0	0	5	1	0	1	5	1	1
OTU01563	Bacteria;Bacteroidetes;Sphingobacteriia;Sphingobacteriales;Sphingobacteriaceae;Pedobacter;	2	19	1	5	5	4	2	4	3	3	3	0	0	15	2	1	0	4	0	6	0	0	0	0	0	0	0
OTU01561	Bacteria;Proteobacteria;Alphaproteobacteria;Rhodospirillales;Acetobacteraceae;Roseomonas;	0	1	3	4	3	3	2	3	4	2	5	3	9	6	3	5	2	4	5	2	0	1	0	0	4	5	0
OTU01565	Bacteria;Bacteria_unclassified;Bacteria_unclassified;Bacteria_unclassified;Bacteria_unclassified;Bacteria_unclassified;	2	1	2	2	0	2	4	2	5	0	9	3	4	1	2	1	5	6	10	3	4	4	3	0	2	2	0
OTU01557	Bacteria;Candidatus_Saccharibacteria;Candidatus_Saccharibacteria_unclassified;Candidatus_Saccharibacteria_unclassified;Candidatus_Saccharibacteria_unclassified;Candidatus_Saccharibacteria_unclassified;	4	8	17	7	2	1	0	2	0	0	14	2	0	7	0	1	0	3	0	0	0	0	2	0	6	3	0
OTU01568	Bacteria;Chloroflexi;Chloroflexia;Chloroflexales;Chloroflexales_unclassified;Chloroflexales_unclassified;	2	8	19	1	0	1	1	3	0	0	7	1	2	1	0	4	0	1	11	0	5	6	6	0	0	0	0
OTU01556	Bacteria;Planctomycetes;Planctomycetia;Planctomycetales;Planctomycetaceae;Pirellula;	1	9	2	7	10	1	0	6	0	4	11	6	3	4	1	2	1	3	0	0	0	0	0	0	6	2	0
OTU01562	Bacteria;Proteobacteria;Alphaproteobacteria;Rhodospirillales;Rhodospirillaceae;Rhodospirillaceae_unclassified;	4	5	2	1	1	2	1	2	3	1	5	11	4	0	0	3	1	7	12	0	3	2	1	1	2	5	0
OTU01570	Bacteria;Bacteria_unclassified;Bacteria_unclassified;Bacteria_unclassified;Bacteria_unclassified;Bacteria_unclassified;	4	3	7	2	0	1	5	3	0	3	0	0	5	3	15	12	0	3	0	0	4	0	0	4	5	0	0
OTU01573	Bacteria;Chloroflexi;Anaerolineae;Anaerolineales;Anaerolineaceae;Anaerolineaceae_unclassified;	1	8	4	6	7	3	8	6	1	7	1	1	0	1	3	2	1	6	2	3	0	0	0	1	7	0	0
OTU01569	Bacteria;Chloroflexi;Caldilineae;Caldilineales;Caldilineaceae;Litorilinea;	5	10	15	8	2	0	2	8	2	2	6	0	0	0	0	0	0	0	6	0	0	0	4	5	4	0	0
OTU01572	Bacteria;Bacteroidetes;Sphingobacteriia;Sphingobacteriales;Chitinophagaceae;Parasegetibacter;	1	2	3	6	9	4	4	3	2	6	8	0	1	1	11	0	2	1	1	1	1	0	7	0	2	3	0
OTU01560	Bacteria;Chloroflexi;Ktedonobacteria;Ktedonobacterales;Ktedonobacteraceae;Ktedonobacter;	2	0	0	3	0	0	0	2	5	4	0	43	2	0	0	0	0	0	8	0	3	0	0	7	0	0	0
OTU01567	Bacteria;Proteobacteria;Deltaproteobacteria;Bdellovibrionales;Bdellovibrionaceae;Bdellovibrio;	0	5	0	0	0	0	13	0	1	2	0	0	0	2	37	15	0	0	0	2	0	0	0	0	2	0	0
OTU01558	Bacteria;Proteobacteria;Alphaproteobacteria;Rhizobiales;Bradyrhizobiaceae;Bradyrhizobiaceae_unclassified;	3	2	4	6	8	5	6	0	2	5	2	1	1	4	2	3	4	7	0	0	0	0	0	2	9	3	0
OTU01566	Bacteria;Chloroflexi;Caldilineae;Caldilineales;Caldilineaceae;Caldilineaceae_unclassified;	0	3	5	8	4	6	2	13	6	2	2	1	2	1	1	2	6	2	7	1	0	2	1	0	1	1	0
OTU01571	Bacteria;Bacteroidetes;Bacteroidia;Bacteroidales;Bacteroidales_unclassified;Bacteroidales_unclassified;	5	0	0	0	0	0	0	0	1	9	0	2	8	1	13	3	2	0	0	28	0	1	0	6	0	0	0
OTU01559	Bacteria;Chloroflexi;Chloroflexi_unclassified;Chloroflexi_unclassified;Chloroflexi_unclassified;Chloroflexi_unclassified;	1	3	3	8	8	9	3	9	5	2	4	3	0	0	2	3	0	3	6	0	2	3	0	0	2	0	0
OTU01590	Bacteria;Armatimonadetes;Armatimonadetes_gp4;Armatimonadetes_gp4_unclassified;Armatimonadetes_gp4_unclassified;Armatimonadetes_gp4_unclassified;	10	10	12	8	3	0	0	8	1	1	6	0	1	1	0	0	2	0	5	0	0	0	3	0	4	3	0
OTU01576	Bacteria;Planctomycetes;Planctomycetia;Planctomycetales;Planctomycetaceae;Gimesia;	3	15	5	5	5	0	3	3	3	5	4	0	0	3	1	2	3	3	1	0	0	1	0	3	5	5	0
OTU01588	Bacteria;Actinobacteria;Actinobacteria;Actinomycetales;Nocardioidaceae;Aeromicrobium;	3	5	5	2	0	4	5	7	3	3	4	1	2	3	0	3	1	5	3	5	0	0	5	3	1	5	0
OTU01574	Bacteria;Chloroflexi;Anaerolineae;Anaerolineales;Anaerolineaceae;Anaerolineaceae_unclassified;	7	4	11	5	0	0	6	2	4	4	2	0	0	1	0	4	4	8	0	3	9	0	0	0	2	2	0
OTU01587	Bacteria;Actinobacteria;Actinobacteria;Actinomycetales;Pseudonocardiaceae;Pseudonocardia;	7	7	8	0	4	4	2	1	3	2	1	3	0	4	0	4	11	3	6	0	1	3	0	3	1	0	0
OTU01575	Bacteria;Bacteria_unclassified;Bacteria_unclassified;Bacteria_unclassified;Bacteria_unclassified;Bacteria_unclassified;	4	2	5	4	5	9	3	4	0	4	0	4	1	3	2	2	0	7	2	1	8	2	0	0	2	4	0
OTU01586	Bacteria;Gemmatimonadetes;Gemmatimonadetes;Gemmatimonadales;Gemmatimonadaceae;Gemmatimonas;	2	1	0	3	22	0	5	1	3	3	3	6	11	0	0	1	6	1	0	0	0	0	2	4	1	3	0
OTU01577	Bacteria;Candidatus_Saccharibacteria;Candidatus_Saccharibacteria_unclassified;Candidatus_Saccharibacteria_unclassified;Candidatus_Saccharibacteria_unclassified;Candidatus_Saccharibacteria_unclassified;	10	0	2	0	0	0	0	13	2	0	1	0	4	6	0	0	0	8	0	3	8	0	1	19	1	0	0
OTU01585	Bacteria;Chloroflexi;Chloroflexia;Herpetosiphonales;Herpetosiphonaceae;Herpetosiphon;	1	2	0	2	2	0	0	1	1	4	2	39	0	2	3	2	1	5	0	0	9	0	0	0	2	0	0
OTU01583	Bacteria;Armatimonadetes;Chthonomonadetes;Chthonomonadales;Chthonomonadaceae;Chthonomonas/Armatimonadetes_gp3;	3	4	5	14	4	8	6	2	0	2	9	0	0	1	0	2	3	2	0	0	4	3	0	0	6	0	0
OTU01578	Bacteria;Planctomycetes;Planctomycetia;Planctomycetales;Planctomycetaceae;Thermogutta;	0	6	5	8	2	0	5	0	6	5	2	0	2	9	0	7	1	2	0	0	7	1	0	5	3	2	0
OTU01589	Bacteria;Chloroflexi;Anaerolineae;Anaerolineales;Anaerolineaceae;Anaerolineaceae_unclassified;	7	3	0	5	8	1	6	3	2	4	3	2	2	2	4	0	0	6	6	8	0	0	0	0	5	1	0
OTU01592	Bacteria;Bacteria_unclassified;Bacteria_unclassified;Bacteria_unclassified;Bacteria_unclassified;Bacteria_unclassified;	4	6	10	5	1	1	4	5	5	3	4	3	0	5	0	3	0	3	6	0	0	1	0	1	8	0	0
OTU01584	Bacteria;Proteobacteria;Alphaproteobacteria;Rhizobiales;Hyphomicrobiaceae;Rhodoplanes;	3	6	3	8	4	0	0	1	3	1	0	4	2	1	1	0	3	2	3	1	5	0	12	4	1	3	7
OTU01582	Bacteria;Proteobacteria;Alphaproteobacteria;Rhodospirillales;Rhodospirillales_unclassified;Rhodospirillales_unclassified;	2	9	5	2	3	0	1	2	2	1	1	5	3	2	0	3	5	0	3	4	2	6	2	9	0	6	0
OTU01591	Bacteria;Chloroflexi;Anaerolineae;Anaerolineales;Anaerolineaceae;Anaerolineaceae_unclassified;	5	13	6	2	1	0	0	1	5	0	32	0	0	1	0	0	0	0	12	0	0	0	0	0	0	0	0
OTU01579	Bacteria;Chloroflexi;Chloroflexi_unclassified;Chloroflexi_unclassified;Chloroflexi_unclassified;Chloroflexi_unclassified;	1	5	8	16	2	9	5	0	8	5	3	0	4	1	0	0	1	1	4	0	0	3	0	0	2	0	0
OTU01580	Bacteria;Proteobacteria;Alphaproteobacteria;Rhodospirillales;Acetobacteraceae;Roseococcus;	14	9	6	2	3	1	5	2	5	1	2	3	0	3	0	0	0	2	2	8	4	3	0	0	3	0	0
OTU01581	Bacteria;Proteobacteria;Proteobacteria_unclassified;Proteobacteria_unclassified;Proteobacteria_unclassified;Proteobacteria_unclassified;	0	0	11	0	6	3	1	0	4	6	2	1	0	3	9	1	0	10	5	0	8	0	0	0	4	4	0
OTU01595	Bacteria;Acidobacteria;Acidobacteria_Gp1;Gp1;Gp1_unclassified;Gp1_unclassified;	0	20	1	0	0	0	0	1	2	0	0	8	2	0	1	27	0	0	0	1	2	2	10	0	0	0	0
OTU01596	Bacteria;Candidatus_Saccharibacteria;Candidatus_Saccharibacteria_unclassified;Candidatus_Saccharibacteria_unclassified;Candidatus_Saccharibacteria_unclassified;Candidatus_Saccharibacteria_unclassified;	0	1	7	0	0	3	0	11	4	4	4	1	5	4	1	1	10	2	0	14	4	1	0	0	0	0	0
OTU01604	Bacteria;Bacteria_unclassified;Bacteria_unclassified;Bacteria_unclassified;Bacteria_unclassified;Bacteria_unclassified;	1	0	15	1	1	3	2	1	0	3	1	0	2	0	6	1	3	7	3	0	0	0	26	0	0	1	0
OTU01602	Bacteria;Proteobacteria;Alphaproteobacteria;Rhodospirillales;Rhodospirillaceae;Rhodospirillaceae_unclassified;	8	6	1	0	2	0	1	2	1	1	3	6	1	2	0	4	0	3	4	8	7	8	0	0	2	7	0
OTU01603	Bacteria;Planctomycetes;Planctomycetia;Planctomycetales;Planctomycetaceae;Planctomycetaceae_unclassified;	1	19	4	3	7	3	8	1	6	1	2	2	0	3	1	2	2	3	0	4	1	0	0	3	1	0	0
OTU01594	Bacteria;Proteobacteria;Alphaproteobacteria;Rhodospirillales;Acetobacteraceae;Acetobacteraceae_unclassified;	7	0	7	0	0	0	1	7	1	2	0	1	0	4	1	0	7	4	10	3	10	1	9	1	0	1	0
OTU01593	Bacteria;Proteobacteria;Alphaproteobacteria;Rhodospirillales;Rhodospirillaceae;Rhodospirillaceae_unclassified;	0	5	1	7	4	2	3	1	3	2	2	2	0	7	0	2	1	0	0	0	4	2	6	3	4	2	14
OTU01601	Bacteria;Bacteria_unclassified;Bacteria_unclassified;Bacteria_unclassified;Bacteria_unclassified;Bacteria_unclassified;	3	0	0	18	5	2	10	2	4	4	8	3	0	2	3	5	0	1	0	1	0	0	0	2	4	0	0
OTU01600	Bacteria;Proteobacteria;Alphaproteobacteria;Sphingomonadales;Sphingomonadaceae;Novosphingobium;	2	2	3	1	3	4	8	0	6	2	1	12	0	1	2	3	2	1	0	3	0	3	9	4	3	1	1
OTU01598	Bacteria;Acidobacteria;Acidobacteria_Gp3;Gp3;Gp3_unclassified;Gp3_unclassified;	2	4	5	4	1	3	1	1	4	4	4	0	4	2	0	0	1	2	3	4	2	3	12	5	5	1	0
OTU01597	Bacteria;Proteobacteria;Alphaproteobacteria;Rhodospirillales;Rhodospirillaceae;Rhodospirillaceae_unclassified;	3	1	8	1	2	4	2	2	2	7	1	10	2	3	0	3	1	3	1	6	4	2	2	3	2	2	0
OTU01599	Bacteria;Proteobacteria;Proteobacteria_unclassified;Proteobacteria_unclassified;Proteobacteria_unclassified;Proteobacteria_unclassified;	0	1	0	9	0	1	1	4	1	4	2	1	0	2	41	2	0	5	0	0	0	0	0	0	3	0	0
OTU01617	Bacteria;Actinobacteria;Actinobacteria;Actinomycetales;Nocardioidaceae;Nocardioides;	5	0	3	3	2	1	3	4	1	8	0	0	0	2	0	2	9	6	5	6	12	0	0	2	1	1	0
OTU01605	Bacteria;Planctomycetes;Planctomycetia;Planctomycetales;Planctomycetaceae;Planctomycetaceae_unclassified;	1	7	1	8	5	1	5	3	6	4	2	3	8	4	1	5	2	2	1	3	0	0	0	0	2	2	0
OTU01614	Bacteria;Deinococcus-Thermus;Deinococci;Thermales;Thermaceae;Thermus;	53	0	0	0	0	0	0	0	0	0	0	0	9	0	0	0	0	0	3	5	0	2	0	0	0	4	0
OTU01621	Bacteria;Actinobacteria;Actinobacteria;Actinomycetales;Nocardioidaceae;Nocardioides;	3	2	8	2	0	3	1	1	3	1	2	3	7	2	3	0	11	3	5	6	5	3	0	0	1	1	0
OTU01618	Bacteria;Chloroflexi;Chloroflexi_unclassified;Chloroflexi_unclassified;Chloroflexi_unclassified;Chloroflexi_unclassified;	5	0	8	8	1	0	1	4	7	0	4	0	0	14	1	0	0	8	7	0	3	0	0	0	1	4	0
OTU01609	Bacteria;Bacteria_unclassified;Bacteria_unclassified;Bacteria_unclassified;Bacteria_unclassified;Bacteria_unclassified;	0	8	0	2	9	0	3	5	1	2	1	4	0	1	2	10	0	5	2	9	0	4	0	1	7	0	0
OTU01620	Bacteria;Firmicutes;Firmicutes_unclassified;Firmicutes_unclassified;Firmicutes_unclassified;Firmicutes_unclassified;	2	0	9	17	4	1	6	1	3	7	0	0	3	8	0	2	0	3	0	8	1	0	0	0	1	0	0
OTU01611	Bacteria;Actinobacteria;Actinobacteria;Acidimicrobiales;Acidimicrobiales_unclassified;Acidimicrobiales_unclassified;	8	5	11	4	2	4	2	5	1	1	0	0	4	0	4	0	3	2	3	7	0	0	0	5	5	0	0
OTU01606	Bacteria;Proteobacteria;Proteobacteria_unclassified;Proteobacteria_unclassified;Proteobacteria_unclassified;Proteobacteria_unclassified;	0	3	2	11	1	1	8	9	7	2	5	2	2	4	3	0	0	2	0	0	0	1	0	0	3	1	9
OTU01619	Bacteria;Planctomycetes;Planctomycetia;Planctomycetales;Planctomycetaceae;Pirellula;	3	17	3	5	7	0	3	5	5	2	5	1	0	2	1	4	0	0	0	1	0	1	0	0	9	2	0
OTU01608	Bacteria;candidate_division_WPS-1;candidate_division_WPS-1_unclassified;candidate_division_WPS-1_unclassified;candidate_division_WPS-1_unclassified;candidate_division_WPS-1_unclassified;	3	5	3	9	5	2	4	4	7	5	3	0	1	0	5	4	4	6	0	0	2	0	0	3	1	0	0
OTU01613	Bacteria;Actinobacteria;Actinobacteria;Actinomycetales;Pseudonocardiaceae;Pseudonocardia;	3	1	1	2	5	3	2	3	1	2	0	11	4	3	2	0	2	2	12	0	4	0	0	8	5	0	0
OTU01610	Bacteria;Gemmatimonadetes;Gemmatimonadetes;Gemmatimonadales;Gemmatimonadaceae;Gemmatimonas;	7	3	1	4	6	7	4	3	2	2	2	5	0	1	0	1	1	4	10	7	0	3	0	0	2	1	0
OTU01607	Bacteria;Proteobacteria;Alphaproteobacteria;Sphingomonadales;Sphingomonadaceae;Novosphingobium;	10	9	6	1	1	2	1	0	1	3	3	1	1	1	0	5	1	4	0	1	4	8	0	7	0	4	2
OTU01612	Bacteria;Proteobacteria;Proteobacteria_unclassified;Proteobacteria_unclassified;Proteobacteria_unclassified;Proteobacteria_unclassified;	6	0	9	1	3	0	2	1	1	3	0	0	0	0	0	0	6	2	7	6	8	2	12	0	5	2	0
OTU01615	Bacteria;Actinobacteria;Actinobacteria;Acidimicrobiales;Iamiaceae;Iamia;	4	0	2	1	3	8	4	2	1	2	5	2	4	3	6	2	3	2	6	4	3	4	0	1	2	0	2
OTU01616	Bacteria;Bacteria_unclassified;Bacteria_unclassified;Bacteria_unclassified;Bacteria_unclassified;Bacteria_unclassified;	0	3	1	15	7	0	3	0	11	12	0	1	0	7	0	1	3	1	0	0	8	1	0	0	1	1	0
OTU01622	Bacteria;Chloroflexi;Chloroflexi_unclassified;Chloroflexi_unclassified;Chloroflexi_unclassified;Chloroflexi_unclassified;	4	1	3	0	0	1	1	7	0	0	3	0	8	1	0	0	0	4	2	7	0	1	31	0	0	1	0
OTU01629	Bacteria;Bacteria_unclassified;Bacteria_unclassified;Bacteria_unclassified;Bacteria_unclassified;Bacteria_unclassified;	0	2	0	7	3	2	6	1	5	3	8	1	0	3	1	18	0	2	2	1	0	3	0	1	4	2	0
OTU01630	Bacteria;Actinobacteria;Actinobacteria;Actinobacteria_unclassified;Actinobacteria_unclassified;Actinobacteria_unclassified;	8	2	1	3	11	7	1	3	2	5	3	9	3	1	0	2	0	3	8	0	0	2	0	0	1	0	0
OTU01626	Bacteria;Proteobacteria;Alphaproteobacteria;Rhodospirillales;Acetobacteraceae;Acetobacteraceae_unclassified;	1	0	0	4	3	0	0	3	2	3	1	9	5	7	0	0	5	3	6	3	7	8	1	1	3	0	0
OTU01633	Bacteria;Candidatus_Saccharibacteria;Candidatus_Saccharibacteria_unclassified;Candidatus_Saccharibacteria_unclassified;Candidatus_Saccharibacteria_unclassified;Candidatus_Saccharibacteria_unclassified;	2	5	0	8	9	0	6	2	2	2	4	1	0	0	7	3	0	3	1	0	2	0	12	0	6	0	0
OTU01624	Bacteria;Proteobacteria;Alphaproteobacteria;Rhodospirillales;Rhodospirillaceae;Dongia;	0	4	1	4	5	2	8	0	4	1	2	2	0	0	2	4	2	2	6	1	2	1	15	0	2	5	0
OTU01631	Bacteria;Bacteria_unclassified;Bacteria_unclassified;Bacteria_unclassified;Bacteria_unclassified;Bacteria_unclassified;	8	1	7	1	4	5	0	11	4	2	0	0	0	4	1	0	0	2	5	5	3	1	7	0	1	3	0
OTU01632	Bacteria;Firmicutes;Firmicutes_unclassified;Firmicutes_unclassified;Firmicutes_unclassified;Firmicutes_unclassified;	7	4	6	2	8	6	5	0	1	1	2	0	8	2	3	1	1	4	1	3	1	1	0	0	5	3	0
OTU01628	Bacteria;Firmicutes;Firmicutes_unclassified;Firmicutes_unclassified;Firmicutes_unclassified;Firmicutes_unclassified;	6	2	1	3	0	3	1	1	8	12	0	0	0	0	5	4	0	2	1	0	0	0	0	0	4	22	0
OTU01623	Bacteria;Proteobacteria;Deltaproteobacteria;Myxococcales;Myxococcales_unclassified;Myxococcales_unclassified;	4	0	0	0	12	0	0	0	0	40	0	1	0	6	0	0	1	0	0	9	0	0	1	0	0	1	0
OTU01625	Bacteria;Chloroflexi;Chloroflexi_unclassified;Chloroflexi_unclassified;Chloroflexi_unclassified;Chloroflexi_unclassified;	4	4	1	4	1	3	1	2	3	2	5	3	5	6	2	3	1	1	0	1	0	2	0	7	7	0	7
OTU01627	Bacteria;Bacteria_unclassified;Bacteria_unclassified;Bacteria_unclassified;Bacteria_unclassified;Bacteria_unclassified;	3	5	8	5	8	3	3	0	1	3	4	0	3	7	2	1	7	7	3	1	0	1	0	0	0	0	0
OTU01647	Bacteria;Chloroflexi;Chloroflexi_unclassified;Chloroflexi_unclassified;Chloroflexi_unclassified;Chloroflexi_unclassified;	4	2	8	6	3	9	2	10	5	0	4	0	5	2	0	0	0	0	0	1	0	3	0	0	10	0	0
OTU01645	Bacteria;Planctomycetes;Planctomycetia;Planctomycetales;Planctomycetaceae;Gemmata;	5	4	3	6	7	0	5	4	4	2	3	3	0	3	4	3	0	6	1	0	1	0	0	4	3	3	0
OTU01634	Bacteria;Bacteroidetes;Bacteroidetes_unclassified;Bacteroidetes_unclassified;Bacteroidetes_unclassified;Bacteroidetes_unclassified;	11	3	7	4	0	0	0	2	6	3	2	1	0	3	3	0	1	2	0	2	7	2	5	7	3	0	0
OTU01638	Bacteria;Bacteria_unclassified;Bacteria_unclassified;Bacteria_unclassified;Bacteria_unclassified;Bacteria_unclassified;	5	4	8	3	2	2	3	4	1	1	4	8	0	1	2	2	2	2	6	2	2	4	0	1	4	1	0
OTU01648	Bacteria;Bacteroidetes;Bacteroidetes_unclassified;Bacteroidetes_unclassified;Bacteroidetes_unclassified;Bacteroidetes_unclassified;	0	6	1	5	0	0	3	2	4	10	0	5	7	6	0	2	5	0	0	1	9	0	0	3	0	5	0
OTU01636	Bacteria;Bacteroidetes;Cytophagia;Cytophagales;Ohtaekwangia;Ohtaekwangia_unclassified;	0	31	2	0	3	0	1	5	2	7	4	0	0	0	0	0	0	0	0	0	8	0	10	0	1	0	0
OTU01640	Bacteria;Armatimonadetes;Armatimonadetes_gp4;Armatimonadetes_gp4_unclassified;Armatimonadetes_gp4_unclassified;Armatimonadetes_gp4_unclassified;	7	7	6	4	3	3	1	4	3	0	10	0	1	1	4	1	3	4	3	0	0	1	4	0	2	2	0
OTU01646	Bacteria;Bacteria_unclassified;Bacteria_unclassified;Bacteria_unclassified;Bacteria_unclassified;Bacteria_unclassified;	7	2	3	0	2	2	2	13	4	3	5	0	2	0	1	5	0	0	1	5	3	3	0	10	1	0	0
OTU01637	Bacteria;Planctomycetes;Planctomycetia;Planctomycetales;Planctomycetaceae;Pirellula;	4	4	4	8	3	0	1	5	3	4	9	0	0	1	6	2	4	2	2	4	0	1	0	0	6	1	0
OTU01643	Bacteria;candidate_division_WPS-1;candidate_division_WPS-1_unclassified;candidate_division_WPS-1_unclassified;candidate_division_WPS-1_unclassified;candidate_division_WPS-1_unclassified;	1	9	8	5	7	0	7	2	3	3	3	1	0	2	1	2	4	0	0	4	2	0	2	2	4	2	0
OTU01641	Bacteria;Bacteroidetes;Sphingobacteriia;Sphingobacteriales;Chitinophagaceae;Flavisolibacter;	1	3	1	9	17	0	9	2	0	7	1	1	0	3	3	3	6	1	0	0	0	1	0	1	5	0	0
OTU01644	Bacteria;candidate_division_WPS-1;candidate_division_WPS-1_unclassified;candidate_division_WPS-1_unclassified;candidate_division_WPS-1_unclassified;candidate_division_WPS-1_unclassified;	1	1	8	1	1	0	2	2	2	3	9	0	4	2	7	0	2	1	0	12	3	2	0	10	1	0	0
OTU01649	Bacteria;Actinobacteria;Actinobacteria;Actinomycetales;Actinomycetales_unclassified;Actinomycetales_unclassified;	7	15	7	4	0	2	2	10	2	4	2	2	1	2	1	2	0	1	0	2	5	0	0	2	1	0	0
OTU01642	Bacteria;Armatimonadetes;Chthonomonadetes;Chthonomonadales;Chthonomonadaceae;Chthonomonas/Armatimonadetes_gp3;	3	11	1	5	5	3	10	5	3	4	2	3	1	1	0	2	0	1	0	0	0	2	0	0	11	1	0
OTU01635	Bacteria;Proteobacteria;Alphaproteobacteria;Sphingomonadales;Sphingomonadaceae;Sphingomonas;	7	5	7	3	5	2	0	0	1	0	1	0	1	2	4	0	2	10	0	11	0	2	0	2	5	4	0
OTU01639	Bacteria;Planctomycetes;Planctomycetia;Planctomycetales;Planctomycetaceae;Gemmata;	4	6	5	2	2	1	6	2	5	6	3	0	0	2	2	0	2	3	1	1	7	1	0	3	2	8	0
OTU01654	Bacteria;Chloroflexi;Thermomicrobia;Sphaerobacterales;Sphaerobacteraceae;Sphaerobacter;	0	3	3	6	3	4	1	0	5	4	0	1	0	17	0	3	7	9	0	2	0	3	0	0	2	0	0
OTU01659	Bacteria;Proteobacteria;Alphaproteobacteria;Rhizobiales;Methylobacteriaceae;Microvirga;	4	0	0	2	5	6	4	1	0	0	1	10	4	1	0	4	1	3	2	6	1	5	1	5	2	5	0
OTU01653	Bacteria;Acidobacteria;Acidobacteria_Gp3;Gp3;Gp3_unclassified;Gp3_unclassified;	2	5	4	15	2	2	2	2	8	2	1	7	0	4	2	0	5	0	0	0	1	2	0	3	2	2	0
OTU01656	Bacteria;Bacteria_unclassified;Bacteria_unclassified;Bacteria_unclassified;Bacteria_unclassified;Bacteria_unclassified;	0	8	6	17	7	2	7	1	0	3	1	2	0	2	2	0	3	1	0	7	2	0	0	0	2	0	0
OTU01667	Bacteria;Bacteria_unclassified;Bacteria_unclassified;Bacteria_unclassified;Bacteria_unclassified;Bacteria_unclassified;	1	4	4	1	3	3	3	1	8	2	1	5	0	0	0	3	5	5	4	3	1	5	2	1	7	1	0
OTU01651	Bacteria;Actinobacteria;Actinobacteria;Actinomycetales;Microbacteriaceae;Curtobacterium;	1	2	3	1	0	1	5	1	0	2	0	0	0	0	0	1	2	0	1	46	1	1	1	0	0	2	2
OTU01655	Bacteria;Planctomycetes;Phycisphaerae;Tepidisphaerales;Tepidisphaeraceae;Tepidisphaera;	0	8	14	10	1	6	2	0	4	3	5	0	0	0	5	2	0	2	1	0	0	0	0	8	0	2	0
OTU01660	Bacteria;Candidatus_Saccharibacteria;Candidatus_Saccharibacteria_unclassified;Candidatus_Saccharibacteria_unclassified;Candidatus_Saccharibacteria_unclassified;Candidatus_Saccharibacteria_unclassified;	2	2	2	0	5	0	5	4	1	13	0	11	1	3	1	7	0	4	1	0	1	4	4	0	2	0	0
OTU01658	Bacteria;Armatimonadetes;Armatimonadetes_gp4;Armatimonadetes_gp4_unclassified;Armatimonadetes_gp4_unclassified;Armatimonadetes_gp4_unclassified;	1	5	1	1	4	11	0	1	5	1	1	0	0	2	1	6	3	4	4	4	1	3	12	0	1	1	0
OTU01661	Bacteria;Bacteroidetes;Sphingobacteriia;Sphingobacteriales;Chitinophagaceae;Chitinophagaceae_unclassified;	1	5	3	5	2	0	0	5	4	3	6	6	2	4	0	3	0	2	0	6	1	3	0	5	2	0	5
OTU01657	Bacteria;Proteobacteria;Alphaproteobacteria;Rhizobiales;Hyphomicrobiaceae;Hyphomicrobium;	1	1	6	2	7	2	3	4	1	2	2	0	4	10	1	1	3	2	0	1	7	1	0	12	0	0	0
OTU01650	Bacteria;Bacteroidetes;Cytophagia;Cytophagales;Cytophagaceae;Pontibacter;	1	7	1	7	1	7	6	0	1	4	9	1	1	2	1	12	1	0	0	0	0	0	0	1	2	4	4
OTU01668	Bacteria;Bacteroidetes;Bacteroidetes_unclassified;Bacteroidetes_unclassified;Bacteroidetes_unclassified;Bacteroidetes_unclassified;	1	2	2	6	6	0	8	1	8	0	2	8	1	4	0	2	0	6	0	0	6	1	3	0	4	2	0
OTU01665	Bacteria;Candidatus_Saccharibacteria;Candidatus_Saccharibacteria_unclassified;Candidatus_Saccharibacteria_unclassified;Candidatus_Saccharibacteria_unclassified;Candidatus_Saccharibacteria_unclassified;	3	0	3	4	0	8	1	7	2	0	1	1	0	1	0	2	0	22	0	0	10	0	0	3	2	3	0
OTU01666	Bacteria;Chloroflexi;Thermomicrobia;Thermomicrobia_unclassified;Thermomicrobia_unclassified;Thermomicrobia_unclassified;	1	9	3	4	2	6	2	7	2	5	5	0	2	0	3	5	2	1	5	3	1	3	0	0	2	0	0
OTU01663	Bacteria;Chloroflexi;Chloroflexi_unclassified;Chloroflexi_unclassified;Chloroflexi_unclassified;Chloroflexi_unclassified;	7	4	11	2	4	5	2	1	1	5	1	0	4	0	2	0	10	0	9	2	0	2	0	0	1	0	0
OTU01652	Bacteria;Actinobacteria;Actinobacteria;Acidimicrobiales;Acidimicrobiales_unclassified;Acidimicrobiales_unclassified;	3	3	4	4	5	0	4	2	1	5	4	4	6	2	1	1	3	3	3	4	2	2	0	0	3	4	0
OTU01662	Bacteria;Actinobacteria;Actinobacteria;Actinomycetales;Nocardioidaceae;Flindersiella;	3	3	3	2	6	7	1	3	3	4	6	4	7	1	2	3	0	1	0	1	4	2	0	0	3	4	0
OTU01664	Bacteria;Planctomycetes;Planctomycetia;Planctomycetales;Planctomycetaceae;Aquisphaera;	5	6	2	0	6	0	4	2	7	1	7	1	4	3	2	4	0	7	1	0	2	4	0	1	2	2	0
OTU01673	Bacteria;Bacteroidetes;Flavobacteriia;Flavobacteriales;Cryomorphaceae;Cryomorphaceae_unclassified;	0	4	1	3	5	0	4	0	6	13	4	4	0	4	0	7	0	3	1	0	0	6	0	0	7	0	0
OTU01681	Bacteria;Candidatus_Saccharibacteria;Candidatus_Saccharibacteria_unclassified;Candidatus_Saccharibacteria_unclassified;Candidatus_Saccharibacteria_unclassified;Candidatus_Saccharibacteria_unclassified;	3	2	1	8	4	4	1	3	1	0	1	0	5	1	1	0	0	0	0	0	0	2	31	0	2	2	0
OTU01669	Bacteria;Proteobacteria;Alphaproteobacteria;Rhodospirillales;Rhodospirillaceae;Rhodospirillaceae_unclassified;	2	1	0	4	0	3	0	1	1	1	1	0	5	8	0	0	6	2	4	3	10	0	20	0	0	0	0
OTU01679	Bacteria;Armatimonadetes;Armatimonadetes_gp4;Armatimonadetes_gp4_unclassified;Armatimonadetes_gp4_unclassified;Armatimonadetes_gp4_unclassified;	5	1	1	1	3	5	0	2	2	3	2	4	4	4	3	2	4	1	4	5	4	3	0	2	4	3	0
OTU01671	Bacteria;Bacteria_unclassified;Bacteria_unclassified;Bacteria_unclassified;Bacteria_unclassified;Bacteria_unclassified;	0	0	1	0	13	5	16	5	2	12	2	2	2	5	2	0	0	2	0	0	0	2	0	1	0	0	0
OTU01670	Bacteria;Acidobacteria;Acidobacteria_Gp3;Gp3;Gp3_unclassified;Gp3_unclassified;	0	6	0	1	2	1	0	0	1	1	3	3	0	0	2	5	0	4	0	9	0	1	0	0	4	0	29
OTU01677	Bacteria;Bacteria_unclassified;Bacteria_unclassified;Bacteria_unclassified;Bacteria_unclassified;Bacteria_unclassified;	2	7	7	3	4	3	3	5	4	1	3	2	2	0	1	1	0	3	7	0	0	4	3	3	3	1	0
OTU01680	Bacteria;Bacteria_unclassified;Bacteria_unclassified;Bacteria_unclassified;Bacteria_unclassified;Bacteria_unclassified;	5	5	7	2	2	3	6	2	1	2	0	2	6	2	5	2	0	5	2	3	4	0	0	0	1	5	0
OTU01675	Bacteria;Armatimonadetes;Fimbriimonadia;Fimbriimonadales;Fimbriimonadaceae;Fimbriimonas;	8	1	5	0	1	0	2	1	4	6	4	0	11	6	2	0	0	4	1	4	4	1	0	0	1	2	4
OTU01676	Bacteria;Proteobacteria;Deltaproteobacteria;Myxococcales;Cystobacteraceae;Cystobacteraceae_unclassified;	1	3	5	2	0	1	0	2	3	3	2	0	4	0	0	0	4	1	4	9	0	2	22	0	1	3	0
OTU01672	Bacteria;Proteobacteria;Deltaproteobacteria;Myxococcales;Myxococcales_unclassified;Myxococcales_unclassified;	0	2	0	1	4	0	0	1	3	3	1	5	0	2	0	1	0	0	5	0	0	2	0	0	1	9	32
OTU01674	Bacteria;BRC1;BRC1_unclassified;BRC1_unclassified;BRC1_unclassified;BRC1_unclassified;	0	5	5	8	5	7	3	2	2	2	11	0	0	1	1	3	0	0	4	5	3	4	0	0	1	0	0
OTU01678	Bacteria;Acidobacteria;Acidobacteria_Gp4;Aridibacter;Aridibacter_unclassified;Aridibacter_unclassified;	7	4	2	7	0	2	6	1	4	4	0	0	1	5	7	3	1	4	2	0	5	2	0	0	5	0	0
OTU01694	Bacteria;Bacteria_unclassified;Bacteria_unclassified;Bacteria_unclassified;Bacteria_unclassified;Bacteria_unclassified;	3	2	2	3	3	0	1	0	8	1	6	0	0	1	10	11	0	3	1	4	0	0	8	0	0	4	0
OTU01689	Bacteria;Acidobacteria;Acidobacteria_Gp3;Gp3;Gp3_unclassified;Gp3_unclassified;	5	7	11	9	0	3	2	4	3	4	3	3	3	0	0	2	1	1	4	0	1	0	0	0	2	3	0
OTU01686	Bacteria;Bacteria_unclassified;Bacteria_unclassified;Bacteria_unclassified;Bacteria_unclassified;Bacteria_unclassified;	0	4	2	10	2	0	1	1	2	2	9	0	0	7	0	3	0	5	0	0	0	0	19	0	4	0	0
OTU01690	Bacteria;Planctomycetes;Phycisphaerae;Tepidisphaerales;Tepidisphaeraceae;Tepidisphaera;	0	9	8	1	5	1	4	0	5	3	3	0	0	3	5	5	3	1	1	0	1	1	3	0	6	3	0
OTU01696	Bacteria;Proteobacteria;Alphaproteobacteria;Rhizobiales;Phyllobacteriaceae;Chelativorans;	4	0	4	2	2	9	1	0	1	1	3	0	0	2	0	1	4	0	3	1	1	1	0	0	1	0	30
OTU01683	Bacteria;Proteobacteria;Deltaproteobacteria;Myxococcales;Kofleriaceae;Kofleria;	2	4	8	1	1	1	4	5	6	2	3	1	2	1	3	3	2	2	10	0	0	1	1	0	3	5	0
OTU01685	Bacteria;Proteobacteria;Alphaproteobacteria;Rhizobiales;Hyphomicrobiaceae;Hyphomicrobium;	2	1	2	1	6	3	5	0	4	2	1	2	3	2	7	2	3	4	5	3	2	4	2	2	1	2	0
OTU01688	Bacteria;Proteobacteria;Alphaproteobacteria;Rhodospirillales;Rhodospirillaceae;Dongia;	4	3	0	6	6	0	1	2	2	2	0	5	4	5	3	3	2	3	6	2	1	5	1	3	0	2	0
OTU01691	Bacteria;Bacteroidetes;Sphingobacteriia;Sphingobacteriales;Sphingobacteriaceae;Pedobacter;	1	13	1	0	1	7	6	0	1	5	0	1	4	1	5	2	0	3	0	10	1	3	0	1	4	1	0
OTU01693	Bacteria;Bacteria_unclassified;Bacteria_unclassified;Bacteria_unclassified;Bacteria_unclassified;Bacteria_unclassified;	0	7	3	13	0	0	2	2	6	5	11	0	0	6	0	0	2	2	0	0	3	2	0	0	3	4	0
OTU01684	Bacteria;Chloroflexi;Chloroflexia;Chloroflexales;Oscillochloridaceae;Oscillochloris;	0	1	5	2	6	6	1	3	1	4	4	3	6	2	7	2	6	3	2	1	3	0	0	0	3	0	0
OTU01682	Bacteria;Bacteroidetes;Sphingobacteriia;Sphingobacteriales;Chitinophagaceae;Niabella;	1	3	0	5	5	2	3	1	2	9	3	0	1	0	21	0	1	8	0	0	0	0	0	2	2	0	2
OTU01692	Bacteria;candidate_division_WPS-1;candidate_division_WPS-1_unclassified;candidate_division_WPS-1_unclassified;candidate_division_WPS-1_unclassified;candidate_division_WPS-1_unclassified;	4	4	3	21	6	5	1	2	4	2	0	0	3	0	3	8	0	2	0	0	2	0	0	0	1	0	0
OTU01687	Bacteria;Planctomycetes;Planctomycetia;Planctomycetales;Planctomycetaceae;Gemmata;	6	1	4	6	6	2	6	5	4	5	2	2	1	0	0	0	1	6	5	4	0	0	1	0	4	0	0
OTU01695	Bacteria;Actinobacteria;Actinobacteria;Actinomycetales;Nocardioidaceae;Marmoricola;	5	0	4	1	2	2	2	4	7	1	3	0	4	3	0	6	3	3	0	2	6	3	0	3	2	5	0
OTU01700	Bacteria;Firmicutes;Firmicutes_unclassified;Firmicutes_unclassified;Firmicutes_unclassified;Firmicutes_unclassified;	4	0	1	0	1	1	2	5	7	4	1	2	0	1	3	0	1	4	0	2	22	1	1	4	3	0	0
OTU01705	Bacteria;Bacteria_unclassified;Bacteria_unclassified;Bacteria_unclassified;Bacteria_unclassified;Bacteria_unclassified;	0	3	2	13	1	0	5	0	3	1	3	3	0	15	0	1	0	0	0	0	0	2	0	0	16	2	0
OTU01703	Bacteria;Actinobacteria;Actinobacteria;Acidimicrobiales;Acidimicrobiales_unclassified;Acidimicrobiales_unclassified;	3	0	2	4	1	2	0	3	6	2	0	5	3	3	0	5	1	9	4	0	4	4	0	2	1	6	0
OTU01699	Bacteria;Chloroflexi;Caldilineae;Caldilineales;Caldilineaceae;Litorilinea;	4	4	2	8	0	0	4	10	9	3	6	0	6	1	1	2	0	5	0	0	0	0	0	0	5	0	0
OTU01697	Bacteria;Parcubacteria;Parcubacteria_unclassified;Parcubacteria_unclassified;Parcubacteria_unclassified;Parcubacteria_unclassified;	0	66	0	1	0	0	0	0	0	0	1	0	0	1	0	0	0	0	0	0	0	0	0	0	1	0	0
OTU01704	Bacteria;Bacteria_unclassified;Bacteria_unclassified;Bacteria_unclassified;Bacteria_unclassified;Bacteria_unclassified;	11	2	4	4	1	0	4	5	5	3	1	6	1	0	0	1	0	0	8	5	1	1	1	0	5	1	0
OTU01701	Bacteria;Actinobacteria;Actinobacteria;Actinomycetales;Actinomycetales_unclassified;Actinomycetales_unclassified;	5	13	4	3	2	5	6	8	0	1	1	0	3	2	0	2	4	0	4	4	1	0	0	0	0	2	0
OTU01698	Bacteria;Acidobacteria;Acidobacteria_Gp3;Gp3;Gp3_unclassified;Gp3_unclassified;	1	9	4	7	2	4	2	0	5	3	3	1	0	5	3	10	1	3	0	0	0	1	0	2	4	0	0
OTU01702	Bacteria;Chloroflexi;Chloroflexi_unclassified;Chloroflexi_unclassified;Chloroflexi_unclassified;Chloroflexi_unclassified;	2	4	1	11	6	1	5	8	0	1	3	3	1	8	2	1	0	2	4	1	0	3	0	0	3	0	0
OTU01714	Bacteria;Proteobacteria;Deltaproteobacteria;Bdellovibrionales;Bdellovibrionaceae;Bdellovibrio;	0	0	0	0	0	0	5	0	1	4	26	0	0	0	31	0	0	0	0	0	1	0	0	0	1	0	0
OTU01709	Bacteria;Planctomycetes;Phycisphaerae;Phycisphaerae_unclassified;Phycisphaerae_unclassified;Phycisphaerae_unclassified;	0	10	6	5	5	2	4	4	6	5	4	0	3	1	0	2	0	0	3	0	0	1	0	1	2	5	0
OTU01708	Bacteria;Bacteroidetes;Bacteroidia;Bacteroidales;Bacteroidales_unclassified;Bacteroidales_unclassified;	2	10	0	5	2	0	2	0	5	8	0	3	1	7	6	1	0	1	0	0	2	1	0	7	2	2	2
OTU01711	Bacteria;candidate_division_WPS-1;candidate_division_WPS-1_unclassified;candidate_division_WPS-1_unclassified;candidate_division_WPS-1_unclassified;candidate_division_WPS-1_unclassified;	1	3	6	3	1	5	4	3	4	1	8	0	2	7	1	2	0	4	0	0	0	0	0	12	2	0	0
OTU01707	Bacteria;Bacteria_unclassified;Bacteria_unclassified;Bacteria_unclassified;Bacteria_unclassified;Bacteria_unclassified;	4	8	0	3	4	2	9	3	1	3	5	0	3	3	1	4	4	2	1	1	0	2	0	4	2	0	0
OTU01713	Bacteria;Proteobacteria;Alphaproteobacteria;Caulobacterales;Caulobacteraceae;Brevundimonas;	0	9	5	0	2	1	5	2	1	1	1	1	1	3	6	0	7	6	2	9	1	2	0	3	1	0	0
OTU01712	Bacteria;Gemmatimonadetes;Gemmatimonadetes;Gemmatimonadales;Gemmatimonadaceae;Gemmatimonas;	2	1	0	4	2	0	0	0	6	4	1	3	0	0	0	4	0	0	3	0	3	0	27	0	2	7	0
OTU01706	Bacteria;Chloroflexi;Chloroflexi_unclassified;Chloroflexi_unclassified;Chloroflexi_unclassified;Chloroflexi_unclassified;	1	2	2	3	6	0	3	4	1	1	4	0	14	1	8	2	2	2	1	4	0	0	0	0	2	6	0
OTU01710	Bacteria;Proteobacteria;Alphaproteobacteria;Rhizobiales;Rhizobiales_unclassified;Rhizobiales_unclassified;	3	5	2	0	3	2	0	2	3	0	0	1	4	3	3	1	2	1	3	3	5	4	5	2	0	3	9
OTU01715	Bacteria;Planctomycetes;Planctomycetia;Planctomycetales;Planctomycetaceae;Aquisphaera;	2	2	1	8	6	4	3	2	2	1	3	3	4	3	1	6	0	1	5	0	0	0	0	9	1	1	0
OTU01732	Bacteria;Bacteroidetes;Sphingobacteriia;Sphingobacteriales;Saprospiraceae;Phaeodactylibacter;	3	3	3	8	0	3	0	2	2	1	15	6	0	2	1	1	3	1	0	1	0	2	0	0	3	8	0
OTU01724	Bacteria;Firmicutes;Clostridia;Clostridiales;Heliobacteriaceae;Hydrogenispora;	3	0	3	5	2	3	4	4	3	7	3	6	1	6	0	1	0	4	0	0	0	2	0	5	6	0	0
OTU01718	Bacteria;Planctomycetes;Phycisphaerae;Tepidisphaerales;Tepidisphaeraceae;Tepidisphaera;	0	6	3	9	6	0	8	1	3	3	8	5	0	3	1	3	2	1	2	0	0	0	0	0	4	0	0
OTU01717	Bacteria;Planctomycetes;Phycisphaerae;Phycisphaerales;Phycisphaeraceae;Phycisphaera;	4	3	3	7	6	0	2	0	8	3	7	0	1	5	1	2	0	2	1	4	0	1	0	3	1	4	0
OTU01716	Bacteria;Proteobacteria;Deltaproteobacteria;Deltaproteobacteria_unclassified;Deltaproteobacteria_unclassified;Deltaproteobacteria_unclassified;	5	0	2	5	0	0	3	0	1	3	0	10	5	3	3	1	0	2	0	0	6	6	0	2	0	11	0
OTU01722	Bacteria;Proteobacteria;Deltaproteobacteria;Myxococcales;Kofleriaceae;Kofleria;	8	1	1	0	0	0	2	0	2	1	7	5	3	1	1	2	4	2	5	1	1	2	13	2	0	4	0
OTU01726	Bacteria;Bacteroidetes;Sphingobacteriia;Sphingobacteriales;Chitinophagaceae;Cnuella;	0	8	2	10	2	4	2	9	4	1	3	0	2	5	1	2	1	3	0	2	1	0	1	3	2	0	0
OTU01723	Bacteria;Candidatus_Saccharibacteria;Candidatus_Saccharibacteria_unclassified;Candidatus_Saccharibacteria_unclassified;Candidatus_Saccharibacteria_unclassified;Candidatus_Saccharibacteria_unclassified;	0	0	0	0	18	4	4	4	17	5	0	0	0	4	0	0	4	0	0	0	0	4	0	0	1	3	0
OTU01730	Bacteria;Armatimonadetes;Armatimonadia;Armatimonadales;Armatimonadaceae;Armatimonas/Armatimonadetes_gp1;	0	0	2	6	2	10	2	3	1	2	2	3	0	2	0	0	7	1	7	4	0	2	1	9	0	2	0
OTU01731	Bacteria;Parcubacteria;Parcubacteria_unclassified;Parcubacteria_unclassified;Parcubacteria_unclassified;Parcubacteria_unclassified;	6	1	5	1	4	0	2	2	2	0	3	2	2	3	2	0	4	3	1	3	0	0	0	6	6	0	10
OTU01719	Bacteria;Acidobacteria;Acidobacteria_Gp4;Blastocatella;Blastocatella_unclassified;Blastocatella_unclassified;	1	1	0	8	3	2	3	0	4	8	7	3	0	4	3	2	4	3	4	7	0	0	0	1	0	0	0
OTU01727	Bacteria;Acidobacteria;Acidobacteria_Gp15;Gp15;Gp15_unclassified;Gp15_unclassified;	3	5	2	3	4	1	7	1	1	4	3	2	3	2	0	3	0	4	3	1	0	3	9	2	1	1	0
OTU01728	Bacteria;Fibrobacteres;Fibrobacteria;Fibrobacterales;Fibrobacteraceae;Fibrobacter;	5	5	8	2	1	1	5	4	2	1	5	3	0	2	1	4	3	3	2	3	1	0	0	5	1	0	1
OTU01721	Bacteria;Bacteria_unclassified;Bacteria_unclassified;Bacteria_unclassified;Bacteria_unclassified;Bacteria_unclassified;	0	4	1	9	0	1	5	1	1	7	9	0	4	1	0	7	3	0	2	0	5	0	0	0	3	5	0
OTU01725	Bacteria;Candidatus_Saccharibacteria;Candidatus_Saccharibacteria_unclassified;Candidatus_Saccharibacteria_unclassified;Candidatus_Saccharibacteria_unclassified;Candidatus_Saccharibacteria_unclassified;	0	0	1	0	2	1	7	1	2	3	5	2	1	5	24	0	0	2	0	0	0	1	0	6	5	0	0
OTU01720	Bacteria;Chloroflexi;Chloroflexi_unclassified;Chloroflexi_unclassified;Chloroflexi_unclassified;Chloroflexi_unclassified;	2	3	5	6	4	5	2	3	5	0	5	0	0	4	0	0	0	0	6	1	1	2	4	0	2	8	0
OTU01729	Bacteria;Chloroflexi;Chloroflexi_unclassified;Chloroflexi_unclassified;Chloroflexi_unclassified;Chloroflexi_unclassified;	1	1	4	3	2	6	0	7	8	5	3	0	0	1	0	8	2	3	0	8	0	1	0	0	5	0	0
OTU01734	Bacteria;Bacteroidetes;Sphingobacteriia;Sphingobacteriales;Chitinophagaceae;Niastella;	0	3	1	0	1	5	1	1	1	2	1	2	1	3	20	0	0	0	0	12	11	2	0	0	0	0	0
OTU01739	Bacteria;Planctomycetes;Planctomycetia;Planctomycetales;Planctomycetaceae;Gemmata;	6	0	5	2	5	1	2	5	5	7	5	0	0	2	9	3	0	1	1	0	0	1	0	3	1	3	0
OTU01735	Bacteria;Bacteria_unclassified;Bacteria_unclassified;Bacteria_unclassified;Bacteria_unclassified;Bacteria_unclassified;	3	3	1	12	5	1	1	3	3	2	5	0	0	10	0	1	1	0	0	1	0	0	1	10	4	0	0
OTU01736	Bacteria;Planctomycetes;Planctomycetia;Planctomycetales;Planctomycetaceae;Planctomycetaceae_unclassified;	1	8	6	4	5	0	5	2	5	11	2	0	0	2	4	2	0	1	1	0	1	0	0	3	2	2	0
OTU01738	Bacteria;Proteobacteria;Alphaproteobacteria;Rhizobiales;Rhizobiales_unclassified;Rhizobiales_unclassified;	4	3	6	0	2	0	1	2	3	0	0	5	4	1	0	0	2	2	3	7	3	0	8	3	0	3	5
OTU01742	Bacteria;Bacteria_unclassified;Bacteria_unclassified;Bacteria_unclassified;Bacteria_unclassified;Bacteria_unclassified;	0	2	3	8	2	0	3	0	1	3	8	2	8	9	1	4	0	0	2	1	3	4	0	0	3	0	0
OTU01740	Bacteria;Armatimonadetes;Armatimonadetes_gp4;Armatimonadetes_gp4_unclassified;Armatimonadetes_gp4_unclassified;Armatimonadetes_gp4_unclassified;	2	2	6	3	1	2	1	2	7	1	0	5	0	2	1	3	3	2	3	2	5	5	0	1	3	2	3
OTU01741	Bacteria;Bacteroidetes;Sphingobacteriia;Sphingobacteriales;Chitinophagaceae;Chitinophagaceae_unclassified;	0	3	0	1	6	21	2	2	0	2	4	0	2	0	11	5	2	3	1	0	1	0	0	0	0	1	0
OTU01737	Bacteria;Chloroflexi;Anaerolineae;Anaerolineales;Anaerolineaceae;Anaerolineaceae_unclassified;	1	1	1	3	6	0	2	2	7	11	5	1	0	4	2	1	0	9	0	2	0	0	0	0	8	1	0
OTU01733	Bacteria;Proteobacteria;Alphaproteobacteria;Sphingomonadales;Sphingomonadaceae;Sphingomonas;	0	0	4	2	7	3	3	2	2	0	4	6	2	4	3	0	1	11	0	3	2	6	0	1	1	0	0
OTU01752	Bacteria;Acidobacteria;Acidobacteria_Gp5;Gp5;Gp5_unclassified;Gp5_unclassified;	0	8	5	1	1	8	3	1	4	4	4	6	0	5	1	4	0	2	0	0	2	2	0	0	2	3	0
OTU01751	Bacteria;Verrucomicrobia;Opitutae;Opitutae_unclassified;Opitutae_unclassified;Opitutae_unclassified;	4	20	0	2	2	0	2	2	1	4	0	10	0	0	0	8	3	1	1	0	0	0	0	0	3	3	0
OTU01759	Bacteria;Chloroflexi;Thermomicrobia;Thermomicrobia_unclassified;Thermomicrobia_unclassified;Thermomicrobia_unclassified;	2	5	5	0	1	0	5	7	2	3	4	1	3	4	4	5	0	3	3	0	0	3	0	0	4	2	0
OTU01745	Bacteria;candidate_division_WPS-1;candidate_division_WPS-1_unclassified;candidate_division_WPS-1_unclassified;candidate_division_WPS-1_unclassified;candidate_division_WPS-1_unclassified;	0	6	3	6	3	5	6	4	2	0	7	1	5	0	2	3	6	2	0	0	3	0	0	0	2	0	0
OTU01760	Bacteria;Proteobacteria;Alphaproteobacteria;Rhodospirillales;Rhodospirillaceae;Rhodospirillaceae_unclassified;	4	10	4	1	2	1	2	1	1	2	3	5	0	2	4	0	0	0	3	9	3	3	2	1	1	2	0
OTU01756	Bacteria;Bacteria_unclassified;Bacteria_unclassified;Bacteria_unclassified;Bacteria_unclassified;Bacteria_unclassified;	4	5	3	2	0	2	1	6	2	1	2	5	2	1	1	3	1	2	6	2	5	4	3	1	1	1	0
OTU01754	Bacteria;Chloroflexi;Caldilineae;Caldilineales;Caldilineaceae;Litorilinea;	2	13	12	9	12	0	0	6	0	0	5	0	0	1	0	0	0	0	1	0	0	0	1	0	2	2	0
OTU01747	Bacteria;Proteobacteria;Alphaproteobacteria;Rhizobiales;Rhizobiales_unclassified;Rhizobiales_unclassified;	4	5	4	0	2	1	1	2	1	0	3	7	0	4	1	0	3	3	3	5	3	6	1	5	1	1	0
OTU01753	Bacteria;Candidatus_Saccharibacteria;Candidatus_Saccharibacteria_unclassified;Candidatus_Saccharibacteria_unclassified;Candidatus_Saccharibacteria_unclassified;Candidatus_Saccharibacteria_unclassified;	1	2	5	6	6	1	3	3	1	3	2	3	0	4	0	3	0	2	1	1	0	1	13	0	2	3	0
OTU01743	Bacteria;Candidatus_Saccharibacteria;Candidatus_Saccharibacteria_unclassified;Candidatus_Saccharibacteria_unclassified;Candidatus_Saccharibacteria_unclassified;Candidatus_Saccharibacteria_unclassified;	0	4	3	6	5	2	3	1	2	2	1	3	4	1	2	1	0	4	0	0	10	0	0	10	2	0	0
OTU01744	Bacteria;Planctomycetes;Planctomycetia;Planctomycetales;Planctomycetaceae;Gemmata;	0	4	12	4	2	1	1	2	0	3	8	0	0	1	4	6	3	2	0	1	2	0	0	4	3	3	0
OTU01746	Bacteria;Proteobacteria;Alphaproteobacteria;Alphaproteobacteria_incertae_sedis;Geminicoccus;Geminicoccus_unclassified;	3	1	2	1	9	2	0	2	5	3	1	0	7	2	2	1	2	3	1	0	2	0	14	1	2	0	0
OTU01750	Bacteria;Proteobacteria;Alphaproteobacteria;Caulobacterales;Caulobacteraceae;Phenylobacterium;	0	7	0	4	4	2	4	3	0	1	1	7	1	6	1	6	0	3	4	9	0	0	0	0	3	0	0
OTU01755	Bacteria;Bacteroidetes;Bacteroidetes_unclassified;Bacteroidetes_unclassified;Bacteroidetes_unclassified;Bacteroidetes_unclassified;	0	0	0	0	0	0	0	0	0	0	0	0	0	0	63	3	0	0	0	0	0	0	0	0	0	0	0
OTU01749	Bacteria;Proteobacteria;Alphaproteobacteria;Rhizobiales;Hyphomicrobiaceae;Filomicrobium;	8	1	2	1	2	4	1	0	1	2	6	7	1	2	0	2	3	0	3	4	4	3	4	2	1	2	0
OTU01748	Bacteria;Proteobacteria;Alphaproteobacteria;Rhodospirillales;Acetobacteraceae;Roseomonas;	5	1	6	0	0	4	2	2	4	0	2	1	0	4	0	0	16	2	3	3	5	1	0	0	0	5	0
OTU01758	Bacteria;Proteobacteria;Alphaproteobacteria;Alphaproteobacteria_unclassified;Alphaproteobacteria_unclassified;Alphaproteobacteria_unclassified;	0	3	5	2	2	1	4	8	1	5	3	5	1	3	5	1	3	4	0	3	1	2	0	0	2	2	0
OTU01757	Bacteria;Bacteroidetes;Sphingobacteriia;Sphingobacteriales;Sphingobacteriaceae;Pedobacter;	0	5	0	3	0	3	2	5	11	2	7	0	4	3	0	5	0	0	0	8	0	0	0	0	4	4	0
OTU01761	Bacteria;Bacteria_unclassified;Bacteria_unclassified;Bacteria_unclassified;Bacteria_unclassified;Bacteria_unclassified;	1	18	8	7	2	2	3	4	2	0	5	0	3	1	0	0	0	0	4	1	0	0	4	0	1	0	0
OTU01762	Bacteria;Chloroflexi;Chloroflexia;Chloroflexales;Chloroflexaceae;Roseiflexus;	1	4	14	1	3	4	2	6	0	0	9	0	1	0	2	3	2	2	5	1	1	2	0	2	0	0	0
OTU01775	Bacteria;Acidobacteria;Acidobacteria_Gp18;Gp18;Gp18_unclassified;Gp18_unclassified;	0	1	2	1	7	0	0	7	0	11	1	1	0	3	0	2	2	7	3	1	0	2	0	0	3	0	11
OTU01764	Bacteria;Bacteria_unclassified;Bacteria_unclassified;Bacteria_unclassified;Bacteria_unclassified;Bacteria_unclassified;	6	9	4	6	3	0	1	7	1	3	1	0	0	2	1	0	0	0	1	0	0	1	14	0	2	3	0
OTU01771	Bacteria;Planctomycetes;Planctomycetia;Planctomycetales;Planctomycetaceae;Gemmata;	2	2	7	5	3	0	1	3	8	2	10	0	0	3	2	1	0	3	7	0	0	0	0	0	6	0	0
OTU01763	Bacteria;Bacteria_unclassified;Bacteria_unclassified;Bacteria_unclassified;Bacteria_unclassified;Bacteria_unclassified;	5	2	10	2	1	0	2	4	3	2	3	1	0	3	0	0	0	11	1	0	2	0	4	0	2	7	0
OTU01773	Bacteria;Chloroflexi;Chloroflexia;Chloroflexia_unclassified;Chloroflexia_unclassified;Chloroflexia_unclassified;	3	1	13	4	1	10	3	7	2	1	9	0	0	0	0	0	0	1	1	0	1	5	0	0	3	0	0
OTU01776	Bacteria;Bacteroidetes;Flavobacteriia;Flavobacteriales;Flavobacteriaceae;Cloacibacterium;	2	0	0	0	0	0	0	0	0	0	0	0	0	0	0	0	0	0	0	7	0	0	0	0	0	0	56
OTU01774	Bacteria;Actinobacteria;Actinobacteria;Actinomycetales;Microbacteriaceae;Curtobacterium;	1	0	6	0	1	0	5	0	1	0	0	0	5	1	1	0	1	0	0	38	0	1	0	0	0	1	3
OTU01766	Bacteria;Proteobacteria;Alphaproteobacteria;Rhizobiales;Methylocystaceae;Methylopila;	2	3	5	0	4	2	5	5	4	1	2	2	6	7	2	2	1	2	3	0	1	4	0	0	1	1	0
OTU01767	Bacteria;Gemmatimonadetes;Gemmatimonadetes;Gemmatimonadales;Gemmatimonadaceae;Gemmatimonas;	2	1	7	2	0	2	1	3	1	0	2	5	9	3	4	0	3	4	1	2	0	6	3	2	0	2	0
OTU01765	Bacteria;Proteobacteria;Alphaproteobacteria;Rhodospirillales;Acetobacteraceae;Stella;	1	1	0	1	0	1	0	1	1	0	0	1	0	24	1	2	3	2	8	2	5	2	4	0	0	5	0
OTU01768	Bacteria;Gemmatimonadetes;Gemmatimonadetes;Gemmatimonadales;Gemmatimonadaceae;Gemmatimonas;	0	0	0	1	3	2	4	3	3	5	1	10	4	1	3	1	4	5	3	3	0	2	0	2	2	3	0
OTU01770	Bacteria;Planctomycetes;Planctomycetia;Planctomycetales;Planctomycetaceae;Pirellula;	3	1	2	1	4	5	6	2	7	3	5	8	0	0	3	3	1	1	2	0	0	0	0	4	2	2	0
OTU01772	Bacteria;Proteobacteria;Deltaproteobacteria;Bdellovibrionales;Bdellovibrionaceae;Vampirovibrio;	1	3	0	6	1	2	3	7	6	1	3	0	0	7	2	3	0	5	2	0	0	5	0	0	7	1	0
OTU01769	Bacteria;Proteobacteria;Alphaproteobacteria;Rhizobiales;Phyllobacteriaceae;Phyllobacteriaceae_unclassified;	1	4	0	8	1	1	0	1	6	6	2	2	4	1	1	3	0	3	3	2	6	1	0	8	0	1	0
OTU01789	Bacteria;Bacteria_unclassified;Bacteria_unclassified;Bacteria_unclassified;Bacteria_unclassified;Bacteria_unclassified;	0	3	0	1	0	2	8	5	1	1	8	0	5	5	5	0	1	3	0	6	4	1	0	2	0	3	0
OTU01786	Bacteria;Chloroflexi;Thermomicrobia;Thermomicrobia_unclassified;Thermomicrobia_unclassified;Thermomicrobia_unclassified;	3	2	3	1	6	5	1	3	1	0	4	1	4	0	2	0	0	0	7	0	0	5	0	4	4	8	0
OTU01784	Bacteria;Bacteroidetes;Cytophagia;Cytophagales;Ohtaekwangia;Ohtaekwangia_unclassified;	6	0	0	12	2	2	8	0	1	9	2	2	0	0	3	1	0	3	2	3	1	0	0	1	3	3	0
OTU01782	Bacteria;Proteobacteria;Deltaproteobacteria;Myxococcales;Nannocystaceae;Nannocystis;	9	2	4	1	1	0	0	0	0	0	2	3	8	0	0	0	6	0	4	0	8	5	0	3	0	8	0
OTU01790	Bacteria;Bacteroidetes;Sphingobacteriia;Sphingobacteriales;Chitinophagaceae;Parafilimonas;	4	0	0	6	0	0	2	1	6	6	2	8	0	2	9	0	2	1	0	0	12	0	0	0	3	0	0
OTU01787	Bacteria;Bacteroidetes;Flavobacteriia;Flavobacteriales;Flavobacteriaceae;Flavobacterium;	1	5	3	0	0	0	9	0	1	6	0	3	0	6	16	2	0	1	0	3	4	3	0	0	1	0	0
OTU01778	Bacteria;Parcubacteria;Parcubacteria_unclassified;Parcubacteria_unclassified;Parcubacteria_unclassified;Parcubacteria_unclassified;	0	3	1	12	5	5	5	2	3	1	10	1	2	2	2	4	0	2	0	0	0	0	0	0	3	1	0
OTU01783	Bacteria;Candidatus_Saccharibacteria;Candidatus_Saccharibacteria_unclassified;Candidatus_Saccharibacteria_unclassified;Candidatus_Saccharibacteria_unclassified;Candidatus_Saccharibacteria_unclassified;	2	2	6	4	4	5	1	0	0	5	1	0	0	3	2	5	5	3	0	0	1	3	0	1	8	3	0
OTU01780	Bacteria;Proteobacteria;Alphaproteobacteria;Rhodospirillales;Rhodospirillaceae;Rhodospirillaceae_unclassified;	6	1	5	1	0	0	3	2	6	1	2	6	0	2	0	2	3	4	3	3	8	5	0	0	0	1	0
OTU01788	Bacteria;Bacteroidetes;Sphingobacteriia;Sphingobacteriales;Chitinophagaceae;Chitinophagaceae_unclassified;	0	0	1	4	0	0	5	7	9	5	1	0	14	9	0	0	0	0	0	1	3	2	0	1	2	0	0
OTU01777	Bacteria;Chloroflexi;Chloroflexi_unclassified;Chloroflexi_unclassified;Chloroflexi_unclassified;Chloroflexi_unclassified;	1	3	5	4	3	1	2	3	8	3	2	8	6	2	1	3	0	2	0	0	4	1	0	0	2	0	0
OTU01779	Bacteria;Actinobacteria;Actinobacteria;Acidimicrobiales;Acidimicrobiaceae;Ferrimicrobium;	5	2	3	0	1	3	3	4	1	1	5	0	4	1	5	1	5	5	0	2	1	2	0	0	1	0	9
OTU01785	Bacteria;Planctomycetes;Planctomycetia;Planctomycetales;Planctomycetaceae;Singulisphaera;	4	3	1	8	4	11	6	0	3	5	2	1	0	1	1	7	1	0	2	0	0	1	0	1	2	0	0
OTU01781	Bacteria;Chloroflexi;Caldilineae;Caldilineales;Caldilineaceae;Litorilinea;	5	6	2	4	4	1	2	3	1	1	4	3	6	3	0	1	0	1	3	4	0	1	0	0	2	7	0
OTU01795	Bacteria;Proteobacteria;Alphaproteobacteria;Alphaproteobacteria_incertae_sedis;Geminicoccus;Geminicoccus_unclassified;	2	0	3	4	7	2	2	3	0	3	1	4	5	0	1	1	2	3	6	2	0	1	7	1	2	0	1
OTU01799	Bacteria;Actinobacteria;Actinobacteria;Acidimicrobiales;Iamiaceae;Iamia;	8	0	0	4	0	0	4	2	1	2	1	2	8	2	3	4	5	6	0	2	0	1	0	1	2	4	1
OTU01802	Bacteria;Proteobacteria;Alphaproteobacteria;Alphaproteobacteria_incertae_sedis;Geminicoccus;Geminicoccus_unclassified;	7	0	0	2	4	5	1	2	2	2	0	5	5	0	4	2	3	0	7	0	0	4	3	2	1	2	0
OTU01814	Bacteria;Candidatus_Saccharibacteria;Candidatus_Saccharibacteria_unclassified;Candidatus_Saccharibacteria_unclassified;Candidatus_Saccharibacteria_unclassified;Candidatus_Saccharibacteria_unclassified;	0	0	1	0	0	1	0	0	2	0	1	0	0	0	56	1	0	0	0	0	0	0	0	0	1	0	0
OTU01791	Bacteria;Planctomycetes;Planctomycetia;Planctomycetales;Planctomycetaceae;Pirellula;	0	8	12	4	4	3	3	0	0	0	3	0	1	3	4	3	0	1	0	0	1	0	0	1	6	6	0
OTU01796	Bacteria;Actinobacteria;Actinobacteria;Actinomycetales;Nocardioidaceae;Marmoricola;	9	4	3	1	3	1	2	1	2	2	4	1	5	1	1	1	4	2	3	1	3	0	7	1	1	0	0
OTU01811	Bacteria;Actinobacteria;Actinobacteria;Acidimicrobiales;Acidimicrobiales_unclassified;Acidimicrobiales_unclassified;	5	2	5	2	0	0	1	3	4	3	6	0	5	1	0	5	5	0	3	6	1	1	0	0	0	5	0
OTU01801	Bacteria;Actinobacteria;Actinobacteria;Actinomycetales;Streptomycetaceae;Streptomyces;	4	2	3	4	2	4	6	2	2	5	2	3	2	2	0	0	1	1	3	1	3	2	1	0	1	6	1
OTU01794	Bacteria;Proteobacteria;Alphaproteobacteria;Rhodospirillales;Rhodospirillaceae;Rhodospirillaceae_unclassified;	3	4	0	4	6	0	1	4	1	1	2	2	0	3	0	0	5	2	1	2	12	3	0	0	1	6	0
OTU01810	Bacteria;Bacteria_unclassified;Bacteria_unclassified;Bacteria_unclassified;Bacteria_unclassified;Bacteria_unclassified;	0	18	1	2	2	1	0	0	2	0	1	14	7	0	2	3	0	1	1	6	0	1	0	0	1	0	0
OTU01806	Bacteria;Planctomycetes;Planctomycetia;Planctomycetales;Planctomycetaceae;Planctomycetaceae_unclassified;	0	7	0	9	1	6	1	2	4	2	6	0	2	3	1	1	0	0	1	0	0	0	1	0	4	2	10
OTU01813	Bacteria;Proteobacteria;Alphaproteobacteria;Rhodospirillales;Rhodospirillaceae;Rhodospirillaceae_unclassified;	2	5	5	1	1	2	0	2	3	0	2	0	5	1	0	2	0	2	7	0	7	7	3	0	0	6	0
OTU01805	Bacteria;Gemmatimonadetes;Gemmatimonadetes;Gemmatimonadales;Gemmatimonadaceae;Gemmatimonas;	2	7	7	2	0	1	2	4	0	0	1	5	3	2	2	2	6	1	4	1	0	1	0	5	1	4	0
OTU01804	Bacteria;Armatimonadetes;Armatimonadetes_gp4;Armatimonadetes_gp4_unclassified;Armatimonadetes_gp4_unclassified;Armatimonadetes_gp4_unclassified;	6	5	7	0	3	4	0	4	4	1	3	1	1	2	1	0	4	1	4	0	1	6	0	1	4	0	0
OTU01808	Bacteria;candidate_division_WPS-1;candidate_division_WPS-1_unclassified;candidate_division_WPS-1_unclassified;candidate_division_WPS-1_unclassified;candidate_division_WPS-1_unclassified;	2	6	7	4	1	3	3	1	1	5	7	4	0	0	3	1	0	1	0	1	0	1	0	10	0	2	0
OTU01793	Bacteria;Chloroflexi;Caldilineae;Caldilineales;Caldilineaceae;Litorilinea;	0	2	13	10	0	4	0	2	5	1	3	0	3	0	0	0	0	0	7	6	0	2	0	4	1	0	0
OTU01800	Bacteria;Candidatus_Saccharibacteria;Candidatus_Saccharibacteria_unclassified;Candidatus_Saccharibacteria_unclassified;Candidatus_Saccharibacteria_unclassified;Candidatus_Saccharibacteria_unclassified;	9	2	2	7	1	4	2	1	2	6	1	0	2	4	0	3	1	6	1	2	1	0	0	3	2	1	0
OTU01792	Bacteria;Parcubacteria;Parcubacteria_unclassified;Parcubacteria_unclassified;Parcubacteria_unclassified;Parcubacteria_unclassified;	0	2	5	9	4	3	6	3	4	6	8	0	0	0	1	0	3	1	0	0	0	0	0	0	8	0	0
OTU01809	Bacteria;Proteobacteria;Deltaproteobacteria;Myxococcales;Myxococcales_unclassified;Myxococcales_unclassified;	5	2	0	6	1	0	1	3	1	2	6	2	14	0	0	0	5	0	4	1	7	0	0	1	1	1	0
OTU01812	Bacteria;Chloroflexi;Thermomicrobia;Thermomicrobia_unclassified;Thermomicrobia_unclassified;Thermomicrobia_unclassified;	3	0	5	3	1	0	2	4	7	1	2	6	0	2	1	0	3	3	6	2	7	0	0	0	1	4	0
OTU01797	Bacteria;Actinobacteria;Actinobacteria;Actinomycetales;Actinomycetales_unclassified;Actinomycetales_unclassified;	3	6	2	0	5	0	3	3	0	5	2	4	0	4	1	2	7	1	5	0	3	0	0	0	2	5	0
OTU01798	Bacteria;Planctomycetes;Phycisphaerae;Phycisphaerales;Phycisphaeraceae;Phycisphaera;	0	12	2	9	1	1	2	0	2	7	2	0	3	1	1	2	0	2	2	1	0	1	0	4	4	4	0
OTU01803	Bacteria;Proteobacteria;Alphaproteobacteria;Rhodospirillales;Acetobacteraceae;Acetobacteraceae_unclassified;	1	0	1	1	0	2	1	1	4	0	3	2	2	0	2	1	9	1	5	7	4	1	13	0	2	0	0
OTU01807	Bacteria;Candidatus_Saccharibacteria;Candidatus_Saccharibacteria_unclassified;Candidatus_Saccharibacteria_unclassified;Candidatus_Saccharibacteria_unclassified;Candidatus_Saccharibacteria_unclassified;	0	0	0	5	1	0	0	2	1	11	4	0	0	9	15	2	1	5	0	2	0	1	0	2	2	0	0
OTU01819	Bacteria;Actinobacteria;Actinobacteria;Acidimicrobiales;Iamiaceae;Aquihabitans;	0	1	5	4	1	0	0	7	4	1	1	3	1	3	0	1	2	2	3	6	5	1	0	6	0	5	0
OTU01822	Bacteria;Bacteria_unclassified;Bacteria_unclassified;Bacteria_unclassified;Bacteria_unclassified;Bacteria_unclassified;	8	2	0	2	2	4	2	8	5	2	1	5	1	0	1	1	1	6	1	1	2	3	2	1	1	0	0
OTU01817	Bacteria;Actinobacteria;Actinobacteria;Euzebyales;Euzebyaceae;Euzebya;	4	2	3	1	1	7	0	8	0	1	2	3	0	1	1	0	8	3	4	3	2	4	0	0	1	3	0
OTU01824	Bacteria;Armatimonadetes;Armatimonadetes_gp5;Armatimonadetes_gp5_unclassified;Armatimonadetes_gp5_unclassified;Armatimonadetes_gp5_unclassified;	7	7	3	6	4	4	0	0	1	0	2	0	4	2	3	1	6	0	2	0	0	2	0	0	5	3	0
OTU01825	Bacteria;Proteobacteria;Deltaproteobacteria;Myxococcales;Nannocystaceae;Pseudenhygromyxa;	11	0	3	2	2	1	4	4	2	1	2	2	3	6	1	4	0	6	0	0	3	0	0	1	2	2	0
OTU01815	Bacteria;Acidobacteria;Acidobacteria_Gp1;Acidobacteria_Gp1_unclassified;Acidobacteria_Gp1_unclassified;Acidobacteria_Gp1_unclassified;	9	0	0	0	0	1	0	3	10	5	0	13	1	0	0	0	3	1	0	5	4	1	0	6	0	0	0
OTU01823	Bacteria;Proteobacteria;Alphaproteobacteria;Rhizobiales;Methylobacteriaceae;Microvirga;	3	2	0	3	5	5	1	3	2	3	3	3	4	2	3	5	2	0	0	2	1	3	0	3	3	1	0
OTU01821	Bacteria;Acidobacteria;Acidobacteria_Gp3;Gp3;Gp3_unclassified;Gp3_unclassified;	6	4	2	1	1	0	0	5	4	1	1	4	3	4	0	4	7	2	0	0	2	3	0	7	1	0	0
OTU01816	Bacteria;Candidatus_Saccharibacteria;Candidatus_Saccharibacteria_unclassified;Candidatus_Saccharibacteria_unclassified;Candidatus_Saccharibacteria_unclassified;Candidatus_Saccharibacteria_unclassified;	0	0	2	25	0	0	4	1	6	1	8	0	0	4	0	1	1	2	2	0	4	0	0	0	0	1	0
OTU01820	Bacteria;Proteobacteria;Alphaproteobacteria;Alphaproteobacteria_incertae_sedis;Geminicoccus;Geminicoccus_unclassified;	3	5	1	0	1	3	1	7	0	1	0	2	5	0	0	0	3	3	11	1	1	0	1	10	2	1	0
OTU01818	Bacteria;Gemmatimonadetes;Gemmatimonadetes;Gemmatimonadales;Gemmatimonadaceae;Gemmatimonas;	2	6	4	2	0	0	2	1	0	0	2	0	3	6	0	2	0	2	7	1	7	6	5	4	0	0	0
OTU01829	Bacteria;Candidatus_Saccharibacteria;Candidatus_Saccharibacteria_unclassified;Candidatus_Saccharibacteria_unclassified;Candidatus_Saccharibacteria_unclassified;Candidatus_Saccharibacteria_unclassified;	0	0	1	1	0	11	5	0	4	0	0	0	1	3	12	0	0	11	0	2	0	0	9	0	1	0	0
OTU01832	Bacteria;Gemmatimonadetes;Gemmatimonadetes;Gemmatimonadales;Gemmatimonadaceae;Gemmatimonas;	3	5	0	2	1	3	6	1	1	3	10	13	0	1	1	6	0	2	0	0	0	1	0	0	2	0	0
OTU01826	Bacteria;Bacteroidetes;Sphingobacteriia;Sphingobacteriales;Chitinophagaceae;Chitinophagaceae_unclassified;	1	2	2	15	1	0	2	1	1	13	4	2	0	2	3	2	2	2	0	0	2	0	0	0	4	0	0
OTU01834	Bacteria;Chloroflexi;Thermomicrobia;Sphaerobacterales;Sphaerobacteraceae;Sphaerobacteraceae_unclassified;	1	4	8	4	8	4	1	3	4	1	4	1	0	2	2	1	0	1	3	1	0	0	1	0	6	1	0
OTU01827	Bacteria;Bacteroidetes;Sphingobacteriia;Sphingobacteriales;Sphingobacteriales_unclassified;Sphingobacteriales_unclassified;	0	11	2	3	5	1	1	3	2	0	0	1	0	8	5	4	0	1	1	0	2	2	4	0	0	5	0
OTU01830	Bacteria;Actinobacteria;Actinobacteria;Actinomycetales;Nocardioidaceae;Nocardioidaceae_unclassified;	6	3	5	1	2	4	1	3	4	0	2	2	1	0	0	1	0	0	8	0	0	0	8	4	3	3	0
OTU01828	Bacteria;Proteobacteria;Deltaproteobacteria;Bdellovibrionales;Bdellovibrionaceae;Vampirovibrio;	3	6	1	2	4	2	6	1	4	3	3	0	0	3	3	2	0	1	3	2	0	6	0	0	6	0	0
OTU01835	Bacteria;Actinobacteria;Actinobacteria;Acidimicrobiales;Acidimicrobineae_incertae_sedis;Aciditerrimonas;	4	2	3	2	1	3	0	1	4	2	0	9	2	1	0	4	3	0	5	0	7	0	0	4	1	3	0
OTU01831	Bacteria;Candidatus_Saccharibacteria;Candidatus_Saccharibacteria_unclassified;Candidatus_Saccharibacteria_unclassified;Candidatus_Saccharibacteria_unclassified;Candidatus_Saccharibacteria_unclassified;	1	1	1	0	4	9	16	0	5	6	6	0	0	4	0	1	0	0	0	0	4	0	0	1	2	0	0
OTU01833	Bacteria;Acidobacteria;Acidobacteria_Gp16;Gp16;Gp16_unclassified;Gp16_unclassified;	4	1	0	5	1	3	4	2	1	1	0	3	3	0	1	5	4	4	7	1	0	2	4	1	2	2	0
OTU01842	Bacteria;Bacteroidetes;Sphingobacteriia;Sphingobacteriales;Sphingobacteriales_unclassified;Sphingobacteriales_unclassified;	0	4	0	1	4	2	12	3	2	3	4	2	2	3	2	5	2	0	0	5	0	0	0	0	4	0	0
OTU01839	Bacteria;Acidobacteria;Acidobacteria_Gp3;Gp3;Gp3_unclassified;Gp3_unclassified;	1	3	1	2	4	9	3	1	1	10	0	2	0	1	0	3	0	0	1	1	0	2	1	1	1	6	6
OTU01838	Bacteria;Chloroflexi;Thermomicrobia;Thermomicrobia_unclassified;Thermomicrobia_unclassified;Thermomicrobia_unclassified;	4	1	0	3	2	3	4	7	3	2	6	0	1	1	4	4	0	2	0	6	0	1	0	1	5	0	0
OTU01845	Bacteria;Proteobacteria;Deltaproteobacteria;Deltaproteobacteria_unclassified;Deltaproteobacteria_unclassified;Deltaproteobacteria_unclassified;	2	4	5	9	5	0	3	0	4	3	7	0	0	4	1	3	1	2	0	0	3	1	0	1	2	0	0
OTU01846	Bacteria;Planctomycetes;Phycisphaerae;Phycisphaerae_unclassified;Phycisphaerae_unclassified;Phycisphaerae_unclassified;	2	0	6	6	2	0	4	2	5	9	9	0	0	2	0	2	0	1	1	0	0	0	1	1	4	3	0
OTU01836	Bacteria;Actinobacteria;Actinobacteria;Euzebyales;Euzebyaceae;Euzebya;	0	1	6	3	10	12	2	3	1	0	2	2	0	2	0	1	4	0	7	2	0	2	0	0	0	0	0
OTU01843	Bacteria;Gemmatimonadetes;Gemmatimonadetes;Gemmatimonadales;Gemmatimonadaceae;Gemmatimonas;	2	2	3	7	1	6	0	1	2	2	2	0	2	0	3	4	8	6	0	6	0	1	1	1	0	0	0
OTU01841	Bacteria;Proteobacteria;Gammaproteobacteria;Xanthomonadales;Xanthomonadaceae;Aspromonas;	5	6	5	0	0	2	9	4	7	4	6	0	0	2	1	1	0	2	2	1	1	0	0	0	2	0	0
OTU01840	Bacteria;Acidobacteria;Acidobacteria_Gp4;Gp4;Gp4_unclassified;Gp4_unclassified;	3	7	1	0	0	3	0	1	2	3	1	0	2	1	6	0	0	1	1	1	3	5	11	5	2	1	0
OTU01847	Bacteria;Bacteria_unclassified;Bacteria_unclassified;Bacteria_unclassified;Bacteria_unclassified;Bacteria_unclassified;	0	0	2	17	3	0	4	3	1	5	5	0	1	5	0	1	0	0	0	0	0	3	0	2	2	6	0
OTU01837	Bacteria;Proteobacteria;Alphaproteobacteria;Rhizobiales;Rhizobiales_incertae_sedis;Vasilyevaea;	8	3	8	1	0	0	1	5	2	1	1	1	1	3	3	2	4	3	2	0	3	1	0	2	4	0	1
OTU01844	Bacteria;Gemmatimonadetes;Gemmatimonadetes;Gemmatimonadales;Gemmatimonadaceae;Gemmatimonas;	3	7	9	3	5	0	0	6	0	0	6	0	0	0	0	0	5	0	10	0	0	2	3	0	0	1	0
OTU01848	Bacteria;Proteobacteria;Alphaproteobacteria;Rhizobiales;Hyphomicrobiaceae;Prosthecomicrobium;	6	1	6	0	0	2	0	1	2	1	6	0	6	0	3	2	0	0	5	1	1	9	0	0	3	4	0
OTU01854	Bacteria;Actinobacteria;Actinobacteria;Actinomycetales;Micromonosporaceae;Rhizocola;	5	1	4	1	2	1	2	4	2	4	0	0	3	6	0	2	0	3	2	0	0	1	12	0	3	1	0
OTU01852	Bacteria;Fusobacteria;Fusobacteriia;Fusobacteriales;Fusobacteriaceae;Fusobacterium;	0	0	0	0	0	33	0	0	0	0	0	3	0	0	1	0	0	0	0	0	4	0	0	0	0	0	18
OTU01861	Bacteria;Proteobacteria;Alphaproteobacteria;Rhodobacterales;Rhodobacteraceae;Rhodobacteraceae_unclassified;	4	0	1	0	3	1	1	1	0	1	3	4	0	1	3	1	4	1	3	15	2	3	0	5	1	1	0
OTU01862	Bacteria;Gemmatimonadetes;Gemmatimonadetes;Gemmatimonadales;Gemmatimonadaceae;Gemmatimonas;	7	5	2	8	3	7	0	2	0	1	0	2	4	2	0	1	2	1	3	0	0	2	0	0	2	5	0
OTU01853	Bacteria;Bacteroidetes;Bacteroidetes_unclassified;Bacteroidetes_unclassified;Bacteroidetes_unclassified;Bacteroidetes_unclassified;	7	1	4	3	0	0	0	6	5	3	0	6	0	1	0	0	1	2	2	3	6	0	8	0	1	0	0
OTU01851	Bacteria;Bacteroidetes;Cytophagia;Cytophagales;Cytophagaceae;Adhaeribacter;	2	1	0	1	5	7	1	6	2	3	6	4	0	0	1	2	2	0	0	5	4	0	0	5	2	0	0
OTU01863	Bacteria;Bacteroidetes;Cytophagia;Cytophagales;Chryseolinea;Chryseolinea_unclassified;	2	0	0	3	1	0	4	2	5	3	0	2	4	5	0	2	1	2	0	0	7	5	1	2	5	3	0
OTU01850	Bacteria;Bacteroidetes;Sphingobacteriia;Sphingobacteriales;Chitinophagaceae;Chitinophagaceae_unclassified;	0	0	1	2	4	3	1	0	1	3	3	0	2	4	3	0	2	1	4	1	0	3	1	0	2	3	15
OTU01865	Bacteria;Bacteria_unclassified;Bacteria_unclassified;Bacteria_unclassified;Bacteria_unclassified;Bacteria_unclassified;	0	57	0	0	0	0	0	0	0	0	1	0	0	0	0	0	0	0	0	0	0	1	0	0	0	0	0
OTU01857	Bacteria;Bacteria_unclassified;Bacteria_unclassified;Bacteria_unclassified;Bacteria_unclassified;Bacteria_unclassified;	0	8	6	9	5	0	0	1	1	5	1	11	0	0	2	3	0	1	2	0	0	2	0	0	2	0	0
OTU01864	Bacteria;Bacteroidetes;Cytophagia;Cytophagales;Ohtaekwangia;Ohtaekwangia_unclassified;	0	1	2	7	3	0	14	4	3	5	0	2	3	0	0	1	4	1	1	0	2	2	2	1	1	0	0
OTU01856	Bacteria;Planctomycetes;Planctomycetia;Planctomycetales;Planctomycetaceae;Planctopirus;	0	5	4	4	3	4	3	2	6	2	5	0	0	0	2	4	0	0	1	0	0	0	0	1	6	7	0
OTU01858	Bacteria;Planctomycetes;Phycisphaerae;Tepidisphaerales;Tepidisphaeraceae;Tepidisphaera;	2	4	2	4	5	2	7	5	8	4	5	1	0	1	1	0	1	2	1	0	0	0	2	1	1	0	0
OTU01859	Bacteria;Actinobacteria;Actinobacteria;Acidimicrobiales;Iamiaceae;Iamiaceae_unclassified;	1	1	3	1	0	7	2	1	2	4	1	1	4	0	1	2	10	0	3	0	0	3	8	0	1	3	0
OTU01855	Bacteria;Actinobacteria;Actinobacteria;Acidimicrobiales;Acidimicrobiales_unclassified;Acidimicrobiales_unclassified;	2	3	2	2	2	2	3	2	5	1	2	0	0	1	2	6	7	5	3	1	1	1	1	2	3	0	0
OTU01849	Bacteria;Gemmatimonadetes;Gemmatimonadetes;Gemmatimonadales;Gemmatimonadaceae;Gemmatimonas;	1	0	2	2	1	0	0	0	2	0	0	0	0	0	0	0	0	0	0	0	3	0	7	0	0	13	28
OTU01860	Bacteria;Candidatus_Saccharibacteria;Candidatus_Saccharibacteria_unclassified;Candidatus_Saccharibacteria_unclassified;Candidatus_Saccharibacteria_unclassified;Candidatus_Saccharibacteria_unclassified;	2	0	3	8	0	5	3	8	3	1	3	0	1	1	3	4	0	2	0	1	0	0	0	0	1	3	7
OTU01877	Bacteria;Armatimonadetes;Armatimonadia;Armatimonadales;Armatimonadaceae;Armatimonas/Armatimonadetes_gp1;	2	0	3	2	6	3	1	0	0	1	1	2	1	1	7	4	0	4	1	7	3	2	0	5	0	2	0
OTU01879	Bacteria;Candidatus_Saccharibacteria;Candidatus_Saccharibacteria_unclassified;Candidatus_Saccharibacteria_unclassified;Candidatus_Saccharibacteria_unclassified;Candidatus_Saccharibacteria_unclassified;	0	0	2	0	1	8	0	5	0	1	0	1	0	0	2	2	0	1	1	6	10	0	8	5	5	0	0
OTU01881	Bacteria;Candidatus_Saccharibacteria;Candidatus_Saccharibacteria_unclassified;Candidatus_Saccharibacteria_unclassified;Candidatus_Saccharibacteria_unclassified;Candidatus_Saccharibacteria_unclassified;	1	1	6	0	2	0	1	2	5	2	6	1	7	1	0	3	1	3	0	3	1	0	0	6	5	1	0
OTU01880	Bacteria;Planctomycetes;Planctomycetia;Planctomycetales;Planctomycetaceae;Pirellula;	0	3	1	3	1	1	10	4	2	5	2	0	1	1	0	4	5	4	0	0	1	6	0	0	4	0	0
OTU01878	Bacteria;Bacteroidetes;Sphingobacteriia;Sphingobacteriales;Chitinophagaceae;Chitinophagaceae_unclassified;	2	2	0	10	15	0	2	3	0	1	1	0	2	2	2	3	0	3	0	0	3	0	0	0	2	1	4
OTU01876	Bacteria;Proteobacteria;Proteobacteria_unclassified;Proteobacteria_unclassified;Proteobacteria_unclassified;Proteobacteria_unclassified;	0	0	0	0	0	0	0	2	0	0	0	1	0	0	0	0	0	0	0	0	0	0	0	0	0	0	55
OTU01875	Bacteria;Bacteria_unclassified;Bacteria_unclassified;Bacteria_unclassified;Bacteria_unclassified;Bacteria_unclassified;	0	3	0	8	1	2	3	0	4	1	13	3	0	5	11	0	0	0	0	1	1	0	0	1	1	0	0
OTU01882	Bacteria;Planctomycetes;Planctomycetia;Planctomycetales;Planctomycetaceae;Planctomycetaceae_unclassified;	8	2	0	0	5	0	0	4	3	1	2	0	1	3	2	2	0	2	2	11	0	1	1	3	2	3	0
OTU01868	Bacteria;Proteobacteria;Alphaproteobacteria;Rhodospirillales;Acetobacteraceae;Craurococcus;	2	2	1	4	4	0	3	4	0	1	1	6	7	0	0	1	1	1	5	3	1	1	9	0	1	0	0
OTU01874	Bacteria;Chloroflexi;Chloroflexia;Chloroflexales;Chloroflexaceae;Roseiflexus;	2	1	7	1	2	2	3	1	3	2	3	0	13	1	1	4	2	2	0	2	1	0	0	0	2	3	0
OTU01873	Bacteria;Bacteroidetes;Sphingobacteriia;Sphingobacteriales;Chitinophagaceae;Chitinophagaceae_unclassified;	0	2	2	7	0	0	4	0	0	12	5	0	0	1	21	1	1	2	0	0	0	0	0	0	0	0	0
OTU01870	Bacteria;Candidatus_Saccharibacteria;Candidatus_Saccharibacteria_unclassified;Candidatus_Saccharibacteria_unclassified;Candidatus_Saccharibacteria_unclassified;Candidatus_Saccharibacteria_unclassified;	0	13	0	2	1	1	0	0	3	0	0	2	6	19	1	5	0	1	0	0	3	0	0	0	1	0	0
OTU01867	Bacteria;Bacteroidetes;Sphingobacteriia;Sphingobacteriales;Chitinophagaceae;Chitinophaga;	0	2	0	0	1	1	4	4	2	1	3	1	1	3	9	6	0	0	0	1	10	3	0	3	3	0	0
OTU01872	Bacteria;Actinobacteria;Actinobacteria;Actinomycetales;Micrococcaceae;Arthrobacter;	5	5	3	1	1	2	14	1	0	1	0	1	2	0	0	1	0	3	4	1	5	1	0	0	2	5	0
OTU01869	Bacteria;Proteobacteria;Alphaproteobacteria;Rhodospirillales;Reyranella;Reyranella_unclassified;	1	2	1	5	2	2	4	1	1	1	4	2	4	1	3	2	2	2	2	0	1	6	1	1	0	6	1
OTU01866	Bacteria;Gemmatimonadetes;Gemmatimonadetes;Gemmatimonadales;Gemmatimonadaceae;Gemmatimonas;	1	0	2	3	0	0	0	0	2	1	3	1	6	0	1	0	3	2	6	5	0	1	21	0	0	0	0
OTU01871	Bacteria;Bacteroidetes;Bacteroidia;Bacteroidales;Prolixibacteraceae;Prolixibacter;	3	0	0	2	0	0	0	3	1	2	0	0	0	6	2	0	6	0	3	0	0	0	0	4	0	4	22
OTU01885	Bacteria;Proteobacteria;Deltaproteobacteria;Bdellovibrionales;Bdellovibrionaceae;Bdellovibrio;	0	6	0	1	0	1	12	0	4	4	5	1	0	1	19	0	0	0	0	0	0	0	0	0	0	3	0
OTU01897	Bacteria;Bacteroidetes;Sphingobacteriia;Sphingobacteriales;Sphingobacteriaceae;Olivibacter;	0	0	0	0	0	0	0	0	0	0	0	0	0	57	0	0	0	0	0	0	0	0	0	0	0	0	0
OTU01896	Bacteria;Verrucomicrobia;Verrucomicrobia_unclassified;Verrucomicrobia_unclassified;Verrucomicrobia_unclassified;Verrucomicrobia_unclassified;	3	0	9	8	2	2	6	3	1	2	6	1	0	2	1	0	2	3	0	0	0	0	0	1	4	1	0
OTU01901	Bacteria;Chloroflexi;Anaerolineae;Anaerolineales;Anaerolineaceae;Thermomarinilinea;	1	2	3	3	2	11	0	0	1	0	5	4	1	1	12	6	1	2	1	0	0	0	0	0	1	0	0
OTU01890	Bacteria;Actinobacteria;Actinobacteria;Actinomycetales;Nocardioidaceae;Nocardioidaceae_unclassified;	5	3	1	2	2	1	1	3	1	1	3	4	3	2	0	0	3	2	5	0	1	5	6	1	1	1	0
OTU01899	Bacteria;Proteobacteria;Alphaproteobacteria;Rhizobiales;Rhizobiales_unclassified;Rhizobiales_unclassified;	0	2	1	2	1	2	0	2	1	4	6	4	5	5	6	4	1	3	0	1	0	7	0	0	0	0	0
OTU01884	Bacteria;Proteobacteria;Alphaproteobacteria;Rhizobiales;Bradyrhizobiaceae;Salinarimonas;	4	1	4	3	3	3	3	4	1	5	2	3	3	1	0	1	3	1	5	1	1	2	0	2	0	1	0
OTU01900	Bacteria;Bacteroidetes;Cytophagia;Cytophagales;Chryseolinea;Chryseolinea_unclassified;	0	1	0	1	1	0	4	0	3	4	2	15	0	11	0	0	1	0	2	1	3	0	0	4	0	4	0
OTU01888	Bacteria;Proteobacteria;Gammaproteobacteria;Pseudomonadales;Pseudomonadaceae;Serpens;	0	11	0	1	0	0	8	0	1	1	2	0	0	0	25	5	0	0	0	0	0	0	0	0	3	0	0
OTU01891	Bacteria;Planctomycetes;Planctomycetia;Planctomycetales;Planctomycetaceae;Gemmata;	3	4	4	7	1	4	4	2	3	1	5	1	0	0	0	4	0	1	5	0	2	0	1	0	5	0	0
OTU01893	Bacteria;Chloroflexi;Thermomicrobia;Thermomicrobia_unclassified;Thermomicrobia_unclassified;Thermomicrobia_unclassified;	1	0	12	1	3	4	2	5	5	0	5	0	1	4	1	1	1	6	1	0	0	1	0	0	3	0	0
OTU01892	Bacteria;Bacteroidetes;Bacteroidetes_unclassified;Bacteroidetes_unclassified;Bacteroidetes_unclassified;Bacteroidetes_unclassified;	0	0	1	0	2	2	1	3	0	3	2	2	0	3	1	1	0	7	0	4	5	0	0	0	0	0	20
OTU01894	Bacteria;Bacteroidetes;Sphingobacteriia;Sphingobacteriales;Sphingobacteriaceae;Pedobacter;	1	16	2	1	0	1	3	0	0	6	8	2	0	1	6	1	3	0	0	4	0	0	0	0	0	2	0
OTU01886	Bacteria;Bacteria_unclassified;Bacteria_unclassified;Bacteria_unclassified;Bacteria_unclassified;Bacteria_unclassified;	1	0	2	31	0	2	2	2	0	1	2	2	0	2	0	2	0	2	0	0	2	0	0	0	0	4	0
OTU01889	Bacteria;Proteobacteria;Deltaproteobacteria;Deltaproteobacteria_unclassified;Deltaproteobacteria_unclassified;Deltaproteobacteria_unclassified;	0	1	4	3	5	8	3	1	6	6	1	0	0	0	4	2	1	0	0	0	0	2	0	1	8	1	0
OTU01898	Bacteria;Gemmatimonadetes;Gemmatimonadetes;Gemmatimonadales;Gemmatimonadaceae;Gemmatimonas;	3	2	1	0	0	0	0	1	2	1	0	8	3	0	0	5	0	5	1	0	3	3	16	0	0	3	0
OTU01883	Bacteria;Chloroflexi;Caldilineae;Caldilineales;Caldilineaceae;Litorilinea;	0	7	7	13	5	0	3	7	1	1	0	0	0	1	0	0	1	0	0	0	0	4	0	0	4	3	0
OTU01887	Bacteria;Actinobacteria;Actinobacteria;Acidimicrobiales;Acidimicrobiaceae;Ilumatobacter;	3	7	3	1	1	2	0	0	2	9	0	1	2	3	1	1	3	2	3	0	2	5	1	1	3	1	0
OTU01895	Bacteria;Bacteria_unclassified;Bacteria_unclassified;Bacteria_unclassified;Bacteria_unclassified;Bacteria_unclassified;	0	5	1	8	0	0	2	3	3	4	3	0	1	4	0	6	1	1	0	7	1	1	0	0	3	3	0
OTU01913	Bacteria;Planctomycetes;Planctomycetia;Planctomycetales;Planctomycetaceae;Planctomycetaceae_unclassified;	3	6	10	1	3	5	0	2	2	3	9	0	0	2	1	2	0	1	3	1	0	0	0	0	1	1	0
OTU01920	Bacteria;Bacteroidetes;Sphingobacteriia;Sphingobacteriales;Chitinophagaceae;Heliimonas;	2	2	0	7	1	0	5	9	3	0	0	6	0	8	0	0	0	0	0	0	0	0	0	13	0	0	0
OTU01918	Bacteria;Firmicutes;Clostridia;Clostridiales;Clostridiaceae_1;Clostridium_sensu_stricto;	6	0	0	13	2	0	1	2	0	4	2	5	4	0	2	4	2	1	0	0	0	2	0	0	4	2	0
OTU01909	Bacteria;Actinobacteria;Actinobacteria;Actinomycetales;Geodermatophilaceae;Blastococcus;	5	1	4	1	0	3	2	2	1	3	1	2	2	2	3	3	3	1	2	1	0	4	5	2	3	0	0
OTU01917	Bacteria;Chloroflexi;Anaerolineae;Anaerolineales;Anaerolineaceae;Anaerolineaceae_unclassified;	0	0	9	0	0	0	2	2	17	2	7	0	0	3	0	5	0	2	6	0	0	0	0	0	1	0	0
OTU01912	Bacteria;Bacteroidetes;Sphingobacteriia;Sphingobacteriales;Sphingobacteriaceae;Sphingobacterium;	0	0	0	0	0	0	10	1	0	1	6	0	0	0	26	0	0	1	0	0	0	0	0	6	5	0	0
OTU01907	Bacteria;Candidatus_Saccharibacteria;Candidatus_Saccharibacteria_unclassified;Candidatus_Saccharibacteria_unclassified;Candidatus_Saccharibacteria_unclassified;Candidatus_Saccharibacteria_unclassified;	8	0	1	3	5	1	17	0	2	10	0	2	1	0	0	0	0	4	1	0	0	0	0	0	1	0	0
OTU01903	Bacteria;Bacteroidetes;Sphingobacteriia;Sphingobacteriales;Sphingobacteriaceae;Mucilaginibacter;	2	0	2	1	0	0	0	4	12	1	0	19	5	0	0	0	0	4	0	0	4	1	0	1	0	0	0
OTU01902	Bacteria;Planctomycetes;Planctomycetia;Planctomycetales;Planctomycetaceae;Planctomycetaceae_unclassified;	5	5	5	9	0	0	2	2	5	2	2	0	0	4	6	1	0	1	1	0	0	0	0	2	0	3	1
OTU01921	Bacteria;Bacteria_unclassified;Bacteria_unclassified;Bacteria_unclassified;Bacteria_unclassified;Bacteria_unclassified;	1	4	15	6	0	1	5	2	1	2	6	0	0	4	1	5	0	2	1	0	0	0	0	0	0	0	0
OTU01908	Bacteria;Actinobacteria;Actinobacteria;Actinomycetales;Thermomonosporaceae;Thermomonosporaceae_unclassified;	0	2	0	1	13	0	3	0	0	0	0	9	5	1	0	5	0	1	14	0	0	0	0	0	0	2	0
OTU01904	Bacteria;Planctomycetes;Planctomycetia;Planctomycetales;Planctomycetaceae;Planctomycetaceae_unclassified;	0	14	6	5	3	4	4	1	2	0	5	0	0	2	1	1	1	2	2	0	1	0	0	1	0	1	0
OTU01905	Bacteria;Candidatus_Saccharibacteria;Candidatus_Saccharibacteria_unclassified;Candidatus_Saccharibacteria_unclassified;Candidatus_Saccharibacteria_unclassified;Candidatus_Saccharibacteria_unclassified;	0	7	5	9	1	4	0	6	2	0	9	2	1	1	0	0	0	0	1	0	3	4	0	0	1	0	0
OTU01916	Bacteria;Gemmatimonadetes;Gemmatimonadetes;Gemmatimonadales;Gemmatimonadaceae;Gemmatimonas;	2	0	1	4	0	7	2	2	2	3	4	1	4	5	2	3	0	3	2	4	0	1	0	0	0	4	0
OTU01915	Bacteria;Planctomycetes;Planctomycetia;Planctomycetales;Planctomycetaceae;Pirellula;	1	2	2	4	4	3	4	4	3	2	5	0	0	8	0	5	0	4	0	1	2	0	0	1	1	0	0
OTU01911	Bacteria;Bacteria_unclassified;Bacteria_unclassified;Bacteria_unclassified;Bacteria_unclassified;Bacteria_unclassified;	4	4	5	4	0	2	1	0	8	1	3	3	1	3	0	1	2	2	0	1	1	0	0	2	8	0	0
OTU01914	Bacteria;Bacteroidetes;Sphingobacteriia;Sphingobacteriales;Sphingobacteriaceae;Pedobacter;	0	1	3	20	0	0	4	1	0	11	1	0	0	0	0	4	3	2	0	0	0	0	0	0	5	1	0
OTU01910	Bacteria;Chloroflexi;Chloroflexi_unclassified;Chloroflexi_unclassified;Chloroflexi_unclassified;Chloroflexi_unclassified;	0	3	11	2	2	4	1	2	0	1	1	1	1	0	1	7	1	0	0	1	0	3	0	8	2	1	3
OTU01919	Bacteria;Chloroflexi;Anaerolineae;Anaerolineales;Anaerolineaceae;Anaerolineaceae_unclassified;	1	13	5	3	4	0	0	3	3	0	2	0	0	1	0	0	0	1	1	0	0	5	0	0	7	7	0
OTU01906	Bacteria;Chloroflexi;Chloroflexi_unclassified;Chloroflexi_unclassified;Chloroflexi_unclassified;Chloroflexi_unclassified;	1	0	1	5	3	0	5	5	3	0	3	3	0	1	6	3	2	3	1	2	0	3	0	1	3	2	0
OTU01926	Bacteria;Bacteria_unclassified;Bacteria_unclassified;Bacteria_unclassified;Bacteria_unclassified;Bacteria_unclassified;	1	1	6	2	8	1	1	4	0	7	2	0	0	2	1	0	0	3	1	0	0	8	0	3	4	0	0
OTU01931	Bacteria;Bacteria_unclassified;Bacteria_unclassified;Bacteria_unclassified;Bacteria_unclassified;Bacteria_unclassified;	0	4	3	2	0	0	2	7	0	1	6	7	0	6	1	4	0	0	0	0	0	1	0	0	4	7	0
OTU01922	Bacteria;Proteobacteria;Proteobacteria_unclassified;Proteobacteria_unclassified;Proteobacteria_unclassified;Proteobacteria_unclassified;	0	1	2	0	1	0	0	1	4	0	1	0	3	4	4	1	2	2	1	3	0	5	0	0	0	0	20
OTU01930	Bacteria;Proteobacteria;Alphaproteobacteria;Rhodospirillales;Acetobacteraceae;Acidisoma;	1	0	1	0	1	0	3	0	3	1	1	6	0	5	3	0	2	3	2	0	1	13	3	2	1	3	0
OTU01923	Bacteria;Verrucomicrobia;Verrucomicrobiae;Verrucomicrobiales;Verrucomicrobiaceae;Verrucomicrobiaceae_unclassified;	4	5	2	0	2	1	7	2	0	6	2	4	0	4	8	2	1	1	0	0	0	1	0	0	3	0	0
OTU01932	Bacteria;Planctomycetes;Phycisphaerae;Tepidisphaerales;Tepidisphaeraceae;Tepidisphaera;	0	2	6	6	2	1	0	0	1	3	1	1	0	2	5	9	5	1	1	2	0	0	0	5	2	0	0
OTU01935	Bacteria;Actinobacteria;Actinobacteria;Acidimicrobiales;Iamiaceae;Aquihabitans;	1	1	7	3	1	2	1	2	1	0	3	0	3	2	4	1	0	3	3	1	0	4	9	2	0	1	0
OTU01928	Bacteria;Bacteroidetes;Cytophagia;Cytophagales;Chryseolinea;Chryseolinea_unclassified;	1	0	0	0	2	0	0	1	2	2	2	6	2	6	4	1	0	3	0	2	2	5	1	9	0	1	3
OTU01936	Bacteria;Chloroflexi;Anaerolineae;Anaerolineales;Anaerolineaceae;Anaerolineaceae_unclassified;	1	1	2	6	1	5	2	5	3	1	1	0	6	0	2	7	1	3	2	0	0	1	2	0	0	2	1
OTU01937	Bacteria;Gemmatimonadetes;Gemmatimonadetes;Gemmatimonadales;Gemmatimonadaceae;Gemmatimonas;	8	6	5	1	6	0	1	1	1	0	3	0	7	2	0	0	6	0	0	2	4	2	0	0	0	0	0
OTU01933	Bacteria;Candidatus_Saccharibacteria;Candidatus_Saccharibacteria_unclassified;Candidatus_Saccharibacteria_unclassified;Candidatus_Saccharibacteria_unclassified;Candidatus_Saccharibacteria_unclassified;	0	0	0	0	0	0	0	0	0	0	0	0	0	0	55	0	0	0	0	0	0	0	0	0	0	0	0
OTU01925	Bacteria;Proteobacteria;Alphaproteobacteria;Rhodobacterales;Rhodobacteraceae;Rhodobacteraceae_unclassified;	2	2	2	1	4	2	0	0	8	4	1	1	2	2	1	8	0	0	5	2	1	0	0	3	1	3	0
OTU01924	Bacteria;Bacteria_unclassified;Bacteria_unclassified;Bacteria_unclassified;Bacteria_unclassified;Bacteria_unclassified;	0	2	2	3	2	0	2	1	3	1	0	4	3	0	1	0	0	0	3	0	0	0	0	0	1	0	27
OTU01938	Bacteria;Candidatus_Saccharibacteria;Candidatus_Saccharibacteria_unclassified;Candidatus_Saccharibacteria_unclassified;Candidatus_Saccharibacteria_unclassified;Candidatus_Saccharibacteria_unclassified;	0	0	15	4	3	0	17	1	0	12	0	0	0	0	0	1	1	0	0	0	0	0	0	0	1	0	0
OTU01934	Bacteria;Chloroflexi;Chloroflexi_unclassified;Chloroflexi_unclassified;Chloroflexi_unclassified;Chloroflexi_unclassified;	1	1	4	6	12	2	2	2	4	3	5	0	0	1	2	0	0	1	3	4	0	0	0	0	2	0	0
OTU01939	Bacteria;Planctomycetes;Planctomycetia;Planctomycetales;Planctomycetaceae;Planctomycetaceae_unclassified;	1	3	4	3	1	5	1	6	4	1	3	0	0	0	0	3	6	1	2	0	5	0	0	0	4	2	0
OTU01927	Bacteria;Bacteroidetes;Flavobacteriia;Flavobacteriales;Flavobacteriaceae;Flavobacteriaceae_unclassified;	4	0	0	4	1	0	3	3	6	0	4	7	0	8	0	0	0	2	1	0	0	3	0	2	7	0	0
OTU01929	Bacteria;Acidobacteria;Acidobacteria_Gp3;Paludibaculum;Paludibaculum_unclassified;Paludibaculum_unclassified;	0	3	3	3	0	0	3	3	5	0	0	0	0	7	0	2	6	1	1	2	0	1	12	0	2	1	0
OTU01949	Bacteria;Proteobacteria;Gammaproteobacteria;Xanthomonadales;Xanthomonadaceae;Stenotrophomonas;	0	1	2	0	3	0	0	0	2	5	5	0	0	0	26	0	1	1	0	0	0	1	0	1	6	0	0
OTU01940	Bacteria;Acidobacteria;Acidobacteria_Gp18;Gp18;Gp18_unclassified;Gp18_unclassified;	9	0	1	5	1	7	2	1	3	1	2	4	0	2	0	0	0	3	0	0	0	0	0	11	2	0	0
OTU01961	Bacteria;Bacteroidetes;Flavobacteriia;Flavobacteriales;Flavobacteriaceae;Flavobacterium;	0	7	5	1	2	1	4	7	3	0	12	0	0	0	1	4	1	0	0	0	0	2	0	0	2	2	0
OTU01943	Bacteria;Bacteria_unclassified;Bacteria_unclassified;Bacteria_unclassified;Bacteria_unclassified;Bacteria_unclassified;	3	1	3	4	1	4	0	0	0	2	0	4	0	3	3	1	4	4	1	4	0	1	6	0	3	2	0
OTU01941	Bacteria;Candidatus_Saccharibacteria;Candidatus_Saccharibacteria_unclassified;Candidatus_Saccharibacteria_unclassified;Candidatus_Saccharibacteria_unclassified;Candidatus_Saccharibacteria_unclassified;	0	0	1	10	2	3	4	3	3	5	1	5	5	1	0	0	0	1	0	0	5	0	0	1	4	0	0
OTU01964	Bacteria;Proteobacteria;Alphaproteobacteria;Sphingomonadales;Sphingomonadaceae;Sphingomonas;	5	2	2	0	0	0	3	3	0	2	2	1	0	3	0	0	3	5	4	2	2	0	6	4	1	0	4
OTU01954	Bacteria;Bacteroidetes;Cytophagia;Cytophagales;Chryseolinea;Chryseolinea_unclassified;	1	8	4	2	1	0	0	6	0	1	4	0	0	3	0	2	0	0	2	0	1	1	1	0	5	7	5
OTU01948	Bacteria;Actinobacteria;Actinobacteria;Actinomycetales;Streptosporangiaceae;Nonomuraea;	1	2	1	0	6	8	2	4	9	1	1	0	1	1	0	1	0	0	3	1	0	0	2	3	7	0	0
OTU01962	Bacteria;Chloroflexi;Anaerolineae;Anaerolineales;Anaerolineaceae;Thermomarinilinea;	0	1	6	4	4	4	2	4	4	2	2	0	1	3	6	2	0	1	0	0	0	2	0	6	0	0	0
OTU01952	Bacteria;candidate_division_WPS-1;candidate_division_WPS-1_unclassified;candidate_division_WPS-1_unclassified;candidate_division_WPS-1_unclassified;candidate_division_WPS-1_unclassified;	0	3	8	0	3	0	0	0	6	1	5	0	4	5	2	0	0	3	0	3	2	0	0	3	2	4	0
OTU01950	Bacteria;Bacteroidetes;Sphingobacteriia;Sphingobacteriales;Sphingobacteriaceae;Sphingobacterium;	0	2	0	0	1	10	0	3	1	3	1	0	0	0	5	18	0	3	0	1	0	0	0	1	5	0	0
OTU01951	Bacteria;Candidatus_Saccharibacteria;Candidatus_Saccharibacteria_unclassified;Candidatus_Saccharibacteria_unclassified;Candidatus_Saccharibacteria_unclassified;Candidatus_Saccharibacteria_unclassified;	0	2	3	8	4	0	7	1	0	6	1	4	1	2	4	2	0	0	0	2	0	4	0	0	3	0	0
OTU01942	Bacteria;Chloroflexi;Chloroflexi_unclassified;Chloroflexi_unclassified;Chloroflexi_unclassified;Chloroflexi_unclassified;	3	0	2	5	2	0	0	7	5	1	1	3	0	3	1	0	0	4	2	7	6	0	0	0	2	0	0
OTU01946	Bacteria;Bacteria_unclassified;Bacteria_unclassified;Bacteria_unclassified;Bacteria_unclassified;Bacteria_unclassified;	3	4	0	2	2	9	2	0	3	2	2	6	0	0	0	2	0	1	8	0	0	1	1	0	3	3	0
OTU01958	Bacteria;Planctomycetes;Phycisphaerae;Tepidisphaerales;Tepidisphaeraceae;Tepidisphaera;	0	0	3	0	6	0	2	2	3	4	3	1	0	7	3	1	0	4	1	0	0	0	0	12	1	1	0
OTU01955	Bacteria;Candidatus_Saccharibacteria;Candidatus_Saccharibacteria_unclassified;Candidatus_Saccharibacteria_unclassified;Candidatus_Saccharibacteria_unclassified;Candidatus_Saccharibacteria_unclassified;	2	1	0	1	1	0	0	0	0	3	0	0	0	0	0	0	0	0	0	0	0	0	0	0	0	2	44
OTU01957	Bacteria;Bacteria_unclassified;Bacteria_unclassified;Bacteria_unclassified;Bacteria_unclassified;Bacteria_unclassified;	0	2	2	10	2	1	2	2	5	4	4	0	2	5	0	3	0	0	0	0	0	0	0	0	3	7	0
OTU01959	Bacteria;Acidobacteria;Acidobacteria_Gp11;Gp11;Gp11_unclassified;Gp11_unclassified;	4	3	1	6	11	1	7	1	0	6	0	1	0	0	1	1	0	1	0	2	0	0	0	7	1	0	0
OTU01944	Bacteria;Chloroflexi;Chloroflexia;Kallotenuales;Kallotenuaceae;Kallotenue;	3	1	2	3	4	3	9	3	0	4	1	12	0	0	1	3	0	1	0	0	0	0	0	0	3	1	0
OTU01963	Bacteria;Bacteroidetes;Sphingobacteriia;Sphingobacteriales;Chitinophagaceae;Ferruginibacter;	5	0	0	2	0	0	0	1	3	1	0	14	0	0	0	0	3	0	4	10	8	0	0	3	0	0	0
OTU01953	Bacteria;Bacteroidetes;Flavobacteriia;Flavobacteriales;Cryomorphaceae;Fluviicola;	3	0	0	0	0	0	1	1	2	5	0	3	0	4	0	8	3	0	0	4	0	2	0	0	0	18	0
OTU01956	Bacteria;Chloroflexi;Chloroflexi_unclassified;Chloroflexi_unclassified;Chloroflexi_unclassified;Chloroflexi_unclassified;	3	0	1	4	2	0	8	3	3	3	5	1	1	4	3	2	2	0	1	3	0	0	0	4	1	0	0
OTU01945	Bacteria;Proteobacteria;Alphaproteobacteria;Rhizobiales;Methylobacteriaceae;Methylobacterium;	1	2	0	4	2	7	3	0	0	1	0	1	1	3	0	1	6	3	5	6	1	1	0	5	1	0	0
OTU01947	Bacteria;Candidatus_Saccharibacteria;Candidatus_Saccharibacteria_unclassified;Candidatus_Saccharibacteria_unclassified;Candidatus_Saccharibacteria_unclassified;Candidatus_Saccharibacteria_unclassified;	0	1	0	1	3	4	0	2	7	6	0	0	0	5	0	1	5	4	0	0	11	0	0	1	3	0	0
OTU01960	Bacteria;Proteobacteria;Gammaproteobacteria;Xanthomonadales;Xanthomonadaceae;Xanthomonadaceae_unclassified;	1	4	5	5	0	0	7	9	4	1	1	0	0	0	4	1	0	4	0	1	0	0	0	0	6	1	0
OTU01973	Bacteria;Chloroflexi;Ktedonobacteria;Ktedonobacterales;Ktedonobacteraceae;Ktedonobacter;	0	2	0	3	3	0	1	11	7	6	2	0	0	0	4	0	0	2	0	0	1	4	0	0	2	5	0
OTU01974	Bacteria;Actinobacteria;Actinobacteria;Actinomycetales;Nocardioidaceae;Mumia;	0	1	0	3	3	2	3	3	7	2	0	2	5	0	3	1	3	1	0	1	2	3	0	4	2	2	0
OTU01982	Bacteria;Bacteria_unclassified;Bacteria_unclassified;Bacteria_unclassified;Bacteria_unclassified;Bacteria_unclassified;	2	0	1	1	0	0	0	0	3	0	1	0	0	0	7	0	0	1	0	3	0	0	0	6	0	0	28
OTU01968	Bacteria;Proteobacteria;Alphaproteobacteria;Rhizobiales;Methylocystaceae;Methylocystaceae_unclassified;	0	4	1	3	2	3	3	2	6	0	4	1	0	2	0	0	1	1	0	1	0	3	10	2	3	1	0
OTU01969	Bacteria;Planctomycetes;Planctomycetia;Planctomycetales;Planctomycetaceae;Gemmata;	2	4	3	5	4	1	0	4	2	2	1	2	0	3	4	0	4	1	0	1	0	2	0	4	3	1	0
OTU01971	Bacteria;candidate_division_WPS-1;candidate_division_WPS-1_unclassified;candidate_division_WPS-1_unclassified;candidate_division_WPS-1_unclassified;candidate_division_WPS-1_unclassified;	1	5	8	2	0	1	5	6	0	0	7	0	0	0	1	0	0	1	2	0	4	0	0	0	0	10	0
OTU01980	Bacteria;Bacteroidetes;Cytophagia;Cytophagales;Cytophagaceae;Adhaeribacter;	1	4	0	3	6	2	7	4	2	5	2	0	1	4	0	1	0	0	0	0	3	1	0	1	1	0	5
OTU01981	Bacteria;Actinobacteria;Actinobacteria;Actinomycetales;Nocardioidaceae;Actinopolymorpha;	4	1	4	4	1	3	0	1	3	0	0	1	0	6	0	0	0	4	4	3	3	4	0	0	2	5	0
OTU01972	Bacteria;Planctomycetes;Planctomycetia;Planctomycetales;Planctomycetaceae;Planctomycetaceae_unclassified;	3	10	5	2	3	1	3	1	3	6	2	0	0	3	1	3	0	2	0	0	0	0	1	0	4	0	0
OTU01978	Bacteria;Planctomycetes;Planctomycetia;Planctomycetales;Planctomycetaceae;Pirellula;	2	3	1	8	2	1	3	4	4	0	4	0	3	1	0	0	1	0	0	2	1	3	0	9	1	0	0
OTU01979	Bacteria;Candidatus_Saccharibacteria;Candidatus_Saccharibacteria_unclassified;Candidatus_Saccharibacteria_unclassified;Candidatus_Saccharibacteria_unclassified;Candidatus_Saccharibacteria_unclassified;	2	0	4	11	3	1	7	2	3	1	2	2	0	4	0	4	0	2	2	0	1	1	0	0	1	0	0
OTU01977	Bacteria;Proteobacteria;Alphaproteobacteria;Alphaproteobacteria_incertae_sedis;Geminicoccus;Geminicoccus_unclassified;	1	1	2	2	1	0	0	1	2	2	1	7	0	1	2	1	8	2	7	0	0	5	0	1	0	0	6
OTU01967	Bacteria;Actinobacteria;Actinobacteria;Actinomycetales;Motilibacter;Motilibacter_unclassified;	3	2	0	3	1	2	1	2	3	0	3	2	13	0	0	0	10	4	1	1	1	0	0	0	1	0	0
OTU01965	Bacteria;Planctomycetes;Planctomycetia;Planctomycetales;Planctomycetaceae;Zavarzinella;	2	8	2	8	2	2	3	1	0	0	3	0	2	1	0	7	1	5	2	1	0	0	2	0	1	0	0
OTU01966	Bacteria;Firmicutes;Firmicutes_unclassified;Firmicutes_unclassified;Firmicutes_unclassified;Firmicutes_unclassified;	6	3	3	1	2	0	2	2	1	0	2	3	1	0	0	0	5	0	2	0	0	0	16	2	2	0	0
OTU01970	Bacteria;Actinobacteria;Actinobacteria;Actinomycetales;Nocardioidaceae;Nocardioides;	3	0	1	1	1	3	2	2	2	0	2	0	5	1	1	4	1	2	6	1	2	0	12	1	0	0	0
OTU01975	Bacteria;Actinobacteria;Actinobacteria;Solirubrobacterales;Solirubrobacteraceae;Solirubrobacter;	1	4	3	3	1	2	6	7	4	4	2	0	2	0	3	0	2	2	2	0	0	0	0	0	5	0	0
OTU01983	Bacteria;Planctomycetes;Planctomycetia;Planctomycetales;Planctomycetaceae;Thermogutta;	0	6	3	7	1	1	3	2	2	1	3	2	4	2	1	0	0	1	4	1	0	2	0	5	2	0	0
OTU01976	Bacteria;Bacteroidetes;Sphingobacteriia;Sphingobacteriales;Chitinophagaceae;Chitinophagaceae_unclassified;	0	3	2	7	11	4	3	2	1	1	8	0	0	0	1	0	0	0	4	1	0	1	0	1	3	0	0
OTU01989	Bacteria;Actinobacteria;Actinobacteria;Actinomycetales;Streptosporangiaceae;Sphaerisporangium;	0	3	0	3	3	1	0	3	5	0	2	5	4	1	0	3	0	0	0	3	0	3	7	3	3	0	0
OTU01998	Bacteria;Chloroflexi;Chloroflexi_unclassified;Chloroflexi_unclassified;Chloroflexi_unclassified;Chloroflexi_unclassified;	2	9	2	0	2	2	1	5	0	0	2	3	0	1	1	15	0	0	1	0	0	0	0	3	3	0	0
OTU01999	Bacteria;Bacteria_unclassified;Bacteria_unclassified;Bacteria_unclassified;Bacteria_unclassified;Bacteria_unclassified;	2	0	29	8	0	0	2	0	3	0	0	0	0	0	0	0	0	2	0	0	4	0	0	0	2	0	0
OTU01988	Bacteria;Chloroflexi;Anaerolineae;Anaerolineales;Anaerolineaceae;Anaerolineaceae_unclassified;	2	16	9	7	3	0	0	0	0	0	10	0	0	0	0	0	1	0	2	0	0	0	0	0	2	0	0
OTU02002	Bacteria;Proteobacteria;Deltaproteobacteria;Deltaproteobacteria_unclassified;Deltaproteobacteria_unclassified;Deltaproteobacteria_unclassified;	2	4	3	1	4	5	3	1	4	0	1	2	2	0	0	7	0	1	1	0	1	0	5	4	1	0	0
OTU01991	Bacteria;Parcubacteria;Parcubacteria_unclassified;Parcubacteria_unclassified;Parcubacteria_unclassified;Parcubacteria_unclassified;	0	1	21	9	0	1	1	7	3	1	3	0	0	0	0	0	0	0	0	0	0	0	0	2	3	0	0
OTU01990	Bacteria;Actinobacteria;Actinobacteria;Actinomycetales;Actinomycetales_unclassified;Actinomycetales_unclassified;	9	3	0	3	3	0	2	0	2	3	1	0	0	3	2	3	1	2	0	0	0	2	0	5	8	0	0
OTU01996	Bacteria;Planctomycetes;Planctomycetia;Planctomycetales;Planctomycetaceae;Isosphaera;	2	3	4	6	3	4	4	2	7	3	1	0	1	0	4	1	0	2	1	2	0	0	0	0	2	0	0
OTU02001	Bacteria;Actinobacteria;Actinobacteria;Acidimicrobiales;Iamiaceae;Iamiaceae_unclassified;	4	0	3	6	0	0	3	1	2	3	1	5	2	1	0	3	3	3	3	0	3	0	2	2	0	2	0
OTU01994	Bacteria;Actinobacteria;Actinobacteria;Acidimicrobiales;Acidimicrobiaceae;Ilumatobacter;	7	7	0	2	1	2	1	5	4	3	0	0	3	0	1	1	6	0	6	0	0	0	0	0	3	0	0
OTU01987	Bacteria;Planctomycetes;Planctomycetia;Planctomycetales;Planctomycetaceae;Planctomycetaceae_unclassified;	0	9	2	6	0	0	2	0	2	1	3	7	0	1	0	3	0	3	3	0	6	0	0	0	3	0	1
OTU01995	Bacteria;Bacteria_unclassified;Bacteria_unclassified;Bacteria_unclassified;Bacteria_unclassified;Bacteria_unclassified;	0	4	1	5	7	2	2	2	3	3	2	0	0	0	2	5	0	3	0	3	0	0	0	3	5	0	0
OTU01997	Bacteria;Candidatus_Saccharibacteria;Candidatus_Saccharibacteria_unclassified;Candidatus_Saccharibacteria_unclassified;Candidatus_Saccharibacteria_unclassified;Candidatus_Saccharibacteria_unclassified;	0	3	7	3	6	0	1	0	13	5	0	0	0	0	0	1	0	3	3	0	0	0	0	0	7	0	0
OTU02000	Bacteria;Proteobacteria;Alphaproteobacteria;Alphaproteobacteria_unclassified;Alphaproteobacteria_unclassified;Alphaproteobacteria_unclassified;	0	0	0	0	1	0	0	3	4	1	0	3	0	11	1	1	6	0	0	2	7	4	0	4	1	3	0
OTU02004	Bacteria;Bacteria_unclassified;Bacteria_unclassified;Bacteria_unclassified;Bacteria_unclassified;Bacteria_unclassified;	0	4	0	6	8	0	6	1	2	1	4	0	0	4	6	5	0	4	1	0	0	0	0	0	0	0	0
OTU01985	Bacteria;Actinobacteria;Actinobacteria;Actinomycetales;Nocardioidaceae;Nocardioides;	0	0	10	2	2	0	8	2	2	3	0	0	0	6	0	0	3	6	2	6	0	0	0	0	0	0	0
[truncated: 10,001 more rows]
