# Supplementary material for: Tomato Domestication Affects Potential Functional Molecular Pathways of Root-Associated Soil Bacteria
Source: Plants (Basel). 2021 Sep 17;10(9):1942. doi: 10.3390/plants10091942 (PMC8472556; doi:10.3390/plants10091942)
Supplement: Supplementary file 1 [file plants-10-01942-s001.zip › Table_OTUs_tax_2.txt]

#OTU	#NAME	NR0504	ANL101	NR0071	COM1	COM2	NR0213	NR0699	COM3	NR0612	NR0025	COM4	NR0275	NR0044	NR0237	NR0006	NR0705	NR0469	ABL104	NR0136	NR0166	NR0063	NR1021	NR0816	NR0080	NR0937	NR1080	NR0407
OTU00001	Bacteria;Actinobacteria;Actinobacteria;Actinomycetales;Micrococcaceae;Arthrobacter;	7586	5898	5582	3184	5391	5500	2256	4190	5093	6718	2506	4371	3084	6044	5205	3807	3915	4640	3950	2186	3153	3098	2834	2785	10711	6868	10579
OTU00002	Bacteria;Proteobacteria;Alphaproteobacteria;Rhizobiales;Hyphomicrobiaceae;Devosia;	1494	1057	1244	1020	1282	851	838	943	754	1141	903	647	652	629	546	1025	793	963	539	652	1079	1041	711	720	233	487	219
OTU00003	Bacteria;Actinobacteria;Actinobacteria;Actinomycetales;Streptomycetaceae;Streptomyces;	1512	1633	1165	864	1194	1026	394	1120	1122	795	656	609	1158	1036	627	781	884	685	769	1116	332	414	954	928	206	182	174
OTU00004	Bacteria;Proteobacteria;Alphaproteobacteria;Sphingomonadales;Sphingomonadaceae;Sphingobium;	514	572	1907	1341	1132	588	1499	619	1105	1011	950	1471	540	434	416	883	599	632	1433	692	472	1389	454	525	582	171	284
OTU00005	Bacteria;Proteobacteria;Alphaproteobacteria;Rhizobiales;Methylobacteriaceae;Microvirga;	1811	984	1441	779	835	1267	741	754	1738	849	512	979	1299	922	469	1091	533	450	973	587	546	713	408	546	254	268	314
OTU00006	Bacteria;Proteobacteria;Alphaproteobacteria;Rhodospirillales;Rhodospirillaceae;Skermanella;	1614	1014	1118	724	659	1300	710	837	1728	604	592	700	830	1061	479	1291	596	511	976	446	588	679	417	458	175	38	402
OTU00007	Bacteria;Acidobacteria;Acidobacteria_Gp16;Gp16;Gp16_unclassified;Gp16_unclassified;	1237	983	845	752	1184	640	527	821	755	481	466	582	617	605	412	807	615	378	580	883	794	578	447	691	54	183	133
OTU00008	Bacteria;Proteobacteria;Alphaproteobacteria;Sphingomonadales;Sphingomonadaceae;Sphingobium;	643	490	1293	457	682	654	1212	667	937	459	630	892	428	809	342	492	274	586	881	238	550	732	295	551	63	162	220
OTU00009	Bacteria;Proteobacteria;Alphaproteobacteria;Sphingomonadales;Sphingomonadaceae;Sphingomonas;	617	839	442	697	458	926	382	566	514	1363	385	385	289	379	159	649	302	636	339	270	426	445	253	387	1959	466	1093
OTU00010	Bacteria;Proteobacteria;Alphaproteobacteria;Rhizobiales;Rhizobiaceae;Rhizobium;	641	594	707	686	746	998	1067	590	599	634	714	663	504	475	476	926	449	568	660	387	538	585	363	436	273	148	198
OTU00011	Bacteria;Proteobacteria;Alphaproteobacteria;Rhodospirillales;Rhodospirillaceae;Lacibacterium;	1205	530	804	530	994	926	437	744	606	549	357	501	787	450	654	506	322	400	488	774	387	564	406	526	212	711	205
OTU00012	Bacteria;Proteobacteria;Alphaproteobacteria;Sphingomonadales;Sphingomonadaceae;Sphingomonas;	1197	621	537	538	749	996	482	413	609	1158	273	436	589	551	352	655	361	653	423	413	442	444	303	337	382	425	412
OTU00013	Bacteria;Actinobacteria;Actinobacteria;Actinomycetales;Geodermatophilaceae;Blastococcus;	1121	526	1078	589	857	879	273	569	854	463	315	433	761	616	336	557	461	489	578	434	734	352	212	323	156	45	206
OTU00014	Bacteria;Bacteroidetes;Cytophagia;Cytophagales;Cytophagaceae;Dyadobacter;	254	927	365	1042	580	441	774	259	483	556	1028	1096	771	689	732	518	422	211	422	255	507	356	369	434	91	165	53
OTU00015	Bacteria;Proteobacteria;Alphaproteobacteria;Caulobacterales;Caulobacteraceae;Brevundimonas;	425	156	381	355	498	618	351	640	707	2027	305	403	90	168	142	299	432	602	221	103	539	191	69	232	1901	1173	637
OTU00016	Bacteria;Proteobacteria;Alphaproteobacteria;Sphingomonadales;Erythrobacteraceae;Erythrobacteraceae_unclassified;	487	257	267	225	456	1033	145	344	524	1637	139	176	255	174	186	227	165	733	112	230	125	191	175	162	1860	2067	584
OTU00017	Bacteria;Proteobacteria;Alphaproteobacteria;Sphingomonadales;Erythrobacteraceae;Porphyrobacter;	368	76	177	88	305	1345	37	277	339	1695	99	50	120	89	46	86	72	1352	59	125	63	108	85	55	1896	2830	483
OTU00018	Bacteria;Bacteroidetes;Flavobacteriia;Flavobacteriales;Flavobacteriaceae;Flavobacterium;	47	278	449	646	118	203	1895	561	434	277	1120	1429	82	544	907	129	304	210	215	129	172	309	680	219	58	223	32
OTU00019	Bacteria;Actinobacteria;Actinobacteria;Actinomycetales;Micromonosporaceae;Krasilnikovia;	517	431	997	575	479	554	450	428	774	358	282	397	707	321	332	425	262	314	510	343	299	270	223	308	166	16	154
OTU00020	Bacteria;Actinobacteria;Actinobacteria;Actinomycetales;Nocardioidaceae;Aeromicrobium;	639	421	526	628	587	472	334	521	413	328	498	317	366	373	307	530	361	281	309	383	648	482	407	392	71	98	115
OTU00021	Bacteria;Proteobacteria;Alphaproteobacteria;Rhizobiales;Xanthobacteraceae;Pseudolabrys;	514	549	708	476	468	444	257	327	406	565	310	224	329	391	179	416	369	458	265	553	526	504	426	312	172	328	255
OTU00022	Bacteria;Proteobacteria;Alphaproteobacteria;Sphingomonadales;Sphingomonadaceae;Sphingomonas;	726	392	364	425	564	618	342	294	507	450	264	397	500	450	291	497	286	409	326	369	330	443	233	287	342	186	244
OTU00023	Bacteria;Actinobacteria;Actinobacteria;Actinomycetales;Nocardioidaceae;Marmoricola;	920	392	693	408	651	329	168	882	419	342	284	259	386	381	327	373	355	323	289	388	404	342	276	368	144	82	100
OTU00024	Bacteria;Bacteroidetes;Sphingobacteriia;Sphingobacteriales;Chitinophagaceae;Lacibacter;	113	431	221	492	238	555	1114	524	353	441	680	440	260	266	771	283	314	226	139	365	370	133	390	333	86	175	62
OTU00025	Bacteria;Proteobacteria;Alphaproteobacteria;Rhizobiales;Rhizobiales_unclassified;Rhizobiales_unclassified;	270	134	109	69	111	156	54	102	161	1443	58	48	49	86	26	73	87	1857	40	96	91	100	96	68	926	2004	438
OTU00026	Bacteria;Proteobacteria;Alphaproteobacteria;Rhizobiales;Phyllobacteriaceae;Mesorhizobium;	513	479	411	309	356	410	234	305	458	452	328	304	365	324	147	374	243	321	218	226	413	468	238	213	175	158	121
OTU00027	Bacteria;Bacteroidetes;Sphingobacteriia;Sphingobacteriales;Sphingobacteriaceae;Pedobacter;	50	295	205	819	190	406	433	291	130	70	692	909	168	429	532	494	506	122	178	66	218	171	191	276	119	83	29
OTU00028	Bacteria;Actinobacteria;Actinobacteria;Actinomycetales;Mycobacteriaceae;Mycobacterium;	595	330	424	320	497	371	262	270	362	285	306	291	353	326	186	402	184	216	304	277	274	256	275	260	105	83	95
OTU00029	Bacteria;Acidobacteria;Acidobacteria_Gp3;Gp3;Gp3_unclassified;Gp3_unclassified;	354	390	462	459	298	280	370	166	285	198	351	340	503	306	260	285	345	236	358	236	85	217	284	201	282	62	81
OTU00030	Bacteria;Proteobacteria;Alphaproteobacteria;Rhizobiales;Bradyrhizobiaceae;Bradyrhizobium;	380	431	380	297	207	452	237	243	340	319	371	243	356	268	181	360	253	196	367	344	312	359	317	229	45	72	105
OTU00031	Bacteria;Actinobacteria;Actinobacteria;Actinomycetales;Pseudonocardiaceae;Lentzea;	423	533	455	579	507	356	313	328	341	411	117	216	458	157	247	281	225	221	310	201	216	152	261	211	45	41	55
OTU00032	Bacteria;Acidobacteria;Acidobacteria_Gp16;Gp16;Gp16_unclassified;Gp16_unclassified;	552	414	262	267	706	240	201	529	253	157	171	223	371	347	160	300	287	256	256	422	346	161	225	230	39	104	72
OTU00033	Bacteria;Actinobacteria;Actinobacteria;Actinomycetales;Microbacteriaceae;Microbacteriaceae_unclassified;	316	255	632	318	468	345	197	511	362	396	245	329	150	311	145	245	215	147	108	302	422	142	224	358	85	157	99
OTU00034	Bacteria;Proteobacteria;Alphaproteobacteria;Sphingomonadales;Sphingomonadaceae;Novosphingobium;	489	191	499	301	382	411	207	306	270	281	185	287	224	179	250	227	167	304	117	210	144	323	167	123	747	147	216
OTU00035	Bacteria;Proteobacteria;Alphaproteobacteria;Caulobacterales;Caulobacteraceae;Caulobacter;	233	409	338	328	297	195	318	316	310	524	323	216	74	233	90	431	201	259	219	152	452	230	122	242	220	96	105
OTU00036	Bacteria;Acidobacteria;Acidobacteria_Gp16;Gp16;Gp16_unclassified;Gp16_unclassified;	408	400	322	311	400	176	171	529	287	191	185	232	224	227	172	253	308	132	183	338	403	231	242	283	72	46	66
OTU00037	Bacteria;Actinobacteria;Actinobacteria;Actinomycetales;Nocardioidaceae;Nocardioides;	603	248	282	307	575	419	194	486	292	266	136	224	190	186	198	213	195	292	201	134	391	136	166	205	47	31	104
OTU00038	Bacteria;Proteobacteria;Alphaproteobacteria;Sphingomonadales;Sphingomonadaceae;Sphingomonas;	465	314	326	267	363	381	206	217	320	222	124	201	339	273	212	271	183	217	187	300	192	302	143	191	142	85	157
OTU00039	Bacteria;Bacteria_unclassified;Bacteria_unclassified;Bacteria_unclassified;Bacteria_unclassified;Bacteria_unclassified;	281	430	340	281	457	260	139	225	250	165	201	245	320	218	288	205	231	171	261	302	163	231	174	196	65	35	38
OTU00040	Bacteria;Proteobacteria;Alphaproteobacteria;Rhizobiales;Rhizobiales_unclassified;Rhizobiales_unclassified;	368	292	349	220	371	224	101	248	294	269	214	129	280	205	176	228	205	226	170	338	277	287	223	172	91	126	71
OTU00041	Bacteria;Bacteroidetes;Flavobacteriia;Flavobacteriales;Flavobacteriaceae;Flavobacterium;	41	65	281	337	91	255	665	141	96	97	348	369	47	990	284	128	239	65	65	197	222	442	140	226	0	38	13
OTU00042	Bacteria;Actinobacteria;Actinobacteria;Acidimicrobiales;Iamiaceae;Iamiaceae_unclassified;	613	221	536	257	420	184	97	272	146	180	193	111	197	147	134	226	132	151	165	244	255	230	210	272	25	57	25
OTU00043	Bacteria;Bacteroidetes;Sphingobacteriia;Sphingobacteriales;Sphingobacteriaceae;Sphingobacterium;	7	891	30	308	80	190	781	235	152	118	162	306	37	638	386	72	294	194	118	27	70	71	13	38	30	357	75
OTU00044	Bacteria;Actinobacteria;Actinobacteria;Acidimicrobiales;Acidimicrobiaceae;Ilumatobacter;	279	275	391	272	397	210	177	220	233	192	217	155	199	248	121	247	235	129	203	243	175	232	166	249	53	87	46
OTU00045	Bacteria;Bacteroidetes;Flavobacteriia;Flavobacteriales;Flavobacteriaceae;Chryseobacterium;	55	801	110	180	28	153	423	79	92	134	1370	356	54	188	196	215	337	323	29	71	122	20	46	75	75	43	18
OTU00046	Bacteria;Bacteria_unclassified;Bacteria_unclassified;Bacteria_unclassified;Bacteria_unclassified;Bacteria_unclassified;	322	288	287	246	438	204	208	275	203	129	214	212	237	150	242	180	170	119	193	286	111	180	165	221	38	61	56
OTU00047	Bacteria;Actinobacteria;Actinobacteria;Actinomycetales;Microbacteriaceae;Microbacteriaceae_unclassified;	298	346	368	279	205	99	43	324	141	252	246	41	44	544	39	236	334	138	90	162	399	172	304	158	1	54	67
OTU00048	Bacteria;Chloroflexi;Thermomicrobia;Sphaerobacterales;Sphaerobacteraceae;Sphaerobacter;	320	216	289	287	361	179	161	271	163	104	231	248	271	209	282	198	208	179	256	223	65	171	136	171	33	83	40
OTU00049	Bacteria;Actinobacteria;Actinobacteria;Actinomycetales;Nocardioidaceae;Kribbella;	358	426	403	236	148	227	165	80	256	137	216	196	307	181	155	243	251	120	236	164	120	174	215	147	26	50	35
OTU00050	Bacteria;Bacteroidetes;Sphingobacteriia;Sphingobacteriales;Sphingobacteriaceae;Pedobacter;	85	193	92	112	104	495	2163	38	90	19	249	283	62	25	151	95	28	29	176	17	167	217	4	14	47	14	33
OTU00051	Bacteria;Actinobacteria;Actinobacteria;Actinomycetales;Micrococcaceae;Arthrobacter;	178	291	368	165	212	191	132	363	252	317	103	361	118	137	110	175	145	295	118	62	105	183	133	108	69	150	86
OTU00052	Bacteria;Bacteroidetes;Sphingobacteriia;Sphingobacteriales;Chitinophagaceae;Taibaiella;	44	314	160	825	121	51	69	235	66	424	492	87	10	189	232	191	438	151	84	63	114	187	84	89	1	28	23
OTU00053	Bacteria;Proteobacteria;Alphaproteobacteria;Sphingomonadales;Sphingomonadaceae;Sphingopyxis;	55	75	50	185	92	175	328	314	87	1331	101	45	59	41	78	144	52	596	87	33	68	90	59	73	204	319	29
OTU00054	Bacteria;Proteobacteria;Alphaproteobacteria;Rhizobiales;Rhodobiaceae;Rhodobiaceae_unclassified;	250	188	326	231	242	286	101	309	223	119	130	120	209	130	190	162	165	127	132	231	181	201	129	164	42	37	52
OTU00055	Bacteria;Actinobacteria;Actinobacteria;Actinomycetales;Microbacteriaceae;Microbacterium;	211	179	297	175	284	211	190	337	251	266	129	303	96	167	123	139	129	99	216	55	170	155	53	74	122	104	70
OTU00056	Bacteria;Candidatus_Saccharibacteria;Candidatus_Saccharibacteria_unclassified;Candidatus_Saccharibacteria_unclassified;Candidatus_Saccharibacteria_unclassified;Candidatus_Saccharibacteria_unclassified;	5	125	103	473	125	71	1820	283	76	127	69	129	56	250	75	111	102	68	119	16	89	55	46	69	7	0	123
OTU00057	Bacteria;Proteobacteria;Alphaproteobacteria;Caulobacterales;Caulobacteraceae;Phenylobacterium;	313	181	342	203	171	163	103	96	207	140	178	159	263	173	142	179	141	140	151	209	198	169	184	157	74	55	36
OTU00058	Bacteria;Proteobacteria;Alphaproteobacteria;Sphingomonadales;Sphingomonadaceae;Sphingomonadaceae_unclassified;	244	150	157	112	232	295	59	190	262	292	88	101	198	101	93	116	82	331	92	143	75	84	60	51	346	225	242
OTU00059	Bacteria;Actinobacteria;Actinobacteria;Actinomycetales;Geodermatophilaceae;Geodermatophilus;	327	154	349	156	217	190	59	256	323	183	105	122	211	154	99	193	127	108	184	161	165	153	92	112	63	38	60
OTU00060	Bacteria;Proteobacteria;Alphaproteobacteria;Rhizobiales;Hyphomicrobiaceae;Rhodoplanes;	196	204	256	154	196	207	74	185	189	186	139	96	133	136	276	153	152	136	121	270	151	219	145	149	85	66	77
OTU00061	Bacteria;Actinobacteria;Actinobacteria;Actinomycetales;Nocardioidaceae;Nocardioides;	333	183	179	203	346	218	252	225	167	169	82	134	122	120	136	143	108	156	178	97	302	127	87	131	51	30	52
OTU00062	Bacteria;Bacteroidetes;Cytophagia;Cytophagales;Chryseolinea;Chryseolinea_unclassified;	120	189	140	216	185	205	138	70	143	102	451	238	200	168	158	212	135	122	297	150	57	169	154	146	45	37	21
OTU00063	Bacteria;Actinobacteria;Actinobacteria;Actinomycetales;Pseudonocardiaceae;Pseudonocardia;	231	141	414	172	165	255	198	159	376	130	107	142	231	162	69	189	115	55	228	149	136	95	59	99	90	8	48
OTU00064	Bacteria;Proteobacteria;Alphaproteobacteria;Rhizobiales;Hyphomicrobiaceae;Hyphomicrobium;	185	288	197	211	182	83	86	153	138	163	129	82	78	145	45	219	182	167	117	256	177	189	331	175	29	106	32
OTU00065	Bacteria;Actinobacteria;Actinobacteria;Actinomycetales;Nocardiaceae;Rhodococcus;	245	119	55	62	51	162	24	64	97	33	34	469	63	593	295	71	57	30	55	68	862	47	39	52	24	17	435
OTU00066	Bacteria;Proteobacteria;Alphaproteobacteria;Alphaproteobacteria_incertae_sedis;Rhizomicrobium;Rhizomicrobium_unclassified;	178	276	183	263	136	65	134	96	93	130	399	100	56	117	107	161	228	130	168	166	137	237	237	128	17	146	20
OTU00067	Bacteria;Bacteroidetes;Sphingobacteriia;Sphingobacteriales;Chitinophagaceae;Terrimonas;	80	215	114	261	80	151	350	122	95	152	238	132	104	136	278	139	271	143	71	125	150	131	212	111	9	80	22
OTU00068	Bacteria;Actinobacteria;Actinobacteria;Actinomycetales;Intrasporangiaceae;Phycicoccus;	247	196	146	167	317	99	125	250	145	171	76	163	117	205	76	159	140	186	154	72	259	132	102	103	20	25	78
OTU00069	Bacteria;Acidobacteria;Acidobacteria_Gp3;Gp3;Gp3_unclassified;Gp3_unclassified;	92	183	306	258	130	174	124	119	159	42	206	197	202	118	236	100	198	50	168	175	60	151	130	135	9	70	50
OTU00070	Bacteria;Proteobacteria;Alphaproteobacteria;Sphingomonadales;Erythrobacteraceae;Erythrobacter;	72	17	81	32	92	377	17	60	133	610	79	22	52	32	21	23	33	153	24	61	6	37	32	22	914	611	221
OTU00071	Bacteria;Gemmatimonadetes;Gemmatimonadetes;Gemmatimonadales;Gemmatimonadaceae;Gemmatimonas;	362	195	299	156	231	133	108	259	177	108	82	115	218	117	124	115	110	90	154	171	85	91	104	95	65	20	47
OTU00072	Bacteria;Bacteroidetes;Flavobacteriia;Flavobacteriales;Flavobacteriaceae;Flavobacterium;	19	133	140	135	60	143	699	202	139	109	211	238	10	240	315	52	187	83	43	54	183	59	79	151	22	39	11
OTU00073	Bacteria;Actinobacteria;Actinobacteria;Actinomycetales;Cellulomonadaceae;Cellulomonas;	222	195	274	181	138	80	51	124	257	100	115	113	103	221	72	137	145	101	109	215	234	180	131	139	38	32	27
OTU00074	Bacteria;Bacteroidetes;Cytophagia;Cytophagales;Chryseolinea;Chryseolinea_unclassified;	39	247	94	248	85	128	204	133	153	93	125	187	183	134	170	115	245	42	143	113	66	88	154	73	21	373	35
OTU00075	Bacteria;Actinobacteria;Actinobacteria;Actinomycetales;Nocardioidaceae;Nocardioides;	223	89	350	206	250	180	85	182	163	127	151	104	165	142	86	101	97	79	180	127	169	89	76	104	73	13	9
OTU00076	Bacteria;Bacteroidetes;Flavobacteriia;Flavobacteriales;Flavobacteriaceae;Flavobacterium;	2	286	68	126	61	18	373	216	262	23	99	573	3	86	351	156	77	58	207	38	311	72	2	104	19	1	21
OTU00077	Bacteria;Actinobacteria;Actinobacteria;Acidimicrobiales;Acidimicrobineae_incertae_sedis;Aciditerrimonas;	338	171	169	127	268	111	57	152	154	119	100	92	137	96	111	106	112	108	93	214	163	135	136	169	39	38	41
OTU00078	Bacteria;Bacteroidetes;Sphingobacteriia;Sphingobacteriales;Saprospiraceae;Phaeodactylibacter;	105	87	128	139	122	142	199	65	106	99	311	234	127	184	144	133	110	152	84	156	92	170	207	116	60	40	26
OTU00079	Bacteria;Proteobacteria;Alphaproteobacteria;Caulobacterales;Caulobacteraceae;Brevundimonas;	194	52	26	72	315	116	405	127	80	36	167	131	29	171	29	42	36	53	169	12	170	75	12	35	733	34	121
OTU00080	Bacteria;Proteobacteria;Alphaproteobacteria;Rhodobacterales;Rhodobacteraceae;Rubellimicrobium;	521	96	65	77	262	126	66	332	150	114	30	89	80	95	152	70	117	213	61	119	99	70	75	92	137	68	51
OTU00081	Bacteria;Proteobacteria;Alphaproteobacteria;Rhizobiales;Methylocystaceae;Methylocystaceae_unclassified;	213	230	120	124	182	132	55	150	107	141	129	75	93	105	61	123	159	124	83	168	200	194	179	124	11	83	33
OTU00082	Bacteria;Proteobacteria;Deltaproteobacteria;Myxococcales;Nannocystaceae;Enhygromyxa;	628	63	183	96	433	58	20	133	67	41	61	59	57	80	41	105	46	58	86	312	278	145	52	140	47	28	41
OTU00083	Bacteria;Bacteroidetes;Sphingobacteriia;Sphingobacteriales;Chitinophagaceae;Terrimonas;	36	184	90	186	76	178	205	120	171	111	125	161	109	142	129	130	191	93	83	116	130	129	222	82	35	68	43
OTU00084	Bacteria;Bacteroidetes;Flavobacteriia;Flavobacteriales;Flavobacteriaceae;Flavobacterium;	53	23	74	55	103	269	123	25	143	116	390	159	61	131	530	94	84	54	145	156	6	146	103	191	65	36	0
OTU00085	Bacteria;Bacteroidetes;Sphingobacteriia;Sphingobacteriales;Sphingobacteriaceae;Pedobacter;	126	117	105	178	269	76	153	140	193	41	168	205	37	154	269	171	179	39	56	31	27	156	165	87	63	22	26
OTU00086	Bacteria;Proteobacteria;Alphaproteobacteria;Rhodospirillales;Rhodospirillaceae;Dongia;	144	200	197	168	45	72	74	95	80	120	130	34	84	85	75	141	185	132	116	122	247	189	243	78	0	119	41
OTU00087	Bacteria;Bacteroidetes;Sphingobacteriia;Sphingobacteriales;Sphingobacteriaceae;Pedobacter;	116	469	40	87	88	116	201	134	110	157	85	211	134	184	190	115	102	214	54	23	26	74	81	46	54	6	73
OTU00088	Bacteria;Acidobacteria;Acidobacteria_Gp3;Gp3;Gp3_unclassified;Gp3_unclassified;	180	58	118	83	32	68	15	86	84	729	23	7	8	23	17	25	91	538	17	53	51	90	91	18	19	603	34
OTU00089	Bacteria;candidate_division_WPS-1;candidate_division_WPS-1_unclassified;candidate_division_WPS-1_unclassified;candidate_division_WPS-1_unclassified;candidate_division_WPS-1_unclassified;	69	241	95	191	211	36	138	153	82	65	148	168	179	243	134	130	176	32	159	127	32	81	98	59	52	3	11
OTU00090	Bacteria;Proteobacteria;Alphaproteobacteria;Rhodospirillales;Reyranella;Reyranella_unclassified;	165	71	113	91	153	161	66	59	80	202	81	66	103	59	62	70	62	90	85	108	58	93	96	95	178	522	78
OTU00091	Bacteria;Bacteroidetes;Cytophagia;Cytophagales;Ohtaekwangia;Ohtaekwangia_unclassified;	66	160	106	221	124	74	160	102	104	40	355	122	181	93	180	76	142	69	98	136	53	71	82	76	73	26	15
OTU00092	Bacteria;Firmicutes;Bacilli;Bacillales;Paenibacillaceae_2;Ammoniphilus;	79	62	66	47	53	852	19	325	448	30	45	68	76	35	123	37	71	78	27	104	43	97	35	46	63	8	64
OTU00093	Bacteria;Proteobacteria;Alphaproteobacteria;Rhizobiales;Hyphomicrobiaceae;Hyphomicrobium;	230	124	150	123	175	113	42	140	175	125	82	71	139	83	75	136	78	114	56	148	108	124	102	109	29	75	31
OTU00094	Bacteria;Chloroflexi;Anaerolineae;Anaerolineales;Anaerolineaceae;Anaerolineaceae_unclassified;	97	142	152	120	132	118	89	133	141	73	128	176	196	107	194	90	116	72	114	118	51	135	85	84	18	5	49
OTU00095	Bacteria;Acidobacteria;Acidobacteria_Gp4;Aridibacter;Aridibacter_unclassified;Aridibacter_unclassified;	62	135	72	178	94	103	275	94	112	141	87	102	112	132	101	117	152	60	111	123	101	83	189	117	6	9	48
OTU00096	Bacteria;Actinobacteria;Actinobacteria;Actinomycetales;Microbacteriaceae;Agromyces;	254	122	162	115	208	81	56	55	172	74	104	108	109	258	49	143	85	30	92	87	87	78	101	113	53	65	14
OTU00097	Bacteria;Proteobacteria;Alphaproteobacteria;Rhizobiales;Rhizobiales_unclassified;Rhizobiales_unclassified;	152	108	176	116	117	122	49	150	127	73	70	101	123	90	92	97	100	78	76	164	131	151	77	101	14	174	22
OTU00098	Bacteria;Bacteroidetes;Flavobacteriia;Flavobacteriales;Flavobacteriaceae;Flavobacterium;	14	12	75	281	49	165	90	29	146	4	82	80	5	13	686	131	146	144	23	16	98	89	165	160	2	81	9
OTU00099	Bacteria;Bacteroidetes;Cytophagia;Cytophagales;Chryseolinea;Chryseolinea_unclassified;	82	51	151	149	90	127	99	49	91	81	222	166	58	78	148	53	100	73	143	127	14	214	220	61	60	63	0
OTU00100	Bacteria;Proteobacteria;Alphaproteobacteria;Rhizobiales;Hyphomicrobiaceae;Hyphomicrobium;	175	151	122	122	157	117	64	155	114	91	69	75	87	98	59	119	104	68	67	103	145	131	90	107	24	36	55
OTU00101	Bacteria;Proteobacteria;Alphaproteobacteria;Rhodospirillales;Reyranella;Reyranella_unclassified;	152	102	79	123	99	77	44	35	43	324	95	50	105	57	39	79	77	276	112	71	74	105	103	38	44	160	106
OTU00102	Bacteria;Actinobacteria;Actinobacteria;Actinomycetales;Promicromonosporaceae;Promicromonospora;	128	230	72	289	102	89	60	166	179	98	120	51	126	116	39	100	128	45	103	65	70	50	83	84	25	24	20
OTU00103	Bacteria;Actinobacteria;Actinobacteria;Acidimicrobiales;Acidimicrobiales_unclassified;Acidimicrobiales_unclassified;	179	103	238	131	107	127	51	74	153	94	133	66	141	81	97	109	107	33	132	99	31	101	112	93	2	20	25
OTU00104	Bacteria;Chloroflexi;Thermomicrobia;Sphaerobacterales;Sphaerobacteraceae;Sphaerobacteraceae_unclassified;	233	120	165	97	229	132	89	97	79	79	65	117	135	91	74	116	92	48	127	121	62	59	77	73	9	2	8
OTU00105	Bacteria;Actinobacteria;Actinobacteria;Actinomycetales;Streptomycetaceae;Streptomyces;	148	41	390	117	100	182	26	225	77	62	79	53	122	108	42	75	57	58	114	140	56	98	66	56	24	24	28
OTU00106	Bacteria;Acidobacteria;Acidobacteria_Gp16;Gp16;Gp16_unclassified;Gp16_unclassified;	228	104	234	79	232	64	43	108	105	67	104	76	125	104	62	89	96	57	92	89	51	101	114	89	10	22	15
OTU00107	Bacteria;Proteobacteria;Alphaproteobacteria;Rhizobiales;Hyphomicrobiaceae;Hyphomicrobium;	111	185	148	120	92	52	58	105	74	110	75	39	26	82	35	148	123	125	70	101	96	160	204	101	11	43	22
OTU00108	Bacteria;Proteobacteria;Alphaproteobacteria;Rhodospirillales;Rhodospirillaceae;Skermanella;	139	111	144	112	83	160	77	101	202	74	88	90	125	101	90	158	82	75	108	84	55	97	30	44	56	2	27
OTU00109	Bacteria;Planctomycetes;Phycisphaerae;Tepidisphaerales;Tepidisphaeraceae;Tepidisphaera;	131	198	91	148	223	33	54	136	72	46	106	140	190	100	209	65	108	59	110	111	13	48	51	43	7	6	11
OTU00110	Bacteria;candidate_division_WPS-1;candidate_division_WPS-1_unclassified;candidate_division_WPS-1_unclassified;candidate_division_WPS-1_unclassified;candidate_division_WPS-1_unclassified;	73	230	123	133	101	39	48	128	59	65	164	90	148	128	144	114	153	69	148	72	25	109	62	51	10	0	21
OTU00111	Bacteria;Bacteria_unclassified;Bacteria_unclassified;Bacteria_unclassified;Bacteria_unclassified;Bacteria_unclassified;	89	251	135	154	77	62	209	60	62	27	110	130	103	61	66	128	163	14	131	66	87	116	84	90	7	0	13
OTU00112	Bacteria;Bacteroidetes;Sphingobacteriia;Sphingobacteriales;Chitinophagaceae;Niastella;	27	211	44	251	39	74	61	113	68	35	180	123	169	79	69	104	151	83	84	78	23	64	198	41	0	112	14
OTU00113	Bacteria;Candidatus_Saccharibacteria;Candidatus_Saccharibacteria_unclassified;Candidatus_Saccharibacteria_unclassified;Candidatus_Saccharibacteria_unclassified;Candidatus_Saccharibacteria_unclassified;	16	40	62	558	72	35	661	17	83	10	30	97	49	112	61	103	74	93	92	125	27	1	40	27	0	7	0
OTU00114	Bacteria;Actinobacteria;Actinobacteria;Acidimicrobiales;Iamiaceae;Aquihabitans;	193	96	213	124	214	78	42	108	76	85	72	61	104	84	64	83	54	97	49	126	82	62	100	108	16	52	24
OTU00115	Bacteria;Actinobacteria;Actinobacteria;Actinomycetales;Nocardioidaceae;Nocardioides;	178	101	93	118	194	92	73	199	84	124	63	88	39	71	63	109	69	129	59	50	139	89	68	76	36	31	27
OTU00116	Bacteria;Proteobacteria;Alphaproteobacteria;Rhizobiales;Rhizobiales_unclassified;Rhizobiales_unclassified;	106	118	126	100	130	91	51	95	136	69	96	85	126	73	128	70	70	91	88	101	65	108	69	93	57	15	29
OTU00117	Bacteria;Bacteroidetes;Cytophagia;Cytophagales;Cytophagaceae;Adhaeribacter;	102	78	96	115	131	65	40	28	185	42	133	140	69	79	238	100	133	90	85	90	7	70	85	62	60	21	23
OTU00118	Bacteria;Gemmatimonadetes;Gemmatimonadetes;Gemmatimonadales;Gemmatimonadaceae;Gemmatimonas;	139	97	135	105	167	116	29	106	104	67	87	94	142	76	57	56	53	27	86	102	98	114	58	90	51	67	20
OTU00119	Bacteria;Proteobacteria;Alphaproteobacteria;Sphingomonadales;Sphingomonadaceae;Sphingobium;	54	89	258	62	135	35	126	245	132	28	79	208	40	76	34	111	32	76	91	30	63	51	61	60	53	12	62
OTU00120	Bacteria;Nitrospirae;Nitrospira;Nitrospirales;Nitrospiraceae;Nitrospira;	65	115	132	105	101	110	60	64	109	95	66	108	149	68	196	65	72	62	84	98	35	70	49	88	7	14	37
OTU00121	Bacteria;Actinobacteria;Actinobacteria;Actinomycetales;Geodermatophilaceae;Modestobacter;	121	67	158	120	100	114	48	83	149	57	61	93	141	110	32	54	91	63	116	69	153	85	31	46	7	20	31
OTU00122	Bacteria;Proteobacteria;Alphaproteobacteria;Rhodospirillales;Rhodospirillaceae;Rhodospirillaceae_unclassified;	149	73	150	90	123	76	93	95	102	100	63	98	134	68	89	101	56	52	71	94	61	53	59	80	34	15	32
OTU00123	Bacteria;Acidobacteria;Acidobacteria_Gp16;Gp16;Gp16_unclassified;Gp16_unclassified;	180	102	167	122	116	69	119	76	93	74	95	84	107	89	52	74	98	33	130	47	47	57	53	45	34	0	21
OTU00124	Bacteria;Actinobacteria;Actinobacteria;Actinomycetales;Geodermatophilaceae;Geodermatophilus;	161	58	192	74	100	103	47	127	129	109	33	70	113	59	72	81	66	69	80	98	106	65	36	62	22	1	33
OTU00125	Bacteria;Proteobacteria;Alphaproteobacteria;Rhizobiales;Hyphomicrobiaceae;Devosia;	112	76	83	80	100	182	105	101	101	44	46	166	39	83	65	89	48	62	75	33	120	124	33	72	39	6	29
OTU00126	Bacteria;Actinobacteria;Actinobacteria;Actinomycetales;Micromonosporaceae;Actinoplanes;	91	108	205	95	34	113	113	49	161	43	57	67	147	82	36	110	97	64	103	61	66	46	41	49	22	8	28
OTU00127	Bacteria;Proteobacteria;Alphaproteobacteria;Rhizobiales;Rhodobiaceae;Methyloligella;	91	118	104	115	94	101	50	129	75	90	38	57	68	46	43	128	49	58	51	88	150	95	62	76	33	5	34
OTU00129	Bacteria;Proteobacteria;Alphaproteobacteria;Alphaproteobacteria_incertae_sedis;Geminicoccus;Geminicoccus_unclassified;	322	114	25	22	235	81	4	128	98	73	18	13	153	37	139	34	53	99	18	198	10	29	24	66	0	36	6
OTU00128	Bacteria;Candidatus_Saccharibacteria;Candidatus_Saccharibacteria_unclassified;Candidatus_Saccharibacteria_unclassified;Candidatus_Saccharibacteria_unclassified;Candidatus_Saccharibacteria_unclassified;	1	93	13	436	49	37	867	16	4	68	16	125	37	24	18	10	19	6	88	10	3	10	12	39	22	0	12
OTU00130	Bacteria;Proteobacteria;Alphaproteobacteria;Rhizobiales;Hyphomicrobiaceae;Rhodoplanes;	106	103	82	103	84	47	18	107	68	100	121	29	47	46	32	79	68	87	38	97	84	120	131	60	14	41	60
OTU00131	Bacteria;Actinobacteria;Actinobacteria;Actinobacteria_unclassified;Actinobacteria_unclassified;Actinobacteria_unclassified;	136	83	267	83	120	59	24	60	91	53	33	80	108	49	65	77	40	57	93	96	55	77	37	62	31	6	30
OTU00132	Bacteria;Gemmatimonadetes;Gemmatimonadetes;Gemmatimonadales;Gemmatimonadaceae;Gemmatimonas;	81	33	137	84	116	59	62	118	50	74	55	32	45	43	54	83	68	57	38	99	205	49	86	129	43	40	7
OTU00133	Bacteria;Bacteroidetes;Cytophagia;Cytophagales;Cytophagaceae;Pontibacter;	141	147	52	52	89	71	15	68	54	58	25	35	142	129	267	91	82	72	45	97	1	30	76	57	10	2	10
OTU00134	Bacteria;Proteobacteria;Alphaproteobacteria;Caulobacterales;Caulobacteraceae;Asticcacaulis;	85	105	273	149	57	14	89	46	57	91	85	26	13	71	16	80	78	86	21	69	144	98	72	55	0	19	4
OTU00135	Bacteria;Bacteroidetes;Sphingobacteriia;Sphingobacteriales;Sphingobacteriaceae;Mucilaginibacter;	33	236	34	187	20	13	51	55	65	118	201	28	1	28	40	116	92	28	58	61	131	76	127	39	0	42	10
OTU00136	Bacteria;Candidatus_Saccharibacteria;Candidatus_Saccharibacteria_unclassified;Candidatus_Saccharibacteria_unclassified;Candidatus_Saccharibacteria_unclassified;Candidatus_Saccharibacteria_unclassified;	20	174	30	77	75	42	108	89	34	36	81	100	235	44	133	75	31	36	140	34	27	46	113	45	0	33	25
OTU00137	Bacteria;Proteobacteria;Alphaproteobacteria;Rhizobiales;Rhizobiales_unclassified;Rhizobiales_unclassified;	86	85	86	87	89	110	26	46	89	75	79	60	98	72	31	59	69	92	52	83	99	85	66	61	28	36	24
OTU00138	Bacteria;Candidatus_Saccharibacteria;Candidatus_Saccharibacteria_unclassified;Candidatus_Saccharibacteria_unclassified;Candidatus_Saccharibacteria_unclassified;Candidatus_Saccharibacteria_unclassified;	4	104	6	551	4	19	13	56	23	0	46	35	65	106	78	238	69	15	103	27	112	38	9	96	14	0	7
OTU00139	Bacteria;Bacteroidetes;Flavobacteriia;Flavobacteriales;Flavobacteriaceae;Flavobacterium;	2	14	50	333	11	45	2	2	13	9	129	35	28	7	150	14	326	321	46	21	3	51	135	7	32	44	0
OTU00140	Bacteria;Proteobacteria;Alphaproteobacteria;Rhizobiales;Methylobacteriaceae;Microvirga;	172	65	100	60	101	146	52	57	78	74	53	63	112	79	52	79	53	37	70	62	35	52	42	39	31	22	35
OTU00141	Bacteria;Proteobacteria;Alphaproteobacteria;Rhodobacterales;Rhodobacteraceae;Paracoccus;	123	25	40	43	167	39	95	151	109	33	18	79	32	27	81	48	37	149	71	46	31	52	35	40	66	10	155
OTU00142	Bacteria;Bacteroidetes;Flavobacteriia;Flavobacteriales;Flavobacteriaceae;Flavobacterium;	2	0	1	69	1	3	991	629	0	60	0	6	1	0	29	0	1	0	1	0	0	0	0	0	0	0	0
OTU00143	Bacteria;Proteobacteria;Alphaproteobacteria;Rhizobiales;Rhizobiales_unclassified;Rhizobiales_unclassified;	94	80	92	77	134	94	24	87	75	84	41	79	86	60	60	54	70	25	44	79	71	73	55	73	42	1	24
OTU00144	Bacteria;Chloroflexi;Chloroflexia;Kallotenuales;Kallotenuaceae;Kallotenue;	44	51	16	90	36	87	234	29	63	3	32	222	83	68	66	47	36	287	122	34	32	29	27	25	0	0	11
OTU00145	Bacteria;Chloroflexi;Caldilineae;Caldilineales;Caldilineaceae;Litorilinea;	63	120	88	115	73	48	65	67	47	55	95	68	80	67	79	57	93	51	53	69	39	57	77	84	14	27	15
OTU00146	Bacteria;Proteobacteria;Alphaproteobacteria;Rhizobiales;Rhizobiaceae;Ensifer;	88	86	120	62	67	81	52	54	108	83	34	111	64	57	63	114	33	57	49	14	58	76	20	11	53	59	84
OTU00147	Bacteria;candidate_division_WPS-1;candidate_division_WPS-1_unclassified;candidate_division_WPS-1_unclassified;candidate_division_WPS-1_unclassified;candidate_division_WPS-1_unclassified;	72	168	47	98	118	12	45	127	41	26	72	86	164	45	108	39	93	31	70	64	20	36	47	44	6	68	8
OTU00148	Bacteria;Acidobacteria;Acidobacteria_Gp3;Gp3;Gp3_unclassified;Gp3_unclassified;	93	115	117	71	93	70	39	43	64	32	59	72	126	63	79	64	64	64	77	81	22	70	59	53	19	27	14
OTU00149	Bacteria;Firmicutes;Bacilli;Bacillales;Paenibacillaceae_2;Oxalophagus;	31	38	64	40	31	468	23	170	359	12	22	28	35	25	35	23	40	15	31	38	27	43	20	56	15	5	53
OTU00150	Bacteria;Acidobacteria;Acidobacteria_Gp3;Gp3;Gp3_unclassified;Gp3_unclassified;	107	64	86	61	88	53	31	45	54	107	45	69	83	46	62	45	60	84	55	63	12	64	31	39	81	111	92
OTU00151	Bacteria;Proteobacteria;Alphaproteobacteria;Caulobacterales;Caulobacteraceae;Phenylobacterium;	91	143	136	106	80	67	10	54	41	46	66	36	54	58	35	76	74	38	37	63	82	117	101	96	13	5	9
OTU00152	Bacteria;Proteobacteria;Alphaproteobacteria;Rhizobiales;Rhizobiales_incertae_sedis;Rhizobiales_incertae_sedis_unclassified;	64	77	93	93	55	83	47	78	83	84	36	55	71	61	56	54	61	44	54	90	106	84	43	50	33	41	29
OTU00153	Bacteria;Proteobacteria;Alphaproteobacteria;Alphaproteobacteria_unclassified;Alphaproteobacteria_unclassified;Alphaproteobacteria_unclassified;	64	52	168	72	80	113	32	63	60	39	134	87	85	52	41	44	39	46	82	84	48	79	47	54	27	18	14
OTU00154	Bacteria;Actinobacteria;Actinobacteria;Actinomycetales;Nocardioidaceae;Nocardioides;	121	70	112	105	102	83	61	89	92	86	50	45	76	57	33	52	57	55	44	62	76	49	38	60	6	18	8
OTU00155	Bacteria;Actinobacteria;Actinobacteria;Acidimicrobiales;Acidimicrobineae_incertae_sedis;Aciditerrimonas;	131	63	104	70	110	56	28	48	49	54	80	39	63	80	38	99	54	55	67	88	41	83	63	59	7	22	17
OTU00156	Bacteria;Proteobacteria;Alphaproteobacteria;Sphingomonadales;Sphingomonadaceae;Sphingomonas;	61	50	47	65	44	145	28	67	50	107	21	29	43	28	16	29	30	93	34	48	59	20	17	24	241	50	216
OTU00157	Bacteria;Bacteroidetes;Cytophagia;Cytophagales;Chryseolinea;Chryseolinea_unclassified;	53	178	50	123	17	4	70	19	21	72	190	73	44	142	49	44	62	27	41	51	16	75	140	67	0	7	11
OTU00159	Bacteria;Bacteroidetes;Cytophagia;Cytophagales;Chryseolinea;Chryseolinea_unclassified;	48	43	85	72	64	61	68	44	37	79	103	41	84	42	96	83	34	53	32	67	44	78	93	137	20	24	11
OTU00158	Bacteria;Actinobacteria;Actinobacteria;Acidimicrobiales;Iamiaceae;Aquihabitans;	122	84	125	77	121	65	37	77	41	58	40	46	67	37	35	66	41	66	58	58	72	43	67	115	17	5	3
OTU00160	Bacteria;Bacteroidetes;Cytophagia;Cytophagales;Ohtaekwangia;Ohtaekwangia_unclassified;	40	98	47	164	34	64	93	41	36	48	96	51	93	47	65	50	42	65	46	47	92	42	138	46	9	39	9
OTU00161	Bacteria;Actinobacteria;Actinobacteria;Actinomycetales;Actinomycetales_unclassified;Actinomycetales_unclassified;	153	113	45	66	124	87	24	84	80	49	34	71	115	52	51	59	53	76	51	77	65	36	13	48	4	0	11
OTU00162	Bacteria;Chloroflexi;Chloroflexi_unclassified;Chloroflexi_unclassified;Chloroflexi_unclassified;Chloroflexi_unclassified;	42	79	82	91	54	82	194	46	58	8	68	93	69	98	84	74	104	18	70	32	35	31	45	59	4	9	8
OTU00163	Bacteria;Proteobacteria;Alphaproteobacteria;Rhizobiales;Rhizobiales_unclassified;Rhizobiales_unclassified;	99	113	62	59	72	84	35	91	66	58	36	36	57	70	26	53	70	72	39	88	95	59	58	50	29	24	28
OTU00164	Bacteria;Bacteroidetes;Sphingobacteriia;Sphingobacteriales;Chitinophagaceae;Chitinophaga;	6	159	12	64	0	63	23	11	31	244	343	39	17	81	20	41	50	96	20	132	19	16	101	12	0	10	1
OTU00165	Bacteria;Actinobacteria;Actinobacteria;Actinomycetales;Microbacteriaceae;Microbacterium;	96	73	106	61	74	80	69	88	101	28	58	96	53	71	47	50	48	48	64	23	62	48	33	34	35	30	32
OTU00166	Bacteria;Actinobacteria;Actinobacteria;Actinobacteria_unclassified;Actinobacteria_unclassified;Actinobacteria_unclassified;	113	62	102	54	106	67	27	80	77	59	62	56	75	59	47	63	51	18	79	93	30	58	64	49	20	4	16
OTU00167	Bacteria;Chloroflexi;Anaerolineae;Anaerolineales;Anaerolineaceae;Anaerolineaceae_unclassified;	37	138	38	82	27	68	67	61	37	37	59	90	103	74	235	39	80	41	47	71	31	32	29	26	0	20	10
OTU00168	Bacteria;Acidobacteria;Acidobacteria_Gp16;Gp16;Gp16_unclassified;Gp16_unclassified;	169	74	70	47	144	55	10	71	70	43	58	32	42	88	26	66	37	44	57	83	26	76	41	48	24	37	27
OTU00169	Bacteria;Proteobacteria;Alphaproteobacteria;Rhodospirillales;Rhodospirillaceae;Rhodospirillaceae_unclassified;	115	18	36	9	55	101	8	36	30	150	8	14	16	20	15	24	7	93	11	35	38	18	18	21	211	380	75
OTU00170	Bacteria;Bacteria_unclassified;Bacteria_unclassified;Bacteria_unclassified;Bacteria_unclassified;Bacteria_unclassified;	62	113	84	90	49	22	75	68	28	18	85	81	77	46	75	61	93	19	77	54	42	78	69	66	1	0	21
OTU00171	Bacteria;Bacteroidetes;Cytophagia;Cytophagales;Chryseolinea;Chryseolinea_unclassified;	19	18	50	63	71	96	182	43	22	37	81	94	34	36	73	53	69	29	53	62	74	35	76	78	31	53	21
OTU00172	Bacteria;Acidobacteria;Acidobacteria_Gp16;Gp16;Gp16_unclassified;Gp16_unclassified;	95	62	134	69	106	63	81	64	57	18	41	73	99	60	43	74	37	25	74	61	30	40	33	54	13	21	17
OTU00173	Bacteria;Verrucomicrobia;Verrucomicrobiae;Verrucomicrobiales;Verrucomicrobiaceae;Verrucomicrobiaceae_unclassified;	42	102	57	91	48	38	84	45	46	36	79	118	63	55	71	53	60	37	80	59	34	59	97	68	14	0	0
OTU00174	Bacteria;Bacteria_unclassified;Bacteria_unclassified;Bacteria_unclassified;Bacteria_unclassified;Bacteria_unclassified;	53	78	60	122	77	63	33	79	56	31	84	53	83	22	79	56	70	63	58	47	29	59	52	50	4	57	12
OTU00175	Bacteria;Bacteroidetes;Flavobacteriia;Flavobacteriales;Flavobacteriaceae;Flavobacterium;	34	31	25	31	22	185	27	25	19	42	114	75	46	214	101	47	18	67	43	94	7	86	99	26	30	15	5
OTU00176	Bacteria;Bacteroidetes;Sphingobacteriia;Sphingobacteriales;Sphingobacteriaceae;Mucilaginibacter;	27	441	10	125	1	0	9	1	28	219	175	34	4	18	11	17	49	94	42	33	3	85	25	1	0	67	5
OTU00177	Bacteria;Proteobacteria;Alphaproteobacteria;Rhodospirillales;Rhodospirillaceae;Skermanella;	142	64	106	44	94	115	25	69	60	88	25	42	69	54	36	58	37	57	35	81	73	34	29	49	21	0	12
OTU00178	Bacteria;Acidobacteria;Acidobacteria_Gp4;Aridibacter;Aridibacter_unclassified;Aridibacter_unclassified;	27	113	24	110	9	44	116	41	60	20	70	74	29	84	114	30	115	71	37	62	25	32	123	14	22	28	22
OTU00179	Bacteria;Proteobacteria;Alphaproteobacteria;Rhodospirillales;Rhodospirillaceae;Skermanella;	113	71	99	51	52	88	50	43	125	53	33	59	92	65	35	112	33	35	80	38	44	30	13	28	34	24	14
OTU00180	Bacteria;Chloroflexi;Anaerolineae;Anaerolineales;Anaerolineaceae;Anaerolineaceae_unclassified;	86	69	43	71	48	34	153	64	20	29	113	47	51	35	176	60	48	33	34	47	38	53	75	64	17	1	2
OTU00181	Bacteria;Bacteria_unclassified;Bacteria_unclassified;Bacteria_unclassified;Bacteria_unclassified;Bacteria_unclassified;	64	86	68	77	80	54	70	99	75	33	36	67	60	38	56	55	80	37	69	72	47	44	51	64	13	3	7
OTU00182	Bacteria;Gemmatimonadetes;Gemmatimonadetes;Gemmatimonadales;Gemmatimonadaceae;Gemmatimonas;	99	88	66	78	129	77	44	56	81	44	39	62	88	54	51	63	30	32	44	83	45	33	29	40	0	18	19
OTU00183	Bacteria;candidate_division_WPS-1;candidate_division_WPS-1_unclassified;candidate_division_WPS-1_unclassified;candidate_division_WPS-1_unclassified;candidate_division_WPS-1_unclassified;	31	117	58	73	63	31	57	44	27	10	97	79	100	104	73	58	85	37	87	56	13	48	67	32	7	11	11
OTU00184	Bacteria;Bacteroidetes;Cytophagia;Cytophagales;Ohtaekwangia;Ohtaekwangia_unclassified;	44	105	31	122	44	59	104	29	52	26	96	79	97	49	53	57	53	32	69	49	24	57	63	40	15	9	7
OTU00185	Bacteria;Proteobacteria;Alphaproteobacteria;Rhizobiales;Hyphomicrobiaceae;Rhodomicrobium;	80	78	88	58	41	88	37	44	93	34	20	80	151	28	51	84	43	51	64	49	22	46	23	29	37	10	18
OTU00186	Bacteria;Bacteria_unclassified;Bacteria_unclassified;Bacteria_unclassified;Bacteria_unclassified;Bacteria_unclassified;	26	76	39	133	48	30	94	38	69	32	76	110	88	60	47	42	41	7	61	56	34	44	45	45	1	74	8
OTU00188	Bacteria;Actinobacteria;Actinobacteria;Acidimicrobiales;Acidimicrobineae_incertae_sedis;Aciditerrimonas;	152	71	65	69	110	59	39	107	45	47	21	54	60	25	50	50	25	78	35	45	80	41	28	35	11	10	11
OTU00187	Bacteria;Bacteroidetes;Cytophagia;Cytophagales;Cytophagaceae;Adhaeribacter;	58	171	45	50	36	87	2	44	105	31	38	87	43	101	47	37	100	17	24	25	32	93	109	40	0	0	1
OTU00189	Bacteria;Actinobacteria;Actinobacteria;Actinomycetales;Pseudonocardiaceae;Pseudonocardia;	84	48	143	61	68	93	45	47	78	63	49	42	70	60	35	57	40	28	58	58	62	22	16	37	17	4	30
OTU00190	Bacteria;Actinobacteria;Actinobacteria;Actinomycetales;Pseudonocardiaceae;Pseudonocardiaceae_unclassified;	103	43	91	54	80	83	20	50	79	59	70	49	46	60	49	53	53	31	57	43	26	76	36	31	29	31	8
OTU00191	Bacteria;Chloroflexi;Chloroflexi_unclassified;Chloroflexi_unclassified;Chloroflexi_unclassified;Chloroflexi_unclassified;	60	88	62	105	48	22	112	53	59	21	52	75	70	69	58	56	69	41	82	38	60	24	37	30	11	0	6
OTU00192	Bacteria;Actinobacteria;Actinobacteria;Acidimicrobiales;Acidimicrobiales_unclassified;Acidimicrobiales_unclassified;	103	42	139	51	62	60	25	38	62	60	61	34	78	46	43	40	51	16	51	76	41	43	23	40	40	65	12
OTU00193	Bacteria;Actinobacteria;Actinobacteria;Acidimicrobiales;Acidimicrobineae_incertae_sedis;Aciditerrimonas;	78	45	162	76	81	54	37	59	49	60	59	37	68	55	38	69	35	33	57	58	45	41	35	45	7	0	18
OTU00194	Bacteria;Proteobacteria;Alphaproteobacteria;Sphingomonadales;Sphingomonadaceae;Sphingomonas;	115	62	60	71	82	54	37	36	52	56	40	53	80	51	48	56	60	50	65	46	64	37	26	40	27	8	25
OTU00195	Bacteria;Chloroflexi;Chloroflexi_unclassified;Chloroflexi_unclassified;Chloroflexi_unclassified;Chloroflexi_unclassified;	77	130	6	8	131	44	1	95	43	51	21	8	98	17	242	7	61	96	8	164	2	7	23	26	0	30	0
OTU00196	Bacteria;Actinobacteria;Actinobacteria;Actinomycetales;Actinomycetales_unclassified;Actinomycetales_unclassified;	122	58	94	55	97	82	26	74	73	47	48	50	54	70	36	60	26	46	63	55	35	40	23	38	10	1	12
OTU00197	Bacteria;Candidatus_Saccharibacteria;Candidatus_Saccharibacteria_unclassified;Candidatus_Saccharibacteria_unclassified;Candidatus_Saccharibacteria_unclassified;Candidatus_Saccharibacteria_unclassified;	5	33	15	52	130	2	340	34	13	43	57	56	14	17	151	13	52	71	177	3	15	34	27	23	7	0	2
OTU00198	Bacteria;Bacteroidetes;Sphingobacteriia;Sphingobacteriales;Chitinophagaceae;Flavitalea;	36	85	17	130	37	74	102	35	50	12	80	89	50	49	55	67	77	21	29	40	61	37	40	26	51	10	21
OTU00199	Bacteria;Chloroflexi;Chloroflexi_unclassified;Chloroflexi_unclassified;Chloroflexi_unclassified;Chloroflexi_unclassified;	92	63	87	88	112	39	49	84	63	15	38	28	31	57	35	74	65	39	51	50	31	50	27	51	11	21	19
OTU00200	Bacteria;Chloroflexi;Chloroflexia;Chloroflexia_unclassified;Chloroflexia_unclassified;Chloroflexia_unclassified;	38	130	48	47	57	76	19	48	69	27	54	57	119	55	105	41	49	22	51	35	19	35	52	42	1	62	3
OTU00201	Bacteria;Proteobacteria;Alphaproteobacteria;Rhizobiales;Hyphomicrobiaceae;Devosia;	111	90	77	45	75	112	45	64	79	27	60	60	45	66	41	90	28	26	40	10	48	39	16	21	0	22	23
OTU00202	Bacteria;Acidobacteria;Acidobacteria_Gp16;Gp16;Gp16_unclassified;Gp16_unclassified;	57	119	87	104	74	24	60	39	56	23	32	42	59	58	36	51	61	24	55	54	57	55	61	41	22	0	7
OTU00203	Bacteria;Acidobacteria;Acidobacteria_Gp4;Aridibacter;Aridibacter_unclassified;Aridibacter_unclassified;	28	37	26	86	28	49	114	30	71	26	49	37	38	124	42	89	69	49	76	48	41	40	44	32	41	13	19
OTU00204	Bacteria;Bacteroidetes;Sphingobacteriia;Sphingobacteriales;Sphingobacteriales_unclassified;Sphingobacteriales_unclassified;	10	35	20	99	29	49	123	36	27	14	100	20	7	114	134	38	161	38	18	14	115	17	42	43	1	26	13
OTU00205	Bacteria;candidate_division_WPS-1;candidate_division_WPS-1_unclassified;candidate_division_WPS-1_unclassified;candidate_division_WPS-1_unclassified;candidate_division_WPS-1_unclassified;	50	94	39	74	104	25	52	55	59	25	64	70	80	89	26	69	85	10	75	40	18	30	53	23	19	0	10
OTU00206	Bacteria;Proteobacteria;Alphaproteobacteria;Rhodobacterales;Rhodobacteraceae;Gemmobacter;	81	49	50	16	73	111	227	46	33	52	33	56	21	10	74	66	21	47	8	32	95	32	25	52	2	3	14
OTU00207	Bacteria;Armatimonadetes;Armatimonadetes_gp5;Armatimonadetes_gp5_unclassified;Armatimonadetes_gp5_unclassified;Armatimonadetes_gp5_unclassified;	30	60	33	34	19	19	16	16	67	67	8	2	4	14	11	32	15	284	5	11	116	18	13	14	232	54	132
OTU00208	Bacteria;Proteobacteria;Alphaproteobacteria;Rhodospirillales;Acetobacteraceae;Stella;	82	41	74	46	50	53	30	36	119	42	52	45	52	57	43	72	27	54	45	53	37	43	30	22	43	51	17
OTU00209	Bacteria;Proteobacteria;Alphaproteobacteria;Rhodospirillales;Reyranella;Reyranella_unclassified;	95	44	32	29	67	72	48	30	44	58	33	34	43	37	38	46	39	55	39	35	53	41	31	35	103	102	14
OTU00210	Bacteria;Chloroflexi;Anaerolineae;Anaerolineales;Anaerolineaceae;Anaerolineaceae_unclassified;	79	83	35	39	75	20	14	62	71	19	50	48	114	34	132	28	86	39	30	53	12	51	41	27	15	34	4
OTU00211	Bacteria;Bacteroidetes;Sphingobacteriia;Sphingobacteriales;Chitinophagaceae;Niabella;	14	102	10	62	86	63	70	27	86	36	127	199	12	53	86	26	22	22	40	18	24	4	11	26	50	6	6
OTU00212	Bacteria;Actinobacteria;Actinobacteria;Actinomycetales;Pseudonocardiaceae;Pseudonocardia;	72	37	145	48	98	81	42	75	68	46	40	38	49	31	39	60	20	30	48	56	40	23	26	23	27	3	18
OTU00213	Bacteria;Bacteria_unclassified;Bacteria_unclassified;Bacteria_unclassified;Bacteria_unclassified;Bacteria_unclassified;	93	70	34	73	106	37	41	65	52	50	28	50	93	56	41	51	36	52	37	53	25	46	52	30	0	4	3
OTU00214	Bacteria;Chloroflexi;Thermomicrobia;Sphaerobacterales;Sphaerobacteraceae;Sphaerobacteraceae_unclassified;	90	80	51	37	137	70	33	34	64	66	32	22	86	23	109	31	53	33	35	59	11	31	20	44	0	9	13
OTU00215	Bacteria;Actinobacteria;Actinobacteria;Actinobacteria_unclassified;Actinobacteria_unclassified;Actinobacteria_unclassified;	81	124	32	15	72	39	1	59	78	69	22	14	34	6	104	14	38	62	12	47	2	13	10	22	0	287	6
OTU00216	Bacteria;Actinobacteria;Actinobacteria;Actinomycetales;Micromonosporaceae;Virgisporangium;	79	83	119	46	35	59	41	54	98	60	24	37	79	34	50	53	35	37	47	51	28	26	16	19	12	28	10
OTU00217	Bacteria;Bacteroidetes;Bacteroidetes_unclassified;Bacteroidetes_unclassified;Bacteroidetes_unclassified;Bacteroidetes_unclassified;	36	72	28	80	39	56	148	120	13	79	67	31	32	10	159	20	21	33	14	46	24	9	8	68	26	0	12
OTU00218	Bacteria;Bacteroidetes;Cytophagia;Cytophagales;Cyclobacteriaceae;Algoriphagus;	46	7	24	23	117	22	15	27	38	30	249	54	25	6	46	29	4	43	49	26	0	106	61	156	20	26	0
OTU00219	Bacteria;Bacteria_unclassified;Bacteria_unclassified;Bacteria_unclassified;Bacteria_unclassified;Bacteria_unclassified;	61	22	105	55	126	62	23	105	27	49	39	27	41	16	27	29	14	33	43	71	124	35	20	53	12	21	7
OTU00220	Bacteria;Proteobacteria;Alphaproteobacteria;Rhizobiales;Rhizobiales_unclassified;Rhizobiales_unclassified;	41	60	50	44	38	38	67	31	16	73	31	19	35	40	47	55	54	41	12	62	142	49	47	68	12	28	41
OTU00221	Bacteria;candidate_division_WPS-1;candidate_division_WPS-1_unclassified;candidate_division_WPS-1_unclassified;candidate_division_WPS-1_unclassified;candidate_division_WPS-1_unclassified;	43	122	31	90	16	18	10	106	37	32	86	61	91	46	39	41	71	25	49	62	11	28	28	30	7	20	26
OTU00222	Bacteria;Actinobacteria;Actinobacteria;Acidimicrobiales;Acidimicrobineae_incertae_sedis;Aciditerrimonas;	86	39	104	52	95	49	15	39	59	36	52	37	52	55	30	60	31	25	55	71	9	43	39	47	4	32	8
OTU00223	Bacteria;Acidobacteria;Acidobacteria_Gp5;Gp5;Gp5_unclassified;Gp5_unclassified;	41	49	60	50	76	72	27	61	65	36	56	57	50	51	44	40	31	24	31	74	22	52	23	57	8	47	11
OTU00224	Bacteria;Actinobacteria;Actinobacteria;Actinomycetales;Pseudonocardiaceae;Actinophytocola;	48	14	50	15	26	14	19	25	30	12	14	9	37	25	17	16	12	4	18	21	9	4	29	10	728	0	6
OTU00225	Bacteria;Bacteroidetes;Sphingobacteriia;Sphingobacteriales;Chitinophagaceae;Chitinophagaceae_unclassified;	13	86	23	91	25	52	57	23	85	44	59	81	62	76	42	63	62	22	38	33	35	38	58	16	0	9	18
OTU00226	Bacteria;Bacteroidetes;Flavobacteriia;Flavobacteriales;Flavobacteriaceae;Flavobacterium;	12	51	20	45	8	16	109	37	63	12	117	79	5	32	72	27	179	41	9	2	97	23	85	28	0	33	3
OTU00227	Bacteria;Bacteroidetes;Flavobacteriia;Flavobacteriales;Flavobacteriaceae;Chryseobacterium;	1	9	0	42	10	3	383	58	34	13	52	12	3	192	4	38	76	70	88	7	2	12	39	1	25	13	6
OTU00228	Bacteria;Proteobacteria;Alphaproteobacteria;Alphaproteobacteria_incertae_sedis;Geminicoccus;Geminicoccus_unclassified;	89	57	109	37	95	62	29	40	90	30	27	30	61	58	21	56	30	24	53	35	16	31	21	24	28	2	31
OTU00229	Bacteria;Chloroflexi;Chloroflexi_unclassified;Chloroflexi_unclassified;Chloroflexi_unclassified;Chloroflexi_unclassified;	52	64	8	56	99	57	16	24	39	9	50	91	74	53	46	43	35	21	73	76	1	45	71	44	13	15	8
OTU00230	Bacteria;Actinobacteria;Actinobacteria;Acidimicrobiales;Acidimicrobiaceae;Ilumatobacter;	84	81	60	59	52	39	27	43	54	35	38	41	42	52	37	54	50	33	42	30	60	41	48	45	1	0	15
OTU00231	Bacteria;Bacteria_unclassified;Bacteria_unclassified;Bacteria_unclassified;Bacteria_unclassified;Bacteria_unclassified;	70	63	63	62	82	30	28	68	42	49	61	33	53	28	31	33	54	19	40	55	33	51	40	58	0	3	10
OTU00232	Bacteria;Bacteroidetes;Sphingobacteriia;Sphingobacteriales;Chitinophagaceae;Taibaiella;	5	0	31	48	6	38	220	6	21	168	45	300	6	5	153	26	0	3	39	0	16	13	1	7	0	0	1
OTU00233	Bacteria;Planctomycetes;Planctomycetia;Planctomycetales;Planctomycetaceae;Planctomycetaceae_unclassified;	19	128	39	61	49	27	25	54	35	37	51	75	100	87	61	38	38	35	49	40	10	31	18	19	7	13	2
OTU00234	Bacteria;Actinobacteria;Actinobacteria;Acidimicrobiales;Iamiaceae;Aquihabitans;	77	43	127	39	38	39	19	42	87	20	15	52	93	33	47	56	29	9	71	49	32	32	28	37	20	3	8
OTU00235	Bacteria;Chloroflexi;Chloroflexi_unclassified;Chloroflexi_unclassified;Chloroflexi_unclassified;Chloroflexi_unclassified;	47	64	20	129	80	54	59	37	44	42	43	30	73	27	25	64	38	78	36	17	31	32	27	33	2	0	10
OTU00236	Bacteria;Proteobacteria;Alphaproteobacteria;Rhodospirillales;Rhodospirillales_unclassified;Rhodospirillales_unclassified;	116	45	82	39	51	26	27	51	19	56	37	8	22	28	22	59	41	52	15	46	98	52	43	69	2	24	1
OTU00237	Bacteria;Proteobacteria;Alphaproteobacteria;Sneathiellales;Sneathiellaceae;Ferrovibrio;	106	39	59	41	95	49	10	63	30	41	29	39	43	18	28	44	37	32	58	48	8	61	30	45	13	54	5
OTU00239	Bacteria;Acidobacteria;Acidobacteria_Gp3;Gp3;Gp3_unclassified;Gp3_unclassified;	43	27	40	38	37	83	12	19	37	109	27	31	29	17	35	40	14	29	24	32	1	22	16	20	160	95	83
OTU00238	Bacteria;Candidatus_Saccharibacteria;Candidatus_Saccharibacteria_unclassified;Candidatus_Saccharibacteria_unclassified;Candidatus_Saccharibacteria_unclassified;Candidatus_Saccharibacteria_unclassified;	10	14	44	30	3	23	350	40	15	19	9	334	12	14	3	15	8	0	5	0	47	71	10	9	28	0	7
OTU00240	Bacteria;Planctomycetes;Planctomycetia;Planctomycetales;Planctomycetaceae;Gemmata;	29	108	50	83	42	9	41	50	34	15	80	66	63	56	43	27	56	30	56	24	15	41	40	23	10	7	18
OTU00241	Bacteria;Actinobacteria;Actinobacteria;Actinobacteria_unclassified;Actinobacteria_unclassified;Actinobacteria_unclassified;	120	77	34	33	128	78	16	30	46	20	16	20	65	18	46	40	53	20	33	84	27	29	20	39	0	6	17
OTU00242	Bacteria;Actinobacteria;Actinobacteria;Actinomycetales;Demequinaceae;Demequina;	77	49	75	54	73	1	26	45	33	54	25	21	28	29	15	45	47	46	53	36	35	68	65	33	15	35	20
OTU00243	Bacteria;Bacteroidetes;Flavobacteriia;Flavobacteriales;Flavobacteriaceae;Chryseobacterium;	32	24	4	381	6	23	1	32	6	15	96	39	11	57	22	76	9	171	10	14	3	12	42	7	0	0	0
OTU00244	Bacteria;Chloroflexi;Caldilineae;Caldilineales;Caldilineaceae;Litorilinea;	66	78	20	48	81	12	21	93	22	31	50	30	37	33	71	16	31	79	24	77	10	25	74	20	0	14	29
OTU00245	Bacteria;Proteobacteria;Alphaproteobacteria;Sphingomonadales;Erythrobacteraceae;Altererythrobacter;	33	12	14	13	39	86	43	37	30	77	5	18	4	9	13	17	4	85	30	8	2	18	11	13	274	78	116
OTU00246	Bacteria;Bacteroidetes;Flavobacteriia;Flavobacteriales;Flavobacteriaceae;Flavobacterium;	7	198	26	87	12	20	65	16	94	45	78	111	4	29	108	18	6	18	34	2	8	41	3	9	10	5	7
OTU00247	Bacteria;Gemmatimonadetes;Gemmatimonadetes;Gemmatimonadales;Gemmatimonadaceae;Gemmatimonas;	47	56	64	66	83	15	54	40	46	13	20	24	50	66	16	42	54	20	27	62	67	23	22	36	21	7	14
OTU00248	Bacteria;candidate_division_WPS-1;candidate_division_WPS-1_unclassified;candidate_division_WPS-1_unclassified;candidate_division_WPS-1_unclassified;candidate_division_WPS-1_unclassified;	39	95	43	67	24	33	48	56	35	8	71	41	75	74	37	43	60	15	56	27	12	38	27	13	3	0	10
OTU00249	Bacteria;Bacteria_unclassified;Bacteria_unclassified;Bacteria_unclassified;Bacteria_unclassified;Bacteria_unclassified;	104	55	42	23	148	45	16	55	58	21	30	22	64	39	64	28	45	23	21	56	10	22	19	36	0	3	0
OTU00250	Bacteria;Acidobacteria;Acidobacteria_Gp3;Gp3;Gp3_unclassified;Gp3_unclassified;	23	67	47	68	103	23	4	38	58	41	47	73	81	40	20	35	32	17	12	23	46	33	81	19	1	0	17
OTU00251	Bacteria;Proteobacteria;Alphaproteobacteria;Rhizobiales;Phyllobacteriaceae;Mesorhizobium;	52	36	48	29	37	69	71	54	45	37	34	46	46	33	22	58	35	17	33	46	34	39	27	41	19	19	9
OTU00252	Bacteria;Proteobacteria;Alphaproteobacteria;Rhizobiales;Hyphomicrobiaceae;Pedomicrobium;	48	76	67	54	30	38	18	50	59	24	32	18	26	40	21	35	54	34	22	70	60	47	52	37	10	5	4
OTU00253	Bacteria;Actinobacteria;Actinobacteria;Acidimicrobiales;Acidimicrobiales_unclassified;Acidimicrobiales_unclassified;	106	45	61	39	78	48	13	61	45	27	35	28	52	38	20	57	20	33	29	59	27	31	18	32	3	18	5
OTU00254	Bacteria;Bacteroidetes;Bacteroidetes_unclassified;Bacteroidetes_unclassified;Bacteroidetes_unclassified;Bacteroidetes_unclassified;	7	17	15	59	16	23	260	20	34	73	45	56	3	27	40	9	45	10	37	13	139	7	22	25	6	6	1
OTU00255	Bacteria;Bacteroidetes;Sphingobacteriia;Sphingobacteriales;Chitinophagaceae;Chitinophagaceae_unclassified;	21	31	13	28	37	48	34	63	42	65	20	34	49	32	45	21	18	54	22	15	6	16	17	22	66	163	29
OTU00256	Bacteria;Chloroflexi;Thermomicrobia;Sphaerobacterales;Sphaerobacteraceae;Sphaerobacter;	94	40	68	50	80	32	30	28	50	26	60	28	70	32	38	31	35	13	50	43	10	24	22	35	0	13	2
OTU00257	Bacteria;Proteobacteria;Alphaproteobacteria;Rhizobiales;Xanthobacteraceae;Labrys;	83	35	58	38	52	66	36	25	63	21	38	42	66	45	24	59	36	5	41	36	31	30	12	22	25	0	11
OTU00258	Bacteria;Actinobacteria;Actinobacteria;Actinomycetales;Mycobacteriaceae;Mycobacterium;	102	39	56	41	44	76	43	41	53	41	23	30	37	34	19	40	29	33	39	46	34	29	17	21	12	1	8
OTU00259	Bacteria;candidate_division_WPS-1;candidate_division_WPS-1_unclassified;candidate_division_WPS-1_unclassified;candidate_division_WPS-1_unclassified;candidate_division_WPS-1_unclassified;	29	94	21	35	56	33	20	46	25	31	45	46	73	86	44	32	47	16	48	32	18	30	27	20	14	0	15
OTU00260	Bacteria;Proteobacteria;Alphaproteobacteria;Rhizobiales;Phyllobacteriaceae;Chelativorans;	56	42	41	29	57	44	25	60	75	40	21	38	59	33	33	38	18	31	25	69	49	28	16	20	14	9	6
OTU00261	Bacteria;Proteobacteria;Alphaproteobacteria;Alphaproteobacteria_incertae_sedis;Geminicoccus;Geminicoccus_unclassified;	118	45	74	29	68	51	17	48	48	16	29	23	47	33	14	45	34	23	41	35	35	36	15	20	3	12	14
OTU00262	Bacteria;Actinobacteria;Actinobacteria;Actinomycetales;Pseudonocardiaceae;Saccharopolyspora;	5	1	8	1	6	0	1	576	3	4	1	0	5	1	19	324	1	0	0	5	4	2	0	3	0	0	2
OTU00263	Bacteria;Chloroflexi;Chloroflexi_unclassified;Chloroflexi_unclassified;Chloroflexi_unclassified;Chloroflexi_unclassified;	53	72	25	32	77	40	16	110	34	14	34	32	38	40	40	20	30	19	28	48	27	34	29	27	29	0	11
OTU00264	Bacteria;Candidatus_Saccharibacteria;Candidatus_Saccharibacteria_unclassified;Candidatus_Saccharibacteria_unclassified;Candidatus_Saccharibacteria_unclassified;Candidatus_Saccharibacteria_unclassified;	35	33	45	48	33	32	62	40	17	17	70	75	22	59	123	50	52	13	20	12	7	43	19	22	0	0	4
OTU00265	Bacteria;Chloroflexi;Chloroflexi_unclassified;Chloroflexi_unclassified;Chloroflexi_unclassified;Chloroflexi_unclassified;	42	71	44	76	33	19	55	22	19	12	28	55	60	39	52	36	41	21	44	31	24	39	26	42	14	0	3
OTU00266	Bacteria;Chloroflexi;Caldilineae;Caldilineales;Caldilineaceae;Litorilinea;	37	45	38	43	91	38	31	25	38	36	27	34	42	34	60	38	30	25	61	58	12	37	29	36	0	0	2
OTU00267	Bacteria;Chloroflexi;Caldilineae;Caldilineales;Caldilineaceae;Litorilinea;	44	64	29	62	60	45	48	38	30	19	24	34	44	40	52	37	32	10	32	40	19	46	28	40	11	0	13
OTU00268	Bacteria;Actinobacteria;Actinobacteria;Actinomycetales;Streptosporangiaceae;Nonomuraea;	59	60	65	49	88	34	23	43	63	9	53	42	26	21	14	32	34	26	30	43	26	22	26	30	0	0	10
OTU00269	Bacteria;candidate_division_WPS-1;candidate_division_WPS-1_unclassified;candidate_division_WPS-1_unclassified;candidate_division_WPS-1_unclassified;candidate_division_WPS-1_unclassified;	16	73	44	56	29	16	24	32	27	5	61	57	79	61	43	38	59	1	60	20	7	34	19	22	25	18	1
OTU00270	Bacteria;Proteobacteria;Alphaproteobacteria;Rhizobiales;Bradyrhizobiaceae;Bosea;	81	40	67	38	46	62	11	34	64	30	26	36	69	50	26	54	27	33	25	23	31	20	9	9	2	2	9
OTU00271	Bacteria;Actinobacteria;Actinobacteria;Actinomycetales;Actinomycetales_unclassified;Actinomycetales_unclassified;	131	25	43	30	67	21	10	42	43	47	15	16	22	20	20	22	35	47	25	33	58	29	42	24	16	31	10
OTU00272	Bacteria;Actinobacteria;Actinobacteria;Acidimicrobiales;Acidimicrobiaceae;Ilumatobacter;	53	65	72	48	72	27	33	23	58	27	19	46	37	28	30	32	33	22	48	29	17	27	33	30	1	0	13
OTU00273	Bacteria;Bacteroidetes;Sphingobacteriia;Sphingobacteriales;Chitinophagaceae;Flavisolibacter;	18	65	28	49	30	17	24	29	53	39	23	39	96	42	49	55	30	26	32	26	27	37	36	33	0	8	4
OTU00275	Bacteria;candidate_division_WPS-1;candidate_division_WPS-1_unclassified;candidate_division_WPS-1_unclassified;candidate_division_WPS-1_unclassified;candidate_division_WPS-1_unclassified;	36	52	37	65	45	10	52	35	22	9	41	43	45	49	26	28	71	22	78	24	9	27	42	20	1	11	10
OTU00274	Bacteria;Proteobacteria;Alphaproteobacteria;Caulobacterales;Caulobacteraceae;Caulobacter;	48	61	55	51	34	25	12	53	32	96	61	22	19	16	20	78	42	44	29	19	17	26	13	18	2	1	16
OTU00276	Bacteria;Acidobacteria;Acidobacteria_Gp3;Gp3;Gp3_unclassified;Gp3_unclassified;	34	92	39	93	20	0	47	12	23	48	66	17	8	28	7	34	85	22	14	44	19	48	39	28	0	38	0
OTU00277	Bacteria;Bacteroidetes;Cytophagia;Cytophagales;Cytophagaceae;Adhaeribacter;	46	99	10	22	2	58	8	10	52	11	29	30	97	60	26	39	31	9	29	20	35	59	72	34	0	1	14
OTU00278	Bacteria;Bacteroidetes;Flavobacteriia;Flavobacteriales;Flavobacteriaceae;Flavobacterium;	0	29	24	31	3	2	426	49	17	27	48	51	1	14	27	10	29	2	7	15	4	31	35	8	5	5	1
OTU00279	Bacteria;Bacteroidetes;Sphingobacteriia;Sphingobacteriales;Chitinophagaceae;Ferruginibacter;	55	4	10	21	45	15	42	5	25	23	65	19	35	47	87	13	21	15	24	45	2	115	76	21	11	51	0
OTU00280	Bacteria;Actinobacteria;Actinobacteria;Actinomycetales;Nocardioidaceae;Nocardioides;	48	46	130	34	32	20	20	33	26	38	32	9	20	33	18	21	36	23	35	33	65	58	33	18	18	0	12
OTU00281	Bacteria;Bacteria_unclassified;Bacteria_unclassified;Bacteria_unclassified;Bacteria_unclassified;Bacteria_unclassified;	79	44	50	40	33	24	50	22	22	6	51	45	52	22	33	25	51	33	38	46	17	26	22	53	0	3	3
OTU00282	Bacteria;Chloroflexi;Chloroflexi_unclassified;Chloroflexi_unclassified;Chloroflexi_unclassified;Chloroflexi_unclassified;	74	67	25	38	63	51	35	36	46	28	18	35	38	26	18	31	35	14	38	25	31	29	26	40	4	7	11
OTU00283	Bacteria;Bacteroidetes;Sphingobacteriia;Sphingobacteriales;Chitinophagaceae;Chitinophagaceae_unclassified;	18	30	15	49	14	55	28	38	5	64	40	14	9	1	97	244	31	35	8	24	12	6	10	34	1	4	0
OTU00285	Bacteria;Bacteroidetes;Flavobacteriia;Flavobacteriales;Flavobacteriales_unclassified;Flavobacteriales_unclassified;	10	64	17	63	24	11	80	25	40	6	50	51	97	18	84	36	34	19	31	29	10	26	30	14	2	0	13
OTU00284	Bacteria;Proteobacteria;Alphaproteobacteria;Rhizobiales;Rhizobiales_unclassified;Rhizobiales_unclassified;	49	39	50	33	54	48	17	36	29	28	27	24	45	26	33	26	32	17	27	46	46	38	28	36	22	17	11
OTU00286	Bacteria;Chloroflexi;Anaerolineae;Anaerolineales;Anaerolineaceae;Anaerolineaceae_unclassified;	6	71	20	74	21	36	44	47	27	22	51	65	65	23	50	24	27	26	33	33	26	17	24	23	6	17	5
OTU00287	Bacteria;Proteobacteria;Alphaproteobacteria;Rhizobiales;Rhizobiaceae;Rhizobium;	18	26	19	71	32	59	71	35	35	40	15	90	18	34	23	63	28	18	22	22	35	12	6	24	48	2	16
OTU00288	Bacteria;Acidobacteria;Acidobacteria_Gp3;Gp3;Gp3_unclassified;Gp3_unclassified;	42	47	48	40	24	21	28	36	9	12	49	29	27	27	21	38	40	38	12	41	52	36	67	70	2	10	7
OTU00289	Bacteria;Acidobacteria;Acidobacteria_Gp4;Aridibacter;Aridibacter_unclassified;Aridibacter_unclassified;	8	60	11	64	21	4	20	31	51	47	23	36	47	38	37	22	38	17	34	27	29	31	43	32	0	90	11
OTU00290	Bacteria;Bacteroidetes;Sphingobacteriia;Sphingobacteriales;Sphingobacteriaceae;Pedobacter;	9	53	13	9	39	30	85	15	21	36	7	75	147	35	65	16	107	5	23	16	5	2	32	2	7	0	5
OTU00291	Bacteria;Proteobacteria;Alphaproteobacteria;Rhizobiales;Rhizobiaceae;Rhizobium;	39	19	18	27	30	56	37	30	20	42	79	27	13	13	37	35	29	28	36	31	19	18	7	19	108	4	37
OTU00292	Bacteria;Chloroflexi;Anaerolineae;Anaerolineales;Anaerolineaceae;Longilinea;	21	31	51	51	30	14	43	26	15	22	62	22	22	22	52	50	36	10	20	41	26	49	43	43	23	26	2
OTU00293	Bacteria;Bacteroidetes;Sphingobacteriia;Sphingobacteriales;Chitinophagaceae;Chitinophagaceae_unclassified;	21	47	11	54	12	31	32	39	50	50	33	64	49	46	32	41	37	27	31	10	13	31	9	11	28	11	29
OTU00294	Bacteria;Bacteroidetes;Sphingobacteriia;Sphingobacteriales;Chitinophagaceae;Flavisolibacter;	15	62	10	55	22	35	38	17	29	37	42	42	51	45	34	26	55	27	21	42	23	28	44	23	14	8	2
OTU00295	Bacteria;BRC1;BRC1_unclassified;BRC1_unclassified;BRC1_unclassified;BRC1_unclassified;	26	39	9	66	61	18	66	37	16	30	32	45	33	32	45	38	33	27	42	31	19	17	17	39	13	12	3
OTU00296	Bacteria;Actinobacteria;Actinobacteria;Acidimicrobiales;Iamiaceae;Iamia;	110	31	56	33	106	13	21	41	17	29	15	21	26	17	21	28	25	20	16	44	38	19	24	57	0	13	3
OTU00297	Bacteria;Acidobacteria;Acidobacteria_Gp4;Gp4;Gp4_unclassified;Gp4_unclassified;	21	26	38	36	26	60	5	21	84	11	35	16	110	36	50	21	34	22	20	59	18	31	10	30	0	10	4
OTU00299	Bacteria;Bacteroidetes;Cytophagia;Cytophagales;Ohtaekwangia;Ohtaekwangia_unclassified;	9	28	71	61	14	42	66	21	21	14	48	43	25	21	86	18	30	13	21	34	33	31	38	34	0	8	4
OTU00298	Bacteria;Proteobacteria;Alphaproteobacteria;Rhizobiales;Rhodobiaceae;Afifella;	39	56	26	30	34	71	12	39	39	28	23	25	41	21	29	18	38	12	30	32	34	30	22	10	14	58	23
OTU00300	Bacteria;Verrucomicrobia;Verrucomicrobiae;Verrucomicrobiales;Verrucomicrobiaceae;Roseimicrobium;	10	69	56	80	19	6	26	19	23	7	57	40	58	27	50	19	62	6	59	18	15	18	47	23	0	7	8
OTU00301	Bacteria;Proteobacteria;Alphaproteobacteria;Rhodospirillales;Rhodospirillales_unclassified;Rhodospirillales_unclassified;	97	9	33	29	67	38	15	22	10	37	69	12	43	33	43	25	23	30	14	36	9	38	20	48	18	7	2
OTU00302	Bacteria;Proteobacteria;Alphaproteobacteria;Rhizobiales;Methylobacteriaceae;Microvirga;	97	31	45	24	39	44	21	25	62	32	18	32	46	31	21	46	27	15	20	26	34	26	18	18	14	4	10
OTU00303	Bacteria;Fibrobacteres;Fibrobacteria;Fibrobacterales;Fibrobacteraceae;Fibrobacter;	43	46	23	37	34	11	9	27	4	10	71	17	2	19	17	44	42	30	11	27	57	31	30	95	0	78	10
OTU00304	Bacteria;Bacteria_unclassified;Bacteria_unclassified;Bacteria_unclassified;Bacteria_unclassified;Bacteria_unclassified;	16	41	57	56	35	45	43	36	26	3	26	62	42	48	31	20	37	9	54	20	31	12	15	38	10	0	10
OTU00305	Bacteria;Chloroflexi;Chloroflexia;Chloroflexales;Oscillochloridaceae;Oscillochloris;	50	39	41	59	46	34	42	37	31	11	30	38	40	36	30	42	28	9	37	21	22	30	24	31	0	0	12
OTU00306	Bacteria;Candidatus_Saccharibacteria;Candidatus_Saccharibacteria_unclassified;Candidatus_Saccharibacteria_unclassified;Candidatus_Saccharibacteria_unclassified;Candidatus_Saccharibacteria_unclassified;	22	70	29	46	25	27	6	27	17	16	44	63	58	32	55	34	38	4	32	39	7	31	41	27	14	9	4
OTU00307	Bacteria;Bacteria_unclassified;Bacteria_unclassified;Bacteria_unclassified;Bacteria_unclassified;Bacteria_unclassified;	85	23	65	20	65	50	18	47	33	43	20	20	31	35	37	22	31	21	13	39	22	22	17	26	0	0	11
OTU00308	Bacteria;Chloroflexi;Caldilineae;Caldilineales;Caldilineaceae;Litorilinea;	59	31	19	32	46	17	12	24	37	27	24	19	123	42	72	10	44	29	21	34	0	19	17	30	0	27	0
OTU00309	Bacteria;Acidobacteria;Acidobacteria_Gp3;Gp3;Gp3_unclassified;Gp3_unclassified;	27	16	38	34	51	37	23	3	34	33	63	57	41	30	22	32	16	13	45	37	4	35	43	28	28	15	9
OTU00310	Bacteria;Actinobacteria;Actinobacteria;Actinomycetales;Nocardioidaceae;Nocardioides;	120	26	33	34	30	38	14	42	33	25	32	34	18	19	30	38	19	17	10	30	72	18	27	32	3	6	10
OTU00311	Bacteria;Planctomycetes;Planctomycetia;Planctomycetales;Planctomycetaceae;Pirellula;	21	69	32	71	50	16	33	54	32	15	37	34	69	59	17	24	37	18	38	16	6	18	19	9	4	7	4
OTU00312	Bacteria;Planctomycetes;Planctomycetia;Planctomycetales;Planctomycetaceae;Pirellula;	22	64	25	69	48	13	52	34	19	25	54	41	51	40	29	35	38	17	39	13	15	25	13	8	5	7	4
OTU00313	Bacteria;Actinobacteria;Actinobacteria;Actinomycetales;Pseudonocardiaceae;Actinophytocola;	38	17	124	21	23	76	6	16	66	37	8	9	97	52	20	21	40	13	18	32	9	17	7	11	23	0	1
OTU00314	Bacteria;candidate_division_WPS-1;candidate_division_WPS-1_unclassified;candidate_division_WPS-1_unclassified;candidate_division_WPS-1_unclassified;candidate_division_WPS-1_unclassified;	35	66	26	33	44	25	12	48	20	9	30	36	85	22	80	29	36	34	25	23	7	27	8	11	21	0	8
OTU00315	Bacteria;Chloroflexi;Thermomicrobia;Sphaerobacterales;Sphaerobacteraceae;Sphaerobacteraceae_unclassified;	37	42	49	28	45	45	27	18	45	21	27	47	39	33	21	32	30	6	60	38	8	26	25	24	16	0	8
OTU00316	Bacteria;Proteobacteria;Alphaproteobacteria;Rhizobiales;Hyphomicrobiaceae;Pedomicrobium;	39	38	57	21	33	41	9	36	37	32	7	10	21	27	23	33	38	20	14	43	46	34	22	43	41	22	9
OTU00317	Bacteria;Acidobacteria;Acidobacteria_Gp3;Gp3;Gp3_unclassified;Gp3_unclassified;	31	32	30	64	41	13	20	18	13	13	90	21	18	20	42	19	44	33	8	56	25	29	36	45	9	15	9
OTU00318	Bacteria;Proteobacteria;Alphaproteobacteria;Rhodospirillales;Rhodospirillaceae;Rhodospirillaceae_unclassified;	82	25	37	17	91	44	0	41	28	35	4	12	22	4	31	22	17	62	7	49	25	13	24	21	30	25	21
OTU00321	Bacteria;Actinobacteria;Actinobacteria;Actinomycetales;Sanguibacteraceae;Sanguibacter;	55	11	20	17	25	26	16	11	246	7	6	28	18	32	12	19	25	1	18	68	60	18	5	30	5	6	1
OTU00319	Bacteria;Chloroflexi;Anaerolineae;Anaerolineales;Anaerolineaceae;Anaerolineaceae_unclassified;	7	57	22	43	11	35	31	21	31	20	42	61	49	39	60	28	37	21	22	26	31	39	21	17	6	5	4
OTU00320	Bacteria;Armatimonadetes;Armatimonadetes_gp5;Armatimonadetes_gp5_unclassified;Armatimonadetes_gp5_unclassified;Armatimonadetes_gp5_unclassified;	19	29	23	47	31	40	194	21	14	11	35	26	25	16	34	21	28	12	22	14	26	43	30	22	1	0	2
OTU00322	Bacteria;Acidobacteria;Acidobacteria_Gp4;Aridibacter;Aridibacter_unclassified;Aridibacter_unclassified;	21	50	14	39	18	32	61	15	25	14	34	29	29	32	33	31	15	28	19	39	44	11	46	25	0	58	23
OTU00323	Bacteria;Bacteria_unclassified;Bacteria_unclassified;Bacteria_unclassified;Bacteria_unclassified;Bacteria_unclassified;	37	19	60	35	112	24	14	73	18	19	15	19	30	13	17	14	21	37	26	43	30	29	27	37	8	1	3
OTU00324	Bacteria;Actinobacteria;Actinobacteria;Acidimicrobiales;Iamiaceae;Aquihabitans;	87	19	37	12	77	25	2	37	52	22	29	11	34	18	35	32	28	25	12	64	4	31	26	35	5	20	0
OTU00325	Bacteria;Verrucomicrobia;Spartobacteria;Terrimicrobium;Terrimicrobium_unclassified;Terrimicrobium_unclassified;	11	51	31	48	21	27	63	8	36	25	27	47	45	39	30	54	49	14	51	31	1	21	10	23	14	1	0
OTU00326	Bacteria;Bacteroidetes;Flavobacteriia;Flavobacteriales;Flavobacteriaceae;Flavobacterium;	0	125	9	1	7	3	67	3	11	21	12	144	8	88	4	32	36	0	43	2	144	3	0	10	0	0	5
OTU00327	Bacteria;Proteobacteria;Alphaproteobacteria;Rhodospirillales;Acetobacteraceae;Paracraurococcus;	47	49	73	42	27	30	11	27	67	24	25	19	28	46	19	36	22	8	42	26	16	40	8	17	12	6	9
OTU00328	Bacteria;Bacteroidetes;Sphingobacteriia;Sphingobacteriales;Sphingobacteriales_unclassified;Sphingobacteriales_unclassified;	36	14	30	24	20	14	53	18	20	13	73	30	27	30	26	32	31	36	42	20	32	83	26	36	0	6	0
OTU00329	Bacteria;Actinobacteria;Actinobacteria;Acidimicrobiales;Iamiaceae;Aquihabitans;	39	49	49	43	56	28	17	45	43	13	34	20	37	24	13	46	16	5	44	29	18	40	16	28	5	11	3
OTU00330	Bacteria;Candidatus_Saccharibacteria;Candidatus_Saccharibacteria_unclassified;Candidatus_Saccharibacteria_unclassified;Candidatus_Saccharibacteria_unclassified;Candidatus_Saccharibacteria_unclassified;	27	7	5	18	45	25	243	17	47	24	11	53	12	47	32	10	7	10	12	9	43	11	20	21	0	4	10
OTU00331	Bacteria;Chloroflexi;Chloroflexi_unclassified;Chloroflexi_unclassified;Chloroflexi_unclassified;Chloroflexi_unclassified;	42	58	50	48	16	14	20	15	22	36	25	12	7	24	4	32	48	64	11	36	23	32	37	26	7	54	6
OTU00332	Bacteria;Proteobacteria;Alphaproteobacteria;Rhizobiales;Rhizobiaceae;Rhizobium;	37	50	29	24	26	42	51	7	50	31	31	37	18	36	21	40	16	30	17	14	19	42	23	38	9	13	18
OTU00333	Bacteria;Proteobacteria;Alphaproteobacteria;Rhizobiales;Hyphomicrobiaceae;Hyphomicrobium;	36	44	40	36	26	28	16	36	46	18	27	27	27	36	15	26	41	24	22	53	26	38	39	22	3	6	10
OTU00334	Bacteria;Bacteroidetes;Sphingobacteriia;Sphingobacteriales;Chitinophagaceae;Flavitalea;	6	32	22	46	17	39	74	33	34	27	27	39	31	25	29	26	29	27	21	50	18	15	37	9	31	13	11
OTU00335	Bacteria;Firmicutes;Firmicutes_unclassified;Firmicutes_unclassified;Firmicutes_unclassified;Firmicutes_unclassified;	26	58	45	50	56	19	26	31	42	4	39	44	46	32	24	19	36	7	26	19	16	24	39	23	0	8	5
OTU00336	Bacteria;Chloroflexi;Thermomicrobia;Thermomicrobia_unclassified;Thermomicrobia_unclassified;Thermomicrobia_unclassified;	53	30	59	48	47	0	23	61	14	14	23	26	28	26	28	26	25	36	26	35	29	18	32	41	7	0	7
OTU00337	Bacteria;Bacteroidetes;Sphingobacteriia;Sphingobacteriales;Chitinophagaceae;Flavisolibacter;	27	56	4	19	17	18	21	20	20	24	17	49	26	108	90	21	37	42	24	17	12	17	33	8	29	2	3
OTU00338	Bacteria;Proteobacteria;Alphaproteobacteria;Sphingomonadales;Sphingomonadaceae;Novosphingobium;	43	28	49	28	49	35	4	38	36	20	28	12	35	36	55	11	31	40	9	28	14	23	31	12	51	6	7
OTU00339	Bacteria;Acidobacteria;Acidobacteria_Gp16;Gp16;Gp16_unclassified;Gp16_unclassified;	87	25	27	23	83	30	4	78	21	25	17	14	30	25	30	21	23	31	14	37	13	29	16	26	6	8	14
OTU00340	Bacteria;Acidobacteria;Acidobacteria_Gp3;Gp3;Gp3_unclassified;Gp3_unclassified;	43	38	62	28	29	34	17	4	40	54	25	24	50	23	18	23	14	25	46	27	1	18	26	15	34	15	21
OTU00341	Bacteria;Bacteria_unclassified;Bacteria_unclassified;Bacteria_unclassified;Bacteria_unclassified;Bacteria_unclassified;	43	69	37	28	40	30	17	37	27	19	32	26	45	32	19	29	30	18	28	15	22	31	30	23	9	11	5
OTU00342	Bacteria;Chloroflexi;Thermomicrobia;Sphaerobacterales;Sphaerobacteraceae;Sphaerobacter;	32	33	29	27	69	23	36	79	21	9	37	17	36	36	16	30	15	22	22	40	11	26	26	21	28	0	7
OTU00343	Bacteria;Proteobacteria;Alphaproteobacteria;Alphaproteobacteria_incertae_sedis;Geminicoccus;Geminicoccus_unclassified;	53	29	57	31	44	45	17	17	52	31	18	25	45	25	9	45	19	3	45	21	16	45	15	14	17	4	3
OTU00344	Bacteria;Chloroflexi;Chloroflexia;Kallotenuales;Kallotenuaceae;Kallotenue;	44	62	22	19	45	20	38	25	33	23	18	29	69	19	46	14	38	26	36	25	17	15	17	30	0	6	6
OTU00345	Bacteria;Proteobacteria;Alphaproteobacteria;Rhodospirillales;Rhodospirillales_unclassified;Rhodospirillales_unclassified;	41	29	64	24	62	27	13	11	33	19	24	20	37	22	19	18	16	22	20	20	24	32	20	26	22	57	20
OTU00347	Bacteria;Actinobacteria;Actinobacteria;Acidimicrobiales;Acidimicrobiaceae;Acidimicrobiaceae_unclassified;	76	39	21	21	96	15	8	36	37	11	26	11	32	26	37	23	31	30	11	39	12	14	56	23	0	2	3
OTU00346	Bacteria;Actinobacteria;Actinobacteria;Actinomycetales;Promicromonosporaceae;Isoptericola;	42	24	31	32	33	35	26	25	42	17	20	37	42	38	21	51	24	10	35	17	35	32	14	18	13	5	17
OTU00348	Bacteria;Bacteroidetes;Cytophagia;Cytophagales;Chryseolinea;Chryseolinea_unclassified;	14	9	23	56	12	21	68	44	21	16	27	11	34	26	40	32	28	22	12	22	52	16	29	34	13	46	7
OTU00349	Bacteria;Gemmatimonadetes;Gemmatimonadetes;Gemmatimonadales;Gemmatimonadaceae;Gemmatimonas;	101	47	7	8	36	44	5	64	15	35	9	7	46	20	57	11	29	63	4	83	6	10	5	2	12	8	0
OTU00351	Bacteria;Chloroflexi;Chloroflexia;Kallotenuales;Kallotenuaceae;Kallotenue;	44	36	9	32	27	27	63	24	28	10	15	48	14	67	19	42	25	26	21	17	17	35	29	24	9	20	2
OTU00350	Bacteria;Chloroflexi;Caldilineae;Caldilineales;Caldilineaceae;Litorilinea;	9	48	35	45	27	36	58	19	15	0	27	36	17	27	77	32	24	26	26	23	20	23	10	26	34	0	10
OTU00352	Bacteria;Bacteria_unclassified;Bacteria_unclassified;Bacteria_unclassified;Bacteria_unclassified;Bacteria_unclassified;	69	41	23	23	55	22	12	53	21	26	26	20	42	12	41	19	34	33	22	35	9	30	15	29	12	0	5
OTU00353	Bacteria;Candidatus_Saccharibacteria;Candidatus_Saccharibacteria_unclassified;Candidatus_Saccharibacteria_unclassified;Candidatus_Saccharibacteria_unclassified;Candidatus_Saccharibacteria_unclassified;	8	70	4	81	19	49	4	45	12	12	46	8	40	34	32	77	19	19	33	6	31	31	18	21	0	7	3
OTU00354	Bacteria;Deinococcus-Thermus;Deinococci;Deinococcales;Trueperaceae;Truepera;	26	40	5	30	37	22	59	43	33	8	19	65	21	50	25	41	43	30	38	19	14	21	19	9	0	10	1
OTU00355	Bacteria;Chloroflexi;Thermomicrobia;Sphaerobacterales;Sphaerobacteraceae;Sphaerobacteraceae_unclassified;	33	31	25	28	50	22	96	34	8	4	53	49	22	40	29	20	35	15	39	15	5	10	20	18	9	0	13
OTU00356	Bacteria;Bacteroidetes;Sphingobacteriia;Sphingobacteriales;Chitinophagaceae;Taibaiella;	28	22	2	42	11	45	125	5	21	0	43	81	16	42	92	35	11	3	15	9	47	6	0	11	0	10	0
OTU00357	Bacteria;Proteobacteria;Alphaproteobacteria;Rhodospirillales;Acetobacteraceae;Belnapia;	52	32	34	16	40	10	24	35	39	19	35	19	32	33	20	29	24	43	22	33	30	24	26	30	0	7	9
OTU00358	Bacteria;Proteobacteria;Alphaproteobacteria;Rhizobiales;Bradyrhizobiaceae;Bosea;	56	44	29	36	37	43	32	42	28	13	32	29	23	42	18	42	7	24	23	9	24	23	11	11	6	26	3
OTU00359	Bacteria;Proteobacteria;Alphaproteobacteria;Rhodospirillales;Rhodospirillales_unclassified;Rhodospirillales_unclassified;	32	24	40	40	30	8	16	21	9	16	16	18	16	36	44	31	41	15	21	20	54	31	31	39	32	26	4
OTU00360	Bacteria;Armatimonadetes;Armatimonadetes_gp5;Armatimonadetes_gp5_unclassified;Armatimonadetes_gp5_unclassified;Armatimonadetes_gp5_unclassified;	39	33	41	22	19	31	42	23	19	83	16	11	9	16	26	18	41	44	11	20	12	27	27	23	24	24	4
OTU00361	Bacteria;Bacteroidetes;Cytophagia;Cytophagales;Ohtaekwangia;Ohtaekwangia_unclassified;	6	52	23	76	28	25	26	20	32	13	21	35	58	23	35	15	28	34	29	32	6	24	34	3	11	11	4
OTU00363	Bacteria;Bacteroidetes;Sphingobacteriia;Sphingobacteriales;Chitinophagaceae;Chitinophaga;	0	14	15	240	4	38	11	41	0	20	26	1	2	24	1	83	43	31	3	22	46	0	0	10	0	23	0
OTU00362	Bacteria;Planctomycetes;Planctomycetia;Planctomycetales;Planctomycetaceae;Pirellula;	20	55	25	28	23	17	16	37	20	16	44	45	44	45	40	25	37	16	41	13	11	30	14	15	1	19	1
OTU00364	Bacteria;Bacteroidetes;Cytophagia;Cytophagales;Cytophagales_unclassified;Cytophagales_unclassified;	6	80	20	21	28	20	13	13	17	5	48	40	56	26	79	36	32	17	18	29	13	17	23	24	4	5	4
OTU00365	Bacteria;Actinobacteria;Actinobacteria;Actinomycetales;Nocardioidaceae;Nocardioides;	52	33	38	54	42	35	23	57	28	20	12	17	19	24	12	20	27	21	20	19	53	16	9	24	0	11	6
OTU00366	Bacteria;Bacteroidetes;Sphingobacteriia;Sphingobacteriales;Chitinophagaceae;Terrimonas;	8	62	35	55	11	14	50	10	13	24	31	23	10	30	17	17	72	22	24	24	16	34	49	12	0	27	1
OTU00367	Bacteria;Actinobacteria;Actinobacteria;Actinomycetales;Nocardioidaceae;Nocardioides;	52	36	74	48	39	23	17	32	26	17	11	20	24	17	15	37	12	2	41	36	19	24	13	22	18	1	14
OTU00368	Bacteria;Acidobacteria;Acidobacteria_Gp3;Gp3;Gp3_unclassified;Gp3_unclassified;	25	23	62	31	27	19	5	16	29	23	18	48	36	24	33	15	22	16	27	19	14	38	32	24	0	37	25
OTU00369	Bacteria;Candidatus_Saccharibacteria;Candidatus_Saccharibacteria_unclassified;Candidatus_Saccharibacteria_unclassified;Candidatus_Saccharibacteria_unclassified;Candidatus_Saccharibacteria_unclassified;	16	47	11	34	26	46	80	26	13	2	39	23	69	40	16	23	12	6	20	27	13	28	22	36	0	0	12
OTU00370	Bacteria;Bacteroidetes;Sphingobacteriia;Sphingobacteriales;Chitinophagaceae;Chitinophaga;	7	109	59	95	2	10	2	57	9	8	54	10	2	7	10	10	50	22	7	38	14	33	52	2	0	17	0
OTU00371	Bacteria;Bacteroidetes;Cytophagia;Cytophagales;Cytophagaceae;Dyadobacter;	5	4	5	72	50	42	10	20	10	4	64	101	0	32	35	16	31	45	27	7	27	26	23	13	13	0	2
OTU00372	Bacteria;Acidobacteria;Acidobacteria_Gp3;Gp3;Gp3_unclassified;Gp3_unclassified;	31	47	23	33	46	22	7	28	41	11	34	22	31	11	53	15	32	20	10	45	18	32	35	28	3	0	2
OTU00373	Bacteria;Nitrospirae;Nitrospira;Nitrospirales;Nitrospiraceae;Nitrospira;	30	26	38	56	16	47	37	27	44	7	31	37	35	27	28	20	19	14	24	21	24	29	12	15	10	1	0
OTU00374	Bacteria;Actinobacteria;Actinobacteria;Actinobacteria_unclassified;Actinobacteria_unclassified;Actinobacteria_unclassified;	61	52	7	36	65	30	22	24	27	31	23	18	15	25	30	34	22	21	21	32	9	21	17	18	5	6	0
OTU00375	Bacteria;Acidobacteria;Acidobacteria_Gp1;Candidatus_Koribacter;Candidatus_Koribacter_unclassified;Candidatus_Koribacter_unclassified;	46	15	54	31	36	40	24	18	27	16	26	43	36	19	37	17	19	5	18	13	46	29	20	35	0	1	1
OTU00376	Bacteria;Chloroflexi;Chloroflexi_unclassified;Chloroflexi_unclassified;Chloroflexi_unclassified;Chloroflexi_unclassified;	16	38	27	40	35	28	57	33	26	13	31	26	35	22	22	31	29	9	53	16	11	12	23	20	0	19	0
OTU00378	Bacteria;Actinobacteria;Actinobacteria;Actinobacteria_unclassified;Actinobacteria_unclassified;Actinobacteria_unclassified;	82	31	6	0	78	31	4	71	14	48	3	7	25	1	63	3	7	61	2	42	1	3	8	19	1	58	0
OTU00377	Bacteria;Actinobacteria;Actinobacteria;Actinomycetales;Nocardioidaceae;Nocardioides;	53	22	19	24	85	27	40	58	6	24	18	18	6	21	18	17	31	29	14	8	44	12	14	21	11	10	19
OTU00379	Bacteria;Bacteria_unclassified;Bacteria_unclassified;Bacteria_unclassified;Bacteria_unclassified;Bacteria_unclassified;	34	53	29	28	32	34	22	16	18	13	21	26	65	27	38	21	42	14	24	25	11	8	21	24	7	10	2
OTU00380	Bacteria;Planctomycetes;Planctomycetia;Planctomycetales;Planctomycetaceae;Gemmata;	14	51	21	40	16	30	17	34	19	29	24	21	41	15	24	11	16	14	24	10	5	27	12	9	0	130	8
OTU00381	Bacteria;Proteobacteria;Alphaproteobacteria;Rhodospirillales;Acetobacteraceae;Acetobacteraceae_unclassified;	35	33	42	20	38	26	14	31	22	18	10	24	19	18	31	30	15	29	14	51	27	24	21	29	12	20	8
OTU00382	Bacteria;candidate_division_WPS-1;candidate_division_WPS-1_unclassified;candidate_division_WPS-1_unclassified;candidate_division_WPS-1_unclassified;candidate_division_WPS-1_unclassified;	11	71	8	29	32	7	8	22	29	14	48	32	67	42	34	25	41	17	29	27	5	12	15	14	0	15	4
OTU00383	Bacteria;Proteobacteria;Alphaproteobacteria;Rhizobiales;Rhizobiales_unclassified;Rhizobiales_unclassified;	46	49	34	26	24	18	16	21	16	48	27	18	9	26	6	29	38	24	19	28	37	30	21	15	7	15	4
OTU00384	Bacteria;Proteobacteria;Alphaproteobacteria;Rhodobacterales;Rhodobacteraceae;Amaricoccus;	55	22	27	21	54	23	4	44	54	5	19	7	21	23	21	30	15	34	20	30	13	23	13	30	6	33	0
OTU00386	Bacteria;Chloroflexi;Anaerolineae;Anaerolineales;Anaerolineaceae;Longilinea;	7	51	35	39	13	20	19	9	45	46	21	21	19	26	5	23	53	55	21	11	22	26	29	8	3	20	0
OTU00385	Bacteria;Actinobacteria;Actinobacteria;Actinomycetales;Nocardioidaceae;Nocardioides;	22	23	56	43	29	36	16	20	11	42	27	11	33	17	20	21	36	29	20	22	35	28	19	11	15	1	4
OTU00388	Bacteria;Bacteria_unclassified;Bacteria_unclassified;Bacteria_unclassified;Bacteria_unclassified;Bacteria_unclassified;	52	27	48	31	31	21	23	20	21	28	34	28	20	16	31	17	29	5	34	32	18	25	17	27	3	0	8
OTU00387	Bacteria;Chloroflexi;Anaerolineae;Anaerolineales;Anaerolineaceae;Anaerolineaceae_unclassified;	15	67	27	43	29	18	7	26	45	15	8	32	36	17	34	14	22	26	19	21	8	21	25	6	19	28	18
OTU00389	Bacteria;Chloroflexi;Chloroflexia;Herpetosiphonales;Herpetosiphonaceae;Herpetosiphon;	71	23	28	47	43	16	46	16	13	5	10	25	13	12	28	19	23	50	26	31	31	7	10	25	0	11	12
OTU00390	Bacteria;Chloroflexi;Anaerolineae;Anaerolineales;Anaerolineaceae;Anaerolineaceae_unclassified;	15	20	24	31	9	24	38	26	9	13	76	28	16	22	40	25	27	3	11	17	39	43	36	23	4	19	1
OTU00391	Bacteria;Actinobacteria;Actinobacteria;Actinomycetales;Nocardioidaceae;Marmoricola;	52	18	32	16	61	12	4	28	46	27	15	6	61	15	30	21	28	7	15	43	5	26	13	21	2	21	12
OTU00392	Bacteria;Acidobacteria;Acidobacteria_Gp16;Gp16;Gp16_unclassified;Gp16_unclassified;	102	28	39	23	49	7	9	16	12	16	26	15	30	43	11	22	25	12	26	33	9	25	14	22	17	1	0
OTU00393	Bacteria;Bacteroidetes;Sphingobacteriia;Sphingobacteriales;Chitinophagaceae;Flavisolibacter;	17	47	6	28	37	9	35	18	23	19	40	22	7	21	40	40	48	31	8	9	18	25	57	16	0	2	5
OTU00394	Bacteria;Bacteroidetes;Cytophagia;Cytophagales;Flammeovirgaceae;Imperialibacter;	31	24	44	29	36	10	5	17	8	0	16	5	2	23	2	30	20	12	3	20	192	24	45	19	0	4	3
OTU00396	Bacteria;Bacteroidetes;Cytophagia;Cytophagales;Chryseolinea;Chryseolinea_unclassified;	13	16	71	26	58	37	72	13	18	6	31	13	25	13	10	27	25	7	22	5	15	29	2	8	57	4	0
OTU00395	Bacteria;Actinobacteria;Actinobacteria;Actinobacteria_unclassified;Actinobacteria_unclassified;Actinobacteria_unclassified;	46	36	33	37	50	18	12	29	22	20	19	32	41	16	17	26	13	24	11	19	29	22	13	10	2	20	6
OTU00397	Bacteria;candidate_division_WPS-1;candidate_division_WPS-1_unclassified;candidate_division_WPS-1_unclassified;candidate_division_WPS-1_unclassified;candidate_division_WPS-1_unclassified;	24	35	14	42	37	8	39	19	16	0	37	26	36	35	31	42	38	20	39	12	9	17	10	18	13	0	5
OTU00398	Bacteria;Chloroflexi;Chloroflexi_unclassified;Chloroflexi_unclassified;Chloroflexi_unclassified;Chloroflexi_unclassified;	46	26	32	31	50	11	15	39	26	24	16	19	28	18	20	17	20	18	20	29	11	21	13	26	0	39	5
OTU00399	Bacteria;candidate_division_WPS-1;candidate_division_WPS-1_unclassified;candidate_division_WPS-1_unclassified;candidate_division_WPS-1_unclassified;candidate_division_WPS-1_unclassified;	2	45	41	35	27	7	26	26	19	36	26	55	47	35	23	16	26	1	39	20	3	12	17	8	17	0	10
OTU00400	Bacteria;Bacteroidetes;Sphingobacteriia;Sphingobacteriales;Chitinophagaceae;Lacibacter;	19	44	6	20	27	33	90	40	7	46	24	9	8	23	58	9	44	22	6	18	7	2	30	25	1	0	0
OTU00402	Bacteria;Actinobacteria;Actinobacteria;Actinomycetales;Mycobacteriaceae;Mycobacterium;	35	18	42	24	63	22	3	33	50	11	36	20	37	17	7	10	38	10	13	20	8	36	24	29	0	5	4
OTU00401	Bacteria;Bacteroidetes;Sphingobacteriia;Sphingobacteriales;Chitinophagaceae;Terrimonas;	6	47	10	51	13	45	35	15	27	24	38	40	22	16	28	17	26	6	16	11	25	36	21	21	15	0	4
OTU00403	Bacteria;Actinobacteria;Actinobacteria;Acidimicrobiales;Acidimicrobiales_unclassified;Acidimicrobiales_unclassified;	43	17	53	24	30	50	17	20	28	14	30	24	25	22	37	16	15	9	22	27	5	20	23	24	4	4	8
OTU00404	Bacteria;Bacteria_unclassified;Bacteria_unclassified;Bacteria_unclassified;Bacteria_unclassified;Bacteria_unclassified;	33	27	26	19	40	26	11	28	18	40	37	30	30	32	15	21	38	12	15	26	10	28	12	16	0	2	17
OTU00405	Bacteria;Actinobacteria;Actinobacteria;Actinomycetales;Streptosporangiaceae;Microbispora;	41	21	46	14	25	25	8	21	38	8	109	14	34	10	13	19	12	19	31	29	16	8	26	17	0	0	4
OTU00406	Bacteria;Proteobacteria;Alphaproteobacteria;Rhodospirillales;Rhodospirillaceae;Dongia;	22	41	41	39	10	15	16	37	12	20	20	4	14	12	9	13	32	28	8	23	84	40	29	16	0	12	9
OTU00407	Bacteria;Proteobacteria;Alphaproteobacteria;Rhizobiales;Bradyrhizobiaceae;Rhodopseudomonas;	31	57	52	36	14	7	14	36	17	35	15	8	2	10	7	22	30	39	10	22	38	33	41	13	0	14	1
OTU00408	Bacteria;Bacteroidetes;Cytophagia;Cytophagales;Chryseolinea;Chryseolinea_unclassified;	14	84	24	36	20	17	5	11	16	19	119	11	3	13	2	15	28	22	16	14	46	28	25	9	0	4	0
OTU00409	Bacteria;Actinobacteria;Actinobacteria;Acidimicrobiales;Iamiaceae;Aquihabitans;	51	20	100	26	29	28	10	21	33	23	20	20	22	21	8	21	11	7	25	25	17	13	9	20	0	16	0
OTU00410	Bacteria;Proteobacteria;Alphaproteobacteria;Rhizobiales;Rhizobiales_unclassified;Rhizobiales_unclassified;	38	20	41	29	24	15	15	12	5	23	28	17	18	20	19	24	18	18	15	27	63	25	17	29	0	28	5
OTU00411	Bacteria;Chloroflexi;Caldilineae;Caldilineales;Caldilineaceae;Caldilinea;	9	32	18	59	20	15	31	19	21	6	21	25	21	30	17	30	43	18	23	8	34	36	30	18	0	0	5
OTU00412	Bacteria;Planctomycetes;Planctomycetia;Planctomycetales;Planctomycetaceae;Rubinisphaera;	19	43	41	36	31	5	23	22	23	13	40	34	37	30	20	34	18	10	28	17	6	24	20	13	0	1	0
OTU00413	Bacteria;Bacteria_unclassified;Bacteria_unclassified;Bacteria_unclassified;Bacteria_unclassified;Bacteria_unclassified;	61	36	32	15	35	22	19	26	8	16	23	25	34	19	47	10	16	52	12	22	6	10	14	22	0	3	1
OTU00414	Bacteria;Proteobacteria;Alphaproteobacteria;Rhizobiales;Xanthobacteraceae;Pseudolabrys;	29	36	14	30	26	13	11	22	20	14	17	14	17	27	21	32	33	19	4	45	34	21	33	26	12	8	8
OTU00415	Bacteria;Acidobacteria;Acidobacteria_Gp3;Gp3;Gp3_unclassified;Gp3_unclassified;	30	29	38	24	20	34	15	13	34	17	32	20	37	23	16	27	22	14	28	30	2	20	24	14	14	5	3
OTU00416	Bacteria;Proteobacteria;Alphaproteobacteria;Rhizobiales;Methylobacteriaceae;Methylobacterium;	71	17	8	21	29	32	8	11	17	41	17	22	28	22	0	12	19	52	33	13	8	18	7	11	41	19	5
OTU00417	Bacteria;Bacteroidetes;Flavobacteriia;Flavobacteriales;Flavobacteriaceae;Chryseobacterium;	2	11	6	68	6	18	13	11	21	26	28	22	5	20	4	10	30	26	22	2	219	5	3	1	0	2	0
OTU00418	Bacteria;candidate_division_WPS-1;candidate_division_WPS-1_unclassified;candidate_division_WPS-1_unclassified;candidate_division_WPS-1_unclassified;candidate_division_WPS-1_unclassified;	29	49	17	28	49	0	9	37	24	5	43	29	32	26	8	30	23	2	35	20	11	34	16	13	0	0	11
OTU00419	Bacteria;Acidobacteria;Acidobacteria_Gp3;Gp3;Gp3_unclassified;Gp3_unclassified;	27	14	15	9	13	26	3	8	15	54	8	9	19	5	16	9	7	50	9	10	2	10	6	1	80	110	44
OTU00420	Bacteria;Acidobacteria;Acidobacteria_Gp16;Gp16;Gp16_unclassified;Gp16_unclassified;	49	28	22	25	38	22	8	56	26	21	15	17	14	17	8	20	19	13	23	31	14	27	24	15	0	17	9
OTU00422	Bacteria;Proteobacteria;Alphaproteobacteria;Rhodospirillales;Acetobacteraceae;Acetobacteraceae_unclassified;	42	21	26	26	16	10	20	28	19	23	11	18	20	10	13	24	23	21	16	21	47	37	14	22	0	41	8
OTU00421	Bacteria;Proteobacteria;Deltaproteobacteria;Myxococcales;Myxococcales_unclassified;Myxococcales_unclassified;	65	18	26	25	72	13	9	21	14	26	8	18	29	8	28	17	36	13	9	16	9	30	7	38	14	0	8
OTU00423	Bacteria;Actinobacteria;Actinobacteria;Actinomycetales;Pseudonocardiaceae;Actinomycetospora;	48	14	33	29	20	18	17	35	41	9	16	18	16	34	13	24	18	8	31	12	28	23	11	10	31	13	7
OTU00424	Bacteria;Actinobacteria;Actinobacteria;Acidimicrobiales;Iamiaceae;Aquihabitans;	52	14	42	22	56	21	14	31	24	7	8	20	22	15	19	17	20	19	18	30	41	17	16	16	6	1	6
OTU00425	Bacteria;Acidobacteria;Acidobacteria_Gp3;Gp3;Gp3_unclassified;Gp3_unclassified;	27	35	22	28	29	10	3	24	33	44	23	14	46	18	54	12	14	20	16	34	1	19	16	18	7	2	3
OTU00426	Bacteria;Actinobacteria;Actinobacteria;Actinomycetales;Microbacteriaceae;Curtobacterium;	15	11	15	14	16	25	2	19	9	16	15	23	6	14	2	8	13	16	19	5	263	8	6	8	6	5	10
OTU00427	Bacteria;Proteobacteria;Deltaproteobacteria;Myxococcales;Nannocystaceae;Nannocystis;	95	21	28	24	47	27	12	12	13	9	7	15	11	31	16	37	21	8	9	13	26	36	11	9	18	7	5
OTU00428	Bacteria;Actinobacteria;Actinobacteria;Actinomycetales;Actinomycetales_unclassified;Actinomycetales_unclassified;	27	17	25	28	58	13	5	12	34	9	9	7	7	4	22	8	10	51	4	33	24	25	50	66	5	0	15
OTU00429	Bacteria;Bacteroidetes;Bacteroidetes_unclassified;Bacteroidetes_unclassified;Bacteroidetes_unclassified;Bacteroidetes_unclassified;	30	11	20	18	13	28	17	13	2	2	52	19	32	29	35	38	12	12	13	21	4	37	25	39	18	27	0
OTU00430	Bacteria;Chloroflexi;Thermomicrobia;Thermomicrobia_unclassified;Thermomicrobia_unclassified;Thermomicrobia_unclassified;	30	22	54	46	29	13	41	12	27	6	22	22	32	17	31	21	28	11	22	20	8	15	8	14	8	8	0
OTU00431	Bacteria;Planctomycetes;Phycisphaerae;Tepidisphaerales;Tepidisphaeraceae;Tepidisphaera;	15	44	23	57	37	2	10	36	16	18	23	42	51	21	17	25	26	11	18	18	11	13	16	8	0	3	5
OTU00432	Bacteria;Actinobacteria;Actinobacteria;Actinomycetales;Sporichthyaceae;Sporichthya;	54	26	37	33	42	8	2	33	21	31	19	4	7	17	15	18	22	18	11	15	23	25	33	35	0	11	3
OTU00433	Bacteria;Acidobacteria;Acidobacteria_Gp1;Edaphobacter;Edaphobacter_unclassified;Edaphobacter_unclassified;	39	55	31	23	8	10	4	8	2	28	38	8	5	9	1	24	25	20	12	29	23	32	38	18	0	72	0
OTU00434	Bacteria;Bacteria_unclassified;Bacteria_unclassified;Bacteria_unclassified;Bacteria_unclassified;Bacteria_unclassified;	14	22	32	24	40	9	57	43	25	16	28	13	6	10	11	22	41	16	14	11	32	17	11	30	0	11	0
OTU00435	Bacteria;Chloroflexi;Chloroflexi_unclassified;Chloroflexi_unclassified;Chloroflexi_unclassified;Chloroflexi_unclassified;	55	36	36	30	36	24	17	22	23	6	19	17	29	18	17	17	34	12	31	23	2	18	12	17	0	4	0
OTU00436	Bacteria;Proteobacteria;Alphaproteobacteria;Rhizobiales;Methylobacteriaceae;Microvirga;	46	35	41	16	29	31	5	17	34	16	13	21	36	18	10	34	14	13	24	23	16	15	12	23	1	5	6
OTU00437	Bacteria;Actinobacteria;Actinobacteria;Actinobacteria_unclassified;Actinobacteria_unclassified;Actinobacteria_unclassified;	50	39	12	17	33	30	4	21	33	13	20	24	54	14	11	16	14	12	11	15	17	17	10	27	10	22	4
OTU00438	Bacteria;Firmicutes;Firmicutes_unclassified;Firmicutes_unclassified;Firmicutes_unclassified;Firmicutes_unclassified;	32	33	14	13	63	16	1	44	25	14	35	10	21	12	26	10	16	25	10	30	6	12	26	25	9	15	5
OTU00439	Bacteria;Actinobacteria;Actinobacteria;Actinomycetales;Mycobacteriaceae;Mycobacterium;	68	8	44	22	19	27	10	15	14	14	43	13	37	27	16	13	30	11	18	22	24	20	9	9	0	10	3
OTU00440	Bacteria;Candidatus_Saccharibacteria;Candidatus_Saccharibacteria_unclassified;Candidatus_Saccharibacteria_unclassified;Candidatus_Saccharibacteria_unclassified;Candidatus_Saccharibacteria_unclassified;	11	30	3	11	31	6	165	7	12	35	42	33	5	12	16	7	11	1	27	1	26	19	10	23	0	0	1
OTU00441	Bacteria;Bacteroidetes;Flavobacteriia;Flavobacteriales;Flavobacteriaceae;Chryseobacterium;	17	15	3	6	12	86	75	1	20	31	38	62	13	7	21	14	5	7	3	6	20	4	34	10	30	0	3
OTU00442	Bacteria;Chloroflexi;Anaerolineae;Anaerolineales;Anaerolineaceae;Anaerolineaceae_unclassified;	24	34	19	31	22	21	12	27	20	10	21	24	59	20	9	19	30	7	19	28	25	19	18	11	5	3	5
OTU00443	Bacteria;Bacteroidetes;Sphingobacteriia;Sphingobacteriales;Chitinophagaceae;Chitinophagaceae_unclassified;	8	27	23	38	13	25	32	19	21	33	35	16	18	21	26	21	13	37	11	18	22	12	18	22	5	5	2
OTU00444	Bacteria;Planctomycetes;Planctomycetia;Planctomycetales;Planctomycetaceae;Gemmata;	24	49	32	30	26	11	25	25	26	13	20	34	39	14	15	23	26	11	25	14	6	17	21	9	0	4	1
OTU00445	Bacteria;Actinobacteria;Actinobacteria;Acidimicrobiales;Iamiaceae;Iamiaceae_unclassified;	47	26	50	18	34	23	14	27	27	18	19	20	13	20	8	19	10	8	26	29	16	10	20	20	7	10	1
OTU00446	Bacteria;Chloroflexi;Anaerolineae;Anaerolineales;Anaerolineaceae;Ornatilinea;	8	16	33	52	20	23	29	33	30	5	45	33	33	8	13	8	11	17	35	13	3	31	22	13	0	5	0
OTU00447	Bacteria;Actinobacteria;Actinobacteria;Actinomycetales;Mycobacteriaceae;Mycobacterium;	45	16	18	21	37	19	10	16	35	11	18	20	27	22	17	24	6	19	38	19	13	15	16	14	34	1	7
OTU00448	Bacteria;Proteobacteria;Alphaproteobacteria;Rhizobiales;Rhizobiales_unclassified;Rhizobiales_unclassified;	28	47	34	29	12	0	4	15	14	27	2	3	3	22	3	25	34	22	3	26	80	29	45	21	0	8	1
OTU00449	Bacteria;Planctomycetes;Planctomycetia;Planctomycetales;Planctomycetaceae;Pirellula;	11	65	22	33	9	7	33	25	7	18	28	22	40	37	13	32	31	7	23	7	5	35	8	10	4	4	0
OTU00450	Bacteria;Chloroflexi;Thermomicrobia;Sphaerobacterales;Sphaerobacteraceae;Sphaerobacter;	36	17	15	26	42	2	38	44	18	24	12	20	36	19	9	26	26	10	23	14	17	9	18	4	24	5	1
OTU00451	Bacteria;Proteobacteria;Alphaproteobacteria;Rhizobiales;Rhizobiales_unclassified;Rhizobiales_unclassified;	43	9	37	16	33	37	22	19	23	12	14	14	17	16	22	19	22	21	9	16	38	23	12	25	6	0	10
OTU00452	Bacteria;Bacteria_unclassified;Bacteria_unclassified;Bacteria_unclassified;Bacteria_unclassified;Bacteria_unclassified;	24	36	45	18	31	14	5	22	16	15	29	9	31	17	24	22	15	16	30	25	11	10	11	20	22	10	6
OTU00454	Bacteria;Actinobacteria;Actinobacteria;Actinomycetales;Nocardioidaceae;Nocardioides;	39	23	59	22	47	6	11	20	22	20	24	11	23	18	17	11	16	14	16	36	20	11	12	31	0	1	1
OTU00453	Bacteria;Proteobacteria;Alphaproteobacteria;Rhizobiales;Hyphomicrobiaceae;Pedomicrobium;	29	21	44	17	34	29	8	23	35	17	14	14	34	14	15	24	15	9	8	24	18	21	19	33	2	9	1
OTU00455	Bacteria;Bacteroidetes;Sphingobacteriia;Sphingobacteriales;Chitinophagaceae;Chitinophagaceae_unclassified;	5	42	13	47	6	19	23	3	9	54	70	17	4	28	9	13	49	22	24	4	14	24	5	13	0	9	4
OTU00457	Bacteria;Bacteroidetes;Sphingobacteriia;Sphingobacteriales;Chitinophagaceae;Ferruginibacter;	30	23	20	28	16	11	93	15	9	10	20	14	19	29	16	19	18	16	14	10	30	25	32	9	0	0	3
OTU00456	Bacteria;Actinobacteria;Actinobacteria;Actinomycetales;Corynebacteriaceae;Corynebacterium;	0	0	10	1	1	426	0	0	0	30	0	0	0	1	0	0	0	11	1	1	0	10	0	1	33	2	1
OTU00458	Bacteria;Bacteria_unclassified;Bacteria_unclassified;Bacteria_unclassified;Bacteria_unclassified;Bacteria_unclassified;	35	26	32	31	32	22	9	27	24	19	36	16	15	10	16	16	17	7	15	23	34	18	16	18	0	6	8
OTU00459	Bacteria;candidate_division_WPS-1;candidate_division_WPS-1_unclassified;candidate_division_WPS-1_unclassified;candidate_division_WPS-1_unclassified;candidate_division_WPS-1_unclassified;	37	48	40	37	20	3	9	33	12	6	47	16	19	12	12	18	30	7	26	12	20	20	20	11	0	0	12
OTU00460	Bacteria;Acidobacteria;Acidobacteria_Gp3;Gp3;Gp3_unclassified;Gp3_unclassified;	35	35	19	13	26	14	8	9	29	43	14	18	57	17	14	24	12	17	17	29	4	25	16	20	0	0	8
OTU00461	Bacteria;Planctomycetes;Planctomycetia;Planctomycetales;Planctomycetaceae;Thermogutta;	8	35	35	33	24	19	8	17	9	2	22	30	31	19	34	21	16	4	41	18	13	23	18	16	14	7	2
OTU00462	Bacteria;Bacteria_unclassified;Bacteria_unclassified;Bacteria_unclassified;Bacteria_unclassified;Bacteria_unclassified;	84	32	7	13	43	8	6	61	5	14	5	15	24	14	23	10	6	27	11	41	21	8	10	9	11	0	8
OTU00463	Bacteria;Gemmatimonadetes;Gemmatimonadetes;Gemmatimonadales;Gemmatimonadaceae;Gemmatimonas;	38	36	23	18	26	19	23	13	12	4	13	32	26	11	13	18	25	11	44	35	7	18	29	20	0	0	1
OTU00465	Bacteria;Chloroflexi;Thermomicrobia;Sphaerobacterales;Sphaerobacteraceae;Nitrolancea;	19	54	26	46	24	5	19	19	16	11	26	6	9	11	11	20	39	21	21	13	24	14	34	13	0	3	10
OTU00464	Bacteria;Bacteroidetes;Sphingobacteriia;Sphingobacteriales;Chitinophagaceae;Lacibacter;	7	20	12	22	3	23	45	13	16	22	30	0	4	24	17	13	30	30	1	27	69	14	38	20	0	12	2
OTU00466	Bacteria;Bacteria_unclassified;Bacteria_unclassified;Bacteria_unclassified;Bacteria_unclassified;Bacteria_unclassified;	23	33	16	23	26	21	11	42	19	21	14	35	52	12	15	12	20	7	13	24	21	24	8	20	0	0	1
OTU00467	Bacteria;Proteobacteria;Alphaproteobacteria;Rhizobiales;Rhizobiales_unclassified;Rhizobiales_unclassified;	38	15	17	15	39	25	16	20	25	33	5	25	19	21	16	22	12	28	11	22	27	20	15	15	0	0	11
OTU00468	Bacteria;Bacteroidetes;Sphingobacteriia;Sphingobacteriales;Chitinophagaceae;Taibaiella;	18	10	5	34	16	4	41	37	36	37	13	16	4	14	10	6	20	45	2	9	0	4	4	3	64	20	38
OTU00469	Bacteria;Bacteroidetes;Bacteroidetes_unclassified;Bacteroidetes_unclassified;Bacteroidetes_unclassified;Bacteroidetes_unclassified;	29	17	22	32	13	24	26	9	19	15	56	33	14	11	44	22	5	11	12	24	0	4	24	20	0	20	2
OTU00470	Bacteria;Proteobacteria;Alphaproteobacteria;Rhodobacterales;Rhodobacteraceae;Rubellimicrobium;	37	15	20	26	35	17	13	38	49	3	14	22	26	12	9	18	16	15	18	24	30	20	8	13	8	0	0
OTU00471	Bacteria;Gemmatimonadetes;Gemmatimonadetes;Gemmatimonadales;Gemmatimonadaceae;Gemmatimonas;	12	32	15	27	26	3	34	51	7	18	14	4	8	9	10	15	12	13	10	9	135	10	14	18	0	0	0
OTU00474	Bacteria;Actinobacteria;Actinobacteria;Actinomycetales;Pseudonocardiaceae;Amycolatopsis;	52	12	54	29	14	27	7	16	27	24	21	10	46	15	14	18	26	0	20	15	8	12	3	7	23	0	5
OTU00472	Bacteria;Proteobacteria;Alphaproteobacteria;Rhodospirillales;Rhodospirillaceae;Rhodospirillaceae_unclassified;	37	10	18	5	24	59	2	18	29	19	6	5	11	7	6	9	0	48	8	8	3	3	1	0	123	22	24
OTU00473	Bacteria;Acidobacteria;Acidobacteria_Gp3;Gp3;Gp3_unclassified;Gp3_unclassified;	20	13	38	27	32	22	21	8	32	7	21	18	34	19	12	16	26	14	26	25	5	14	13	17	0	17	8
OTU00475	Bacteria;Bacteroidetes;Sphingobacteriia;Sphingobacteriales;Chitinophagaceae;Flavihumibacter;	9	12	10	12	11	8	47	12	10	63	13	11	8	23	28	19	35	24	8	25	10	16	27	18	19	24	1
OTU00476	Bacteria;Bacteroidetes;Sphingobacteriia;Sphingobacteriales;Chitinophagaceae;Chitinophaga;	0	36	5	54	8	54	4	15	5	6	11	45	9	0	12	129	22	1	6	2	3	10	8	50	0	8	0
OTU00477	Bacteria;Bacteroidetes;Cytophagia;Cytophagales;Ohtaekwangia;Ohtaekwangia_unclassified;	17	21	18	15	11	10	15	2	6	6	101	47	59	30	18	14	13	2	24	16	1	24	21	6	1	2	0
OTU00478	Bacteria;Proteobacteria;Alphaproteobacteria;Rhizobiales;Rhizobiales_unclassified;Rhizobiales_unclassified;	40	49	28	8	22	6	10	3	10	45	8	2	3	17	0	15	21	17	7	25	66	31	34	14	0	9	6
OTU00479	Bacteria;Proteobacteria;Alphaproteobacteria;Rhodospirillales;Rhodospirillaceae;Rhodospirillaceae_unclassified;	29	18	32	18	21	39	7	14	17	16	12	13	26	10	6	14	15	19	15	30	39	22	20	27	0	2	14
OTU00480	Bacteria;candidate_division_WPS-1;candidate_division_WPS-1_unclassified;candidate_division_WPS-1_unclassified;candidate_division_WPS-1_unclassified;candidate_division_WPS-1_unclassified;	5	33	29	34	17	0	2	17	18	4	30	49	48	23	22	25	26	12	20	24	7	20	12	10	0	0	7
OTU00481	Bacteria;Bacteroidetes;Bacteroidetes_unclassified;Bacteroidetes_unclassified;Bacteroidetes_unclassified;Bacteroidetes_unclassified;	5	14	18	8	25	31	13	14	11	4	52	10	32	25	33	12	11	21	9	31	6	24	32	28	0	25	0
OTU00482	Bacteria;Planctomycetes;Planctomycetia;Planctomycetales;Planctomycetaceae;Thermogutta;	22	38	26	17	22	17	9	40	16	12	26	21	48	20	22	20	18	11	28	14	2	14	7	12	7	1	2
OTU00483	Bacteria;Proteobacteria;Alphaproteobacteria;Rhodospirillales;Reyranella;Reyranella_unclassified;	23	31	10	21	10	42	10	10	20	19	39	18	16	12	7	29	20	19	14	20	14	30	21	12	3	16	4
OTU00484	Bacteria;Bacteroidetes;Flavobacteriia;Flavobacteriales;Flavobacteriaceae;Flavobacterium;	0	16	0	77	6	19	17	28	10	6	50	15	11	28	21	9	1	11	9	0	68	1	31	8	43	0	3
OTU00486	Bacteria;Planctomycetes;Planctomycetia;Planctomycetales;Planctomycetaceae;Gemmata;	17	18	20	15	19	8	18	35	16	3	91	22	31	23	11	14	27	12	18	8	12	23	10	13	0	0	0
OTU00485	Bacteria;Bacteria_unclassified;Bacteria_unclassified;Bacteria_unclassified;Bacteria_unclassified;Bacteria_unclassified;	6	36	5	26	7	12	0	16	2	0	68	37	7	16	65	11	48	9	8	15	5	5	62	8	10	0	0
OTU00487	Bacteria;Proteobacteria;Alphaproteobacteria;Rhizobiales;Methylocystaceae;Methylocystis;	52	17	11	25	32	3	5	20	10	15	21	13	23	21	13	20	15	45	9	14	14	18	13	18	0	23	14
OTU00488	Bacteria;Chloroflexi;Thermomicrobia;Sphaerobacterales;Sphaerobacteraceae;Sphaerobacteraceae_unclassified;	22	27	21	39	19	37	29	30	16	6	17	26	36	15	11	24	21	3	18	24	10	9	8	11	0	3	0
OTU00489	Bacteria;Bacteroidetes;Cytophagia;Cytophagales;Chryseolinea;Chryseolinea_unclassified;	9	18	27	19	19	15	31	11	11	11	18	11	11	9	9	15	18	17	12	21	36	8	19	27	0	79	0
OTU00490	Bacteria;Actinobacteria;Actinobacteria;Actinobacteria_unclassified;Actinobacteria_unclassified;Actinobacteria_unclassified;	62	12	6	11	28	3	2	6	6	14	31	7	4	24	2	19	41	48	5	32	20	20	35	26	4	0	10
OTU00491	Bacteria;Actinobacteria;Actinobacteria;Actinomycetales;Propionibacteriaceae;Microlunatus;	29	25	70	14	27	30	11	8	43	31	11	16	18	19	17	19	10	8	24	9	5	8	5	4	2	10	5
OTU00492	Bacteria;Acidobacteria;Acidobacteria_Gp1;Gp1;Gp1_unclassified;Gp1_unclassified;	59	24	8	14	19	19	0	30	23	17	23	14	38	6	41	3	20	23	2	24	1	17	19	19	0	13	0
OTU00493	Bacteria;Proteobacteria;Alphaproteobacteria;Rhodospirillales;Rhodospirillaceae;Rhodospirillaceae_unclassified;	40	26	30	26	13	39	7	13	24	12	10	15	40	13	11	23	18	16	20	13	8	6	8	7	4	12	19
OTU00494	Bacteria;Chloroflexi;Anaerolineae;Anaerolineales;Anaerolineaceae;Longilinea;	8	75	21	30	0	10	5	10	6	9	34	13	12	15	6	4	54	22	19	22	5	7	35	3	13	18	8
OTU00495	Bacteria;Chloroflexi;Chloroflexia;Chloroflexia_unclassified;Chloroflexia_unclassified;Chloroflexia_unclassified;	24	38	24	39	9	0	7	8	3	7	34	4	15	14	5	18	31	39	17	35	14	20	27	17	0	14	0
OTU00497	Bacteria;Acidobacteria;Acidobacteria_Gp16;Gp16;Gp16_unclassified;Gp16_unclassified;	31	31	22	7	49	21	11	17	27	18	10	30	16	12	16	19	4	25	16	10	21	17	8	15	0	7	1
OTU00496	Bacteria;Actinobacteria;Actinobacteria;Actinomycetales;Microbacteriaceae;Agromyces;	29	26	23	8	16	39	4	22	34	6	16	31	15	26	13	28	6	6	18	11	20	11	12	19	5	11	6
OTU00498	Bacteria;Bacteroidetes;Sphingobacteriia;Sphingobacteriales;Sphingobacteriaceae;Olivibacter;	29	4	4	60	1	9	0	14	10	19	6	43	20	35	2	3	11	93	20	7	3	41	1	0	0	25	0
OTU00499	Bacteria;Chloroflexi;Anaerolineae;Anaerolineales;Anaerolineaceae;Anaerolineaceae_unclassified;	22	20	9	40	19	30	20	19	41	17	12	16	9	9	23	12	18	33	12	17	11	6	18	6	0	18	0
OTU00500	Bacteria;Bacteria_unclassified;Bacteria_unclassified;Bacteria_unclassified;Bacteria_unclassified;Bacteria_unclassified;	0	17	36	6	7	2	8	3	0	5	2	34	0	43	16	21	2	10	1	3	224	1	4	4	5	0	0
OTU00501	Bacteria;Bacteria_unclassified;Bacteria_unclassified;Bacteria_unclassified;Bacteria_unclassified;Bacteria_unclassified;	36	25	22	17	24	26	12	13	25	17	13	10	13	24	17	7	11	9	33	14	5	24	12	22	0	16	6
OTU00503	Bacteria;Bacteroidetes;Sphingobacteriia;Sphingobacteriales;Chitinophagaceae;Chitinophaga;	2	31	12	24	3	18	26	11	15	7	28	43	17	16	10	20	30	15	57	12	13	11	17	6	0	0	8
OTU00502	Bacteria;Acidobacteria;Acidobacteria_Gp16;Gp16;Gp16_unclassified;Gp16_unclassified;	23	26	13	22	31	22	8	24	28	8	9	17	15	12	10	15	9	16	11	33	37	25	19	15	0	0	4
OTU00504	Bacteria;Chloroflexi;Chloroflexia;Chloroflexales;Oscillochloridaceae;Oscillochloris;	68	30	5	23	58	12	15	27	12	3	7	8	19	17	28	6	23	23	10	19	10	3	13	11	0	0	2
OTU00505	Bacteria;Bacteroidetes;Bacteroidetes_unclassified;Bacteroidetes_unclassified;Bacteroidetes_unclassified;Bacteroidetes_unclassified;	21	1	25	18	17	13	3	2	6	11	37	16	10	18	17	22	13	28	9	27	5	23	39	45	0	24	1
OTU00506	Bacteria;Planctomycetes;Planctomycetia;Planctomycetales;Planctomycetaceae;Planctopirus;	22	30	27	25	21	18	21	17	11	9	30	36	18	22	15	14	22	12	36	8	2	14	10	6	0	2	2
OTU00507	Bacteria;Bacteroidetes;Sphingobacteriia;Sphingobacteriales;Chitinophagaceae;Chitinophagaceae_unclassified;	0	59	15	22	8	18	65	9	20	3	16	13	3	12	50	24	27	15	13	13	16	7	14	4	0	0	2
OTU00508	Bacteria;Proteobacteria;Alphaproteobacteria;Rhodospirillales;Rhodospirillaceae;Rhodospirillaceae_unclassified;	18	21	30	17	27	29	9	22	24	14	11	18	21	15	10	14	15	14	13	15	16	20	14	5	24	6	4
OTU00509	Bacteria;Acidobacteria;Acidobacteria_Gp16;Gp16;Gp16_unclassified;Gp16_unclassified;	46	23	21	17	27	13	5	27	10	13	9	27	16	19	8	14	16	16	15	21	12	21	18	12	11	5	4
OTU00510	Bacteria;Proteobacteria;Gammaproteobacteria;Pseudomonadales;Pseudomonadaceae;Pseudomonadaceae_unclassified;	8	36	17	40	16	1	11	12	10	1	36	34	14	30	10	30	37	3	39	4	9	6	25	16	0	0	0
OTU00512	Bacteria;Proteobacteria;Alphaproteobacteria;Rhizobiales;Methylocystaceae;Methylocystaceae_unclassified;	23	14	32	14	43	18	5	17	16	11	19	13	13	13	9	13	28	10	7	23	31	12	21	24	7	2	6
OTU00511	Bacteria;Bacteroidetes;Flavobacteriia;Flavobacteriales;Flavobacteriaceae;Flavobacterium;	6	9	7	8	2	27	81	2	23	8	13	38	2	8	11	7	134	9	2	15	0	12	6	12	0	2	0
OTU00513	Bacteria;Proteobacteria;Alphaproteobacteria;Rhodospirillales;Rhodospirillaceae;Constrictibacter;	40	19	27	11	29	14	10	9	25	4	13	11	26	20	5	33	11	19	19	29	8	14	9	4	10	11	10
OTU00514	Bacteria;Bacteroidetes;Flavobacteriia;Flavobacteriales;Cryomorphaceae;Crocinitomix;	1	2	20	9	0	39	106	1	6	6	32	25	0	2	11	14	27	8	22	8	52	9	5	16	13	2	3
OTU00515	Bacteria;Bacteroidetes;Cytophagia;Cytophagales;Chryseolinea;Chryseolinea_unclassified;	11	9	3	30	14	15	47	15	21	19	14	7	13	12	12	23	11	11	11	24	71	5	16	18	3	3	0
OTU00517	Bacteria;Bacteroidetes;Cytophagia;Cytophagales;Ohtaekwangia;Ohtaekwangia_unclassified;	0	38	8	45	14	11	30	14	12	1	27	17	13	21	9	9	22	8	15	12	29	5	16	12	0	37	11
OTU00516	Bacteria;Acidobacteria;Acidobacteria_Gp1;Gp1;Gp1_unclassified;Gp1_unclassified;	39	25	16	16	13	12	0	27	32	21	9	6	36	3	32	3	12	18	5	25	4	28	15	20	0	17	2
OTU00518	Bacteria;Chloroflexi;Anaerolineae;Anaerolineales;Anaerolineaceae;Anaerolineaceae_unclassified;	9	17	31	41	16	13	35	14	19	5	14	29	17	11	10	14	27	1	32	17	9	11	18	18	5	0	0
OTU00519	Bacteria;Acidobacteria;Acidobacteria_unclassified;Acidobacteria_unclassified;Acidobacteria_unclassified;Acidobacteria_unclassified;	34	14	31	10	34	14	0	37	27	6	11	5	19	7	15	10	10	20	5	46	1	26	12	28	0	1	8
OTU00520	Bacteria;Actinobacteria;Actinobacteria;Actinomycetales;Microbacteriaceae;Leucobacter;	15	6	22	8	9	16	1	7	8	15	5	21	10	19	4	7	10	13	9	12	148	4	2	5	28	10	16
OTU00521	Bacteria;Proteobacteria;Alphaproteobacteria;Rhodospirillales;Rhodospirillaceae;Oceanibaculum;	14	18	28	18	39	12	7	36	21	9	8	9	23	26	14	12	9	12	4	22	15	20	8	13	9	17	6
OTU00522	Bacteria;Bacteria_unclassified;Bacteria_unclassified;Bacteria_unclassified;Bacteria_unclassified;Bacteria_unclassified;	0	30	19	72	1	0	10	11	2	1	28	1	1	6	24	11	76	9	2	7	14	17	64	22	0	0	0
OTU00524	Bacteria;Actinobacteria;Actinobacteria;Actinomycetales;Micromonosporaceae;Catellatospora;	15	42	32	25	18	9	40	12	9	28	29	11	33	10	4	14	12	3	18	16	5	7	8	9	0	15	1
OTU00525	Bacteria;Actinobacteria;Actinobacteria;Acidimicrobiales;Acidimicrobiales_unclassified;Acidimicrobiales_unclassified;	37	12	37	18	18	7	15	15	18	23	8	6	10	8	11	30	22	16	18	10	16	25	23	20	0	0	2
OTU00523	Bacteria;Bacteria_unclassified;Bacteria_unclassified;Bacteria_unclassified;Bacteria_unclassified;Bacteria_unclassified;	20	4	0	26	11	1	1	31	53	82	13	11	14	5	17	6	21	12	1	9	0	29	38	7	13	0	0
OTU00526	Bacteria;Chloroflexi;Anaerolineae;Anaerolineales;Anaerolineaceae;Anaerolineaceae_unclassified;	5	33	25	24	11	1	25	18	16	19	19	6	34	15	12	22	24	4	21	12	17	14	11	16	13	2	6
OTU00527	Bacteria;Bacteroidetes;Sphingobacteriia;Sphingobacteriales;Chitinophagaceae;Chitinophagaceae_unclassified;	1	20	2	44	16	15	41	11	31	17	13	29	23	29	15	13	40	4	14	13	6	12	9	6	0	0	0
OTU00528	Bacteria;candidate_division_WPS-1;candidate_division_WPS-1_unclassified;candidate_division_WPS-1_unclassified;candidate_division_WPS-1_unclassified;candidate_division_WPS-1_unclassified;	3	23	30	41	29	8	27	20	24	14	16	21	14	28	13	10	25	7	18	14	5	8	8	10	0	0	6
OTU00530	Bacteria;Proteobacteria;Alphaproteobacteria;Caulobacterales;Caulobacteraceae;Phenylobacterium;	26	18	14	22	11	7	7	14	5	28	43	14	10	10	7	22	22	31	15	12	17	25	12	12	4	2	11
OTU00529	Bacteria;Planctomycetes;Planctomycetia;Planctomycetales;Planctomycetaceae;Planctomycetaceae_unclassified;	24	24	2	25	33	11	10	24	15	9	27	17	32	22	35	17	28	7	15	10	7	17	8	1	0	1	0
OTU00531	Bacteria;Proteobacteria;Alphaproteobacteria;Rhizobiales;Hyphomicrobiaceae;Devosia;	18	10	7	12	37	22	21	43	32	17	20	13	4	13	26	12	25	16	14	10	5	20	9	11	1	0	0
OTU00532	Bacteria;Gemmatimonadetes;Gemmatimonadetes;Gemmatimonadales;Gemmatimonadaceae;Gemmatimonas;	19	15	47	28	54	18	7	9	6	10	9	29	16	11	3	8	11	0	15	29	23	23	20	5	0	2	0
OTU00534	Bacteria;Gemmatimonadetes;Gemmatimonadetes;Gemmatimonadales;Gemmatimonadaceae;Gemmatimonas;	13	22	5	29	18	0	41	20	2	7	14	14	7	5	21	18	10	3	9	14	93	5	14	12	0	13	6
OTU00533	Bacteria;Chloroflexi;Chloroflexia;Kallotenuales;Kallotenuaceae;Kallotenue;	27	13	29	17	5	5	140	6	5	0	1	28	7	27	9	14	3	3	5	15	14	6	3	19	0	0	14
OTU00535	Bacteria;candidate_division_WPS-1;candidate_division_WPS-1_unclassified;candidate_division_WPS-1_unclassified;candidate_division_WPS-1_unclassified;candidate_division_WPS-1_unclassified;	7	28	72	28	11	2	5	1	20	0	12	34	39	20	14	9	12	0	41	12	5	10	5	4	0	0	22
OTU00536	Bacteria;Bacteroidetes;Sphingobacteriia;Sphingobacteriales;Sphingobacteriaceae;Pedobacter;	10	22	5	4	12	11	4	9	13	0	3	18	4	74	10	108	22	7	8	4	0	26	10	16	5	6	1
OTU00537	Bacteria;Planctomycetes;Phycisphaerae;Tepidisphaerales;Tepidisphaeraceae;Tepidisphaera;	15	32	8	18	5	12	8	26	6	2	21	33	26	25	17	12	23	9	23	4	8	8	16	7	0	47	0
OTU00539	Bacteria;Chloroflexi;Thermomicrobia;Sphaerobacterales;Sphaerobacteraceae;Sphaerobacteraceae_unclassified;	34	19	20	15	27	2	18	23	21	2	9	11	26	16	20	17	19	9	28	25	3	13	13	16	0	0	3
OTU00538	Bacteria;Gemmatimonadetes;Gemmatimonadetes;Gemmatimonadales;Gemmatimonadaceae;Gemmatimonas;	28	14	15	11	72	29	2	19	12	20	7	15	15	14	13	13	9	33	6	14	7	14	8	10	8	0	1
OTU00540	Bacteria;Bacteroidetes;Sphingobacteriia;Sphingobacteriales;Chitinophagaceae;Chitinophaga;	10	62	5	1	0	3	2	1	6	0	2	4	16	4	23	10	39	9	3	2	16	9	2	0	0	179	0
OTU00541	Bacteria;Acidobacteria;Acidobacteria_Gp3;Gp3;Gp3_unclassified;Gp3_unclassified;	13	21	24	20	12	20	13	17	14	8	11	11	29	21	6	13	15	6	14	19	12	30	12	13	2	20	10
OTU00542	Bacteria;Acidobacteria;Acidobacteria_Gp3;Gp3;Gp3_unclassified;Gp3_unclassified;	9	14	24	31	19	5	9	19	13	0	27	22	20	7	33	5	21	0	10	22	8	29	13	22	0	21	1
OTU00544	Bacteria;Proteobacteria;Alphaproteobacteria;Sphingomonadales;Sphingomonadaceae;Sphingomonas;	4	10	9	30	35	54	5	13	21	15	11	2	35	8	20	51	15	8	1	8	10	4	8	18	0	0	7
OTU00543	Bacteria;Actinobacteria;Actinobacteria;Actinomycetales;Nocardiaceae;Nocardia;	9	13	13	60	9	12	6	18	36	2	10	35	7	16	17	25	26	9	24	2	17	2	10	9	0	0	15
OTU00545	Bacteria;Planctomycetes;Planctomycetia;Planctomycetales;Planctomycetaceae;Pirellula;	8	36	8	28	12	8	27	20	19	10	53	18	21	9	7	23	15	7	17	6	7	11	18	9	0	0	4
OTU00546	Bacteria;Proteobacteria;Alphaproteobacteria;Rhodospirillales;Elioraea;Elioraea_unclassified;	31	11	18	6	22	11	8	29	16	16	13	10	20	5	31	9	9	12	4	20	20	15	14	10	3	31	5
OTU00547	Bacteria;Gemmatimonadetes;Gemmatimonadetes;Gemmatimonadales;Gemmatimonadaceae;Gemmatimonas;	13	21	18	25	32	8	19	19	13	11	9	19	22	21	8	15	8	14	14	19	22	16	12	12	6	0	2
OTU00548	Bacteria;Proteobacteria;Alphaproteobacteria;Rhizobiales;Phyllobacteriaceae;Mesorhizobium;	17	17	18	22	21	10	23	13	12	23	15	3	10	18	3	9	15	23	7	17	36	13	22	14	10	5	1
OTU00549	Bacteria;Chloroflexi;Chloroflexi_unclassified;Chloroflexi_unclassified;Chloroflexi_unclassified;Chloroflexi_unclassified;	36	29	10	24	5	0	11	14	5	24	14	6	2	16	4	10	35	40	5	9	15	13	20	14	5	26	3
OTU00550	Bacteria;Bacteroidetes;Flavobacteriia;Flavobacteriales;Flavobacteriaceae;Bergeyella;	0	0	0	0	0	0	0	0	0	0	0	0	0	0	0	0	0	394	0	0	1	0	0	0	0	0	0
OTU00551	Bacteria;Bacteroidetes;Sphingobacteriia;Sphingobacteriales;Sphingobacteriaceae;Pedobacter;	0	50	22	18	24	77	29	2	15	2	29	51	4	3	8	7	3	2	16	1	9	4	2	6	6	0	4
OTU00552	Bacteria;Bacteroidetes;Cytophagia;Cytophagales;Chryseolinea;Chryseolinea_unclassified;	5	22	33	39	16	17	9	7	5	13	41	6	16	14	11	15	7	3	7	10	9	4	8	14	11	50	2
OTU00553	Bacteria;Chloroflexi;Chloroflexia;Kallotenuales;Kallotenuaceae;Kallotenue;	66	17	6	9	25	10	1	16	10	7	7	4	59	6	44	4	27	20	2	27	4	2	9	10	0	0	0
OTU00554	Bacteria;Armatimonadetes;Armatimonadia;Armatimonadales;Armatimonadaceae;Armatimonas/Armatimonadetes_gp1;	36	15	11	13	9	5	17	8	14	27	14	6	8	9	8	10	26	13	2	35	10	14	12	17	1	41	10
OTU00556	Bacteria;Proteobacteria;Alphaproteobacteria;Rhodospirillales;Rhodospirillales_unclassified;Rhodospirillales_unclassified;	15	15	13	10	19	4	6	23	14	13	6	11	32	6	8	10	11	6	13	19	12	16	5	11	0	78	14
OTU00555	Bacteria;Proteobacteria;Proteobacteria_unclassified;Proteobacteria_unclassified;Proteobacteria_unclassified;Proteobacteria_unclassified;	8	24	27	17	8	24	9	10	25	20	16	16	22	16	21	16	12	8	26	19	7	13	8	13	0	0	5
OTU00557	Bacteria;Proteobacteria;Alphaproteobacteria;Rhodospirillales;Rhodospirillales_unclassified;Rhodospirillales_unclassified;	11	14	24	13	6	20	5	13	15	27	37	14	12	9	25	6	14	5	15	14	8	17	15	22	12	6	10
OTU00558	Bacteria;Bacteroidetes;Sphingobacteriia;Sphingobacteriales;Chitinophagaceae;Chitinophagaceae_unclassified;	15	22	17	24	4	20	27	7	12	34	7	26	12	12	12	19	17	10	15	18	11	11	20	6	0	7	3
OTU00559	Bacteria;Armatimonadetes;Armatimonadia;Armatimonadales;Armatimonadaceae;Armatimonas/Armatimonadetes_gp1;	22	10	11	17	31	0	28	14	13	12	2	31	5	46	27	16	17	9	3	7	14	12	8	13	12	0	6
OTU00560	Bacteria;Bacteroidetes;Sphingobacteriia;Sphingobacteriales;Chitinophagaceae;Flavitalea;	7	18	23	12	12	27	4	4	20	12	20	26	20	17	20	11	15	8	26	21	2	13	20	6	21	0	1
OTU00563	Bacteria;Bacteria_unclassified;Bacteria_unclassified;Bacteria_unclassified;Bacteria_unclassified;Bacteria_unclassified;	6	29	21	79	3	9	0	74	9	6	7	8	4	3	44	19	14	0	5	1	1	24	9	5	0	0	5
OTU00564	Bacteria;Chloroflexi;Thermomicrobia;Sphaerobacterales;Sphaerobacteraceae;Nitrolancea;	40	7	10	3	33	14	3	32	17	1	6	4	26	13	35	16	13	2	5	27	0	8	10	32	22	6	0
OTU00562	Bacteria;Proteobacteria;Alphaproteobacteria;Sneathiellales;Sneathiellaceae;Ferrovibrio;	20	30	12	32	7	10	17	16	12	23	18	9	10	8	6	25	20	4	9	9	30	14	18	10	9	7	0
OTU00561	Bacteria;Gemmatimonadetes;Gemmatimonadetes;Gemmatimonadales;Gemmatimonadaceae;Gemmatimonas;	19	5	22	13	42	3	11	32	4	13	10	4	7	6	18	18	13	14	7	11	64	7	13	21	2	5	1
OTU00565	Bacteria;Chloroflexi;Chloroflexia;Chloroflexales;Oscillochloridaceae;Oscillochloris;	28	21	3	18	27	10	13	45	19	1	9	9	34	9	27	8	18	11	10	29	10	2	12	6	5	0	0
OTU00566	Bacteria;Chloroflexi;Chloroflexi_unclassified;Chloroflexi_unclassified;Chloroflexi_unclassified;Chloroflexi_unclassified;	53	31	6	19	21	0	3	29	8	9	9	1	3	9	14	6	25	14	4	30	22	5	23	10	0	24	5
OTU00567	Bacteria;Chloroflexi;Caldilineae;Caldilineales;Caldilineaceae;Litorilinea;	17	27	8	22	20	17	10	34	22	12	27	10	17	16	21	12	17	9	12	12	9	15	10	7	0	0	0
OTU00569	Bacteria;Bacteroidetes;Sphingobacteriia;Sphingobacteriales;Chitinophagaceae;Chitinophaga;	2	72	4	9	0	13	9	1	0	2	69	32	9	9	4	19	14	5	26	39	9	16	12	7	0	0	0
OTU00570	Bacteria;Candidatus_Saccharibacteria;Candidatus_Saccharibacteria_unclassified;Candidatus_Saccharibacteria_unclassified;Candidatus_Saccharibacteria_unclassified;Candidatus_Saccharibacteria_unclassified;	17	12	11	30	18	1	4	9	6	9	20	11	11	27	20	30	10	5	1	27	7	24	52	19	0	0	1
OTU00568	Bacteria;Chloroflexi;Caldilineae;Caldilineales;Caldilineaceae;Litorilinea;	10	11	15	25	25	18	2	23	19	22	9	14	13	11	23	11	14	10	17	13	3	22	12	17	0	15	8
OTU00571	Bacteria;Acidobacteria;Acidobacteria_Gp4;Aridibacter;Aridibacter_unclassified;Aridibacter_unclassified;	6	11	9	44	5	22	13	9	18	18	24	19	25	21	23	6	13	10	20	10	14	6	10	15	1	0	9
OTU00572	Bacteria;Bacteria_unclassified;Bacteria_unclassified;Bacteria_unclassified;Bacteria_unclassified;Bacteria_unclassified;	0	24	16	24	6	12	7	27	9	14	29	35	29	17	18	6	22	7	13	7	1	15	21	10	11	0	1
OTU00573	Bacteria;Bacteroidetes;Sphingobacteriia;Sphingobacteriales;Chitinophagaceae;Chitinophaga;	10	7	17	7	9	15	33	6	7	15	106	15	9	28	3	6	11	5	13	5	20	11	8	6	0	0	6
OTU00575	Bacteria;Acidobacteria;Acidobacteria_Gp1;Acidobacteria_Gp1_unclassified;Acidobacteria_Gp1_unclassified;Acidobacteria_Gp1_unclassified;	32	8	34	13	17	1	0	21	25	25	12	8	39	9	6	7	12	7	5	17	4	26	32	14	0	0	3
OTU00574	Bacteria;Actinobacteria;Actinobacteria;Actinobacteria_unclassified;Actinobacteria_unclassified;Actinobacteria_unclassified;	33	20	29	4	32	9	1	24	28	22	15	18	18	6	9	27	13	3	17	12	1	12	13	8	0	0	3
OTU00576	Bacteria;Gemmatimonadetes;Gemmatimonadetes;Gemmatimonadales;Gemmatimonadaceae;Gemmatimonas;	49	18	1	6	50	12	0	44	15	11	13	2	25	3	24	2	11	27	0	31	0	5	15	6	0	6	0
OTU00577	Bacteria;Bacteria_unclassified;Bacteria_unclassified;Bacteria_unclassified;Bacteria_unclassified;Bacteria_unclassified;	1	32	10	17	4	8	29	9	10	3	23	27	23	16	22	12	22	10	12	19	6	8	32	10	3	8	0
OTU00578	Bacteria;candidate_division_WPS-1;candidate_division_WPS-1_unclassified;candidate_division_WPS-1_unclassified;candidate_division_WPS-1_unclassified;candidate_division_WPS-1_unclassified;	8	21	28	12	34	25	2	15	7	0	26	13	14	12	27	14	26	12	18	24	2	17	5	6	0	4	3
OTU00579	Bacteria;Bacteroidetes;Cytophagia;Cytophagales;Cytophagaceae;Adhaeribacter;	32	20	3	2	11	12	3	15	12	25	6	4	16	23	105	8	17	15	3	17	6	4	10	2	0	0	4
OTU00581	Bacteria;Gemmatimonadetes;Gemmatimonadetes;Gemmatimonadales;Gemmatimonadaceae;Gemmatimonas;	33	26	1	19	50	0	5	24	17	16	8	4	22	6	12	2	9	26	5	30	7	15	21	9	0	5	2
OTU00580	Bacteria;candidate_division_WPS-1;candidate_division_WPS-1_unclassified;candidate_division_WPS-1_unclassified;candidate_division_WPS-1_unclassified;candidate_division_WPS-1_unclassified;	8	36	6	4	42	6	0	22	18	16	9	2	31	10	43	10	32	8	2	28	0	4	3	8	0	26	0
OTU00582	Bacteria;Actinobacteria;Actinobacteria;Actinomycetales;Nocardioidaceae;Nocardioides;	8	28	20	26	26	5	13	33	13	25	7	6	5	14	8	9	8	10	4	7	22	11	16	18	9	13	8
OTU00583	Bacteria;Chloroflexi;Chloroflexi_unclassified;Chloroflexi_unclassified;Chloroflexi_unclassified;Chloroflexi_unclassified;	23	21	25	23	12	7	12	9	2	0	23	18	37	9	19	12	29	10	13	16	20	10	9	11	1	0	0
OTU00584	Bacteria;Proteobacteria;Alphaproteobacteria;Rhodospirillales;Rhodospirillales_unclassified;Rhodospirillales_unclassified;	14	11	47	12	20	29	7	11	27	12	12	11	23	19	10	11	13	6	12	17	11	9	6	9	6	4	0
OTU00586	Bacteria;Actinobacteria;Actinobacteria;Actinomycetales;Actinomycetales_unclassified;Actinomycetales_unclassified;	53	18	23	10	31	18	17	9	2	11	16	2	7	8	3	34	15	11	7	22	9	11	12	20	0	0	0
OTU00585	Bacteria;Acidobacteria;Acidobacteria_Gp5;Gp5;Gp5_unclassified;Gp5_unclassified;	13	17	19	16	19	42	1	16	10	6	15	15	18	19	21	12	13	8	13	20	11	18	3	17	0	3	4
OTU00587	Bacteria;Chloroflexi;Thermomicrobia;Sphaerobacterales;Sphaerobacteraceae;Sphaerobacteraceae_unclassified;	42	19	26	17	29	16	6	18	10	5	10	10	19	9	3	14	15	10	15	13	13	11	15	17	1	4	2
OTU00589	Bacteria;Gemmatimonadetes;Gemmatimonadetes;Gemmatimonadales;Gemmatimonadaceae;Gemmatimonas;	4	12	27	19	23	63	8	16	12	7	6	10	10	15	2	16	10	3	16	12	13	21	19	8	0	16	0
OTU00588	Bacteria;Bacteroidetes;Cytophagia;Cytophagales;Cytophagaceae;Emticicia;	4	25	9	34	5	1	23	7	8	43	21	11	0	12	4	7	76	2	1	3	9	8	28	5	15	0	7
OTU00590	Bacteria;Chloroflexi;Chloroflexia;Chloroflexia_unclassified;Chloroflexia_unclassified;Chloroflexia_unclassified;	17	34	30	20	12	5	14	9	6	6	18	4	1	9	5	14	47	33	10	13	6	10	22	19	0	0	3
OTU00591	Bacteria;Actinobacteria;Actinobacteria;Acidimicrobiales;Acidimicrobiales_unclassified;Acidimicrobiales_unclassified;	28	12	14	23	32	5	3	31	9	18	11	15	16	12	18	14	13	4	10	13	12	22	7	16	0	8	0
OTU00592	Bacteria;Chloroflexi;Anaerolineae;Anaerolineales;Anaerolineaceae;Anaerolineaceae_unclassified;	3	24	9	18	10	20	6	10	17	16	17	20	9	5	29	17	23	10	27	10	20	15	6	4	0	12	7
OTU00594	Bacteria;Bacteroidetes;Sphingobacteriia;Sphingobacteriales;Chitinophagaceae;Flavisolibacter;	6	6	4	19	4	14	29	14	11	2	26	27	18	18	17	5	35	18	39	8	16	8	3	5	6	0	3
OTU00595	Bacteria;Proteobacteria;Alphaproteobacteria;Alphaproteobacteria_unclassified;Alphaproteobacteria_unclassified;Alphaproteobacteria_unclassified;	20	20	21	17	20	6	6	36	18	1	8	7	15	13	3	20	13	8	14	17	16	7	12	15	4	24	0
OTU00593	Bacteria;Bacteroidetes;Sphingobacteriia;Sphingobacteriales;Sphingobacteriaceae;Pedobacter;	0	4	1	10	23	26	26	25	4	23	9	21	11	19	32	10	10	21	7	0	2	9	20	6	0	20	22
OTU00596	Bacteria;Actinobacteria;Actinobacteria;Actinomycetales;Actinomycetales_unclassified;Actinomycetales_unclassified;	33	21	10	23	24	23	5	23	17	7	16	11	11	11	9	18	5	9	15	12	2	11	3	13	6	16	5
OTU00597	Bacteria;Planctomycetes;Planctomycetia;Planctomycetales;Planctomycetaceae;Planctopirus;	13	24	15	21	21	12	20	13	5	2	22	23	29	17	15	14	7	3	21	14	4	24	5	8	0	7	0
OTU00598	Bacteria;Bacteroidetes;Sphingobacteriia;Sphingobacteriales;Sphingobacteriales_unclassified;Sphingobacteriales_unclassified;	0	12	5	28	10	5	36	5	11	0	8	44	16	13	51	16	19	2	5	15	14	4	5	7	27	0	0
OTU00599	Bacteria;Chloroflexi;Anaerolineae;Anaerolineales;Anaerolineaceae;Anaerolineaceae_unclassified;	2	14	17	13	7	11	46	15	6	9	22	20	9	18	20	22	21	2	9	17	13	14	10	19	0	0	1
OTU00600	Bacteria;Actinobacteria;Actinobacteria;Euzebyales;Euzebyaceae;Euzebya;	42	22	9	20	41	20	8	12	9	10	4	11	10	7	15	17	9	31	8	14	9	6	11	10	1	0	0
OTU00601	Bacteria;Proteobacteria;Alphaproteobacteria;Rhodospirillales;Rhodospirillaceae;Tistlia;	18	19	16	9	28	9	11	17	11	6	9	10	14	8	4	21	12	10	14	16	36	19	14	17	0	0	8
OTU00602	Bacteria;Bacteroidetes;Bacteroidetes_unclassified;Bacteroidetes_unclassified;Bacteroidetes_unclassified;Bacteroidetes_unclassified;	40	6	16	44	14	13	5	17	8	4	18	6	13	10	6	25	9	18	14	6	4	18	13	12	1	9	3
OTU00603	Bacteria;Actinobacteria;Actinobacteria;Acidimicrobiales;Acidimicrobiales_unclassified;Acidimicrobiales_unclassified;	26	16	33	23	11	20	11	23	9	7	5	15	14	12	7	9	8	15	8	12	22	6	7	15	13	0	4
OTU00605	Bacteria;Actinobacteria;Actinobacteria;Acidimicrobiales;Iamiaceae;Iamia;	12	16	47	18	16	4	19	19	8	20	15	19	10	8	8	8	10	11	23	7	9	8	16	17	0	0	0
OTU00604	Bacteria;Chloroflexi;Chloroflexia;Kallotenuales;Kallotenuaceae;Kallotenue;	6	14	14	29	26	0	28	11	4	18	19	23	8	25	8	8	19	24	7	2	3	14	23	6	0	0	9
OTU00607	Bacteria;Proteobacteria;Alphaproteobacteria;Rhodospirillales;Acetobacteraceae;Roseomonas;	52	9	7	10	21	6	5	9	7	13	35	5	11	15	8	11	3	8	5	11	9	35	17	25	0	10	0
OTU00606	Bacteria;Acidobacteria;Acidobacteria_Gp3;Gp3;Gp3_unclassified;Gp3_unclassified;	10	27	23	23	12	14	12	22	16	6	16	16	24	13	14	7	11	5	22	10	5	11	8	11	6	0	3
OTU00608	Bacteria;Acidobacteria;Acidobacteria_Gp3;Gp3;Gp3_unclassified;Gp3_unclassified;	21	4	6	2	8	33	0	4	14	25	5	5	6	3	7	6	3	22	9	6	3	1	5	4	21	82	40
OTU00609	Bacteria;Bacteroidetes;Sphingobacteriia;Sphingobacteriales;Chitinophagaceae;Niastella;	33	23	9	24	4	5	8	1	11	13	16	5	9	7	1	11	29	26	21	14	8	17	29	6	0	12	3
OTU00610	Bacteria;Chloroflexi;Anaerolineae;Anaerolineales;Anaerolineaceae;Anaerolineaceae_unclassified;	15	17	10	23	14	8	12	15	6	2	20	17	29	11	5	5	19	8	15	10	13	16	19	20	15	0	0
OTU00611	Bacteria;Proteobacteria;Alphaproteobacteria;Sphingomonadales;Sphingomonadaceae;Sphingopyxis;	12	8	15	21	16	19	20	20	13	14	13	14	6	7	11	16	6	12	8	12	11	22	9	20	11	8	0
OTU00614	Bacteria;Bacteroidetes;Cytophagia;Cytophagales;Ohtaekwangia;Ohtaekwangia_unclassified;	21	30	12	35	4	18	36	6	10	1	12	12	24	17	13	5	20	14	6	18	2	6	14	7	0	0	0
OTU00615	Bacteria;Actinobacteria;Actinobacteria;Actinomycetales;Thermomonosporaceae;Actinocorallia;	21	27	15	19	20	16	8	16	14	21	11	11	8	19	2	24	7	5	14	13	21	13	6	6	6	0	0
OTU00612	Bacteria;Planctomycetes;Planctomycetia;Planctomycetales;Planctomycetaceae;Planctomycetaceae_unclassified;	10	21	37	22	8	6	13	12	7	0	16	16	17	19	14	16	18	4	14	10	10	24	12	10	0	6	1
OTU00617	Bacteria;Proteobacteria;Alphaproteobacteria;Rhizobiales;Phyllobacteriaceae;Chelativorans;	23	12	18	20	11	18	14	19	21	14	7	14	16	21	12	23	4	18	15	3	10	11	2	1	2	11	3
OTU00613	Bacteria;Bacteroidetes;Cytophagia;Cytophagales;Flammeovirgaceae;Marinoscillum;	29	20	33	13	4	4	8	20	20	15	4	3	1	9	2	17	20	7	6	13	43	5	15	19	0	13	0
OTU00616	Bacteria;Proteobacteria;Alphaproteobacteria;Rhodospirillales;Rhodospirillaceae;Rhodospirillaceae_unclassified;	9	14	8	12	17	12	4	10	10	5	41	19	11	14	12	22	13	7	16	8	14	16	15	19	0	3	12
OTU00618	Bacteria;Bacteroidetes;Flavobacteriia;Flavobacteriales;Cryomorphaceae;Fluviicola;	7	3	8	10	4	24	43	2	11	16	4	13	0	1	8	0	1	19	1	15	125	13	0	5	7	0	2
OTU00619	Bacteria;Actinobacteria;Actinobacteria;Acidimicrobiales;Iamiaceae;Aquihabitans;	37	22	19	19	31	1	10	24	10	4	3	10	14	10	13	12	14	11	6	11	9	14	4	11	0	20	2
OTU00620	Bacteria;Chloroflexi;Chloroflexi_unclassified;Chloroflexi_unclassified;Chloroflexi_unclassified;Chloroflexi_unclassified;	21	21	14	28	22	10	13	15	14	4	12	17	25	9	11	10	13	8	14	19	7	3	18	8	0	0	4
OTU00621	Bacteria;Verrucomicrobia;Spartobacteria;Terrimicrobium;Terrimicrobium_unclassified;Terrimicrobium_unclassified;	11	18	13	30	3	7	9	4	0	19	29	18	15	15	8	13	12	11	27	15	8	11	29	11	0	4	0
OTU00622	Bacteria;Chloroflexi;Anaerolineae;Anaerolineales;Anaerolineaceae;Anaerolineaceae_unclassified;	25	24	20	21	12	0	17	13	3	17	18	1	2	8	17	16	22	7	10	22	7	13	16	24	0	4	0
OTU00623	Bacteria;Actinobacteria;Actinobacteria;Actinomycetales;Streptomycetaceae;Streptomyces;	17	16	25	34	13	16	0	22	15	10	15	9	14	11	9	11	14	10	11	3	10	4	11	22	11	1	4
OTU00624	Bacteria;Proteobacteria;Alphaproteobacteria;Rhodospirillales;Rhodospirillaceae;Skermanella;	18	12	12	9	8	15	13	14	24	12	12	9	23	13	10	20	9	16	15	7	25	12	3	10	8	0	8
OTU00626	Bacteria;Actinobacteria;Actinobacteria;Actinomycetales;Actinomycetales_unclassified;Actinomycetales_unclassified;	24	14	28	19	23	18	5	15	25	12	5	2	13	11	8	16	8	5	18	8	21	8	8	8	0	8	5
OTU00625	Bacteria;Bacteroidetes;Bacteroidetes_unclassified;Bacteroidetes_unclassified;Bacteroidetes_unclassified;Bacteroidetes_unclassified;	2	17	15	30	8	27	3	14	22	10	23	18	16	17	15	18	16	0	7	8	16	10	16	6	0	0	1
OTU00627	Bacteria;Proteobacteria;Alphaproteobacteria;Rhodospirillales;Rhodospirillaceae;Skermanella;	14	11	24	16	11	18	17	5	30	18	16	14	18	15	5	23	5	6	24	14	10	8	3	5	2	0	2
OTU00628	Bacteria;Bacteroidetes;Flavobacteriia;Flavobacteriales;Flavobacteriaceae;Flavobacterium;	0	0	0	0	20	6	0	25	0	0	1	0	0	0	282	0	0	0	0	0	0	0	0	0	0	0	0
OTU00630	Bacteria;Bacteroidetes;Sphingobacteriia;Sphingobacteriales;Chitinophagaceae;Chitinophagaceae_unclassified;	12	12	3	10	46	13	20	7	9	8	5	13	15	7	15	3	22	24	6	7	5	4	21	6	3	32	4
OTU00629	Bacteria;Bacteroidetes;Cytophagia;Cytophagales;Chryseolinea;Chryseolinea_unclassified;	5	49	6	21	5	8	56	6	11	2	12	22	12	21	6	21	8	0	6	7	12	8	10	4	14	0	0
OTU00631	Bacteria;Gemmatimonadetes;Gemmatimonadetes;Gemmatimonadales;Gemmatimonadaceae;Gemmatimonas;	13	8	36	18	31	14	6	15	15	2	5	24	11	25	6	7	12	8	8	23	8	12	12	9	0	0	3
OTU00632	Bacteria;Chloroflexi;Chloroflexi_unclassified;Chloroflexi_unclassified;Chloroflexi_unclassified;Chloroflexi_unclassified;	21	33	11	9	26	12	10	17	20	1	13	15	13	15	7	11	10	6	24	18	8	9	3	14	2	0	2
OTU00633	Bacteria;Bacteroidetes;Sphingobacteriia;Sphingobacteriales;Chitinophagaceae;Parafilimonas;	1	6	1	6	1	2	7	1	36	47	27	30	44	17	10	5	22	16	15	0	0	22	9	4	0	0	0
OTU00634	Bacteria;Bacteroidetes;Sphingobacteriia;Sphingobacteriales;Sphingobacteriaceae;Solitalea;	11	2	10	23	5	0	42	21	14	5	6	3	1	10	16	16	0	4	13	2	106	0	2	9	0	0	6
OTU00635	Bacteria;Chloroflexi;Chloroflexi_unclassified;Chloroflexi_unclassified;Chloroflexi_unclassified;Chloroflexi_unclassified;	20	20	3	7	21	24	44	6	7	3	19	21	10	12	21	11	9	5	6	3	8	9	5	27	0	0	5
OTU00637	Bacteria;Proteobacteria;Alphaproteobacteria;Rhizobiales;Hyphomicrobiaceae;Rhodoplanes;	17	11	17	11	32	13	3	19	17	17	9	6	11	7	8	10	10	10	14	18	7	16	15	9	5	6	7
OTU00636	Bacteria;Chloroflexi;Anaerolineae;Anaerolineales;Anaerolineaceae;Anaerolineaceae_unclassified;	23	14	12	21	11	8	6	11	10	2	22	25	16	18	12	15	12	4	13	17	3	8	15	11	16	0	0
OTU00638	Bacteria;candidate_division_WPS-1;candidate_division_WPS-1_unclassified;candidate_division_WPS-1_unclassified;candidate_division_WPS-1_unclassified;candidate_division_WPS-1_unclassified;	12	19	9	12	14	1	23	19	17	3	20	16	15	24	11	15	14	7	13	9	10	9	12	8	0	8	4
OTU00640	Bacteria;Proteobacteria;Alphaproteobacteria;Alphaproteobacteria_incertae_sedis;Geminicoccus;Geminicoccus_unclassified;	47	13	19	14	17	5	7	21	14	1	8	13	19	16	4	17	12	16	8	6	13	16	8	6	0	0	3
OTU00641	Bacteria;Armatimonadetes;Chthonomonadetes;Chthonomonadales;Chthonomonadaceae;Chthonomonas/Armatimonadetes_gp3;	40	30	10	16	16	21	8	7	15	3	14	18	17	18	8	10	7	13	8	10	1	11	10	12	0	0	0
OTU00639	Bacteria;Bacteria_unclassified;Bacteria_unclassified;Bacteria_unclassified;Bacteria_unclassified;Bacteria_unclassified;	7	8	35	11	16	9	19	5	20	1	11	7	34	21	18	13	5	7	16	11	1	4	13	29	0	1	1
OTU00642	Bacteria;Proteobacteria;Alphaproteobacteria;Rhodospirillales;Acetobacteraceae;Stella;	10	10	20	11	30	17	3	23	19	17	12	3	10	9	6	8	4	4	5	10	4	11	3	3	47	16	7
OTU00644	Bacteria;Bacteria_unclassified;Bacteria_unclassified;Bacteria_unclassified;Bacteria_unclassified;Bacteria_unclassified;	25	24	10	13	10	35	9	6	7	11	4	13	28	23	15	10	13	7	7	16	4	10	2	12	0	4	4
OTU00643	Bacteria;Proteobacteria;Alphaproteobacteria;Alphaproteobacteria_incertae_sedis;Geminicoccus;Geminicoccus_unclassified;	38	21	9	0	34	22	3	18	28	14	6	0	18	3	18	9	9	15	6	22	2	11	5	8	0	3	0
OTU00645	Bacteria;Bacteroidetes;Sphingobacteriia;Sphingobacteriales;Chitinophagaceae;Sediminibacterium;	8	4	13	15	5	16	22	7	2	11	30	8	15	14	12	19	11	6	10	14	28	7	10	7	0	28	0
OTU00646	Bacteria;Actinobacteria;Actinobacteria;Acidimicrobiales;Iamiaceae;Iamia;	6	22	20	25	22	8	10	14	6	8	60	23	6	6	2	17	4	7	8	8	17	7	5	7	3	0	0
OTU00647	Bacteria;Gemmatimonadetes;Gemmatimonadetes;Gemmatimonadales;Gemmatimonadaceae;Gemmatimonas;	6	15	38	15	14	7	3	12	7	5	10	15	15	21	22	5	6	1	12	17	14	6	19	13	10	0	12
OTU00648	Bacteria;Actinobacteria;Actinobacteria;Acidimicrobiales;Acidimicrobiales_unclassified;Acidimicrobiales_unclassified;	16	22	17	11	14	5	17	8	16	17	7	10	11	10	7	26	14	0	15	23	19	9	13	6	3	1	3
OTU00649	Bacteria;Proteobacteria;Deltaproteobacteria;Myxococcales;Kofleriaceae;Kofleria;	21	21	27	4	7	0	11	36	10	17	1	10	13	5	10	9	8	13	9	23	25	6	10	14	0	5	4
OTU00650	Bacteria;Bacteroidetes;Sphingobacteriia;Sphingobacteriales;Chitinophagaceae;Ferruginibacter;	1	14	12	23	6	12	19	6	20	20	14	24	31	16	15	5	20	13	9	7	6	4	11	10	0	0	0
OTU00651	Bacteria;Planctomycetes;Planctomycetia;Planctomycetales;Planctomycetaceae;Aquisphaera;	14	26	14	21	13	12	6	12	26	4	12	12	18	26	3	13	21	3	18	11	1	10	3	9	1	4	4
OTU00652	Bacteria;Bacteroidetes;Cytophagia;Cytophagales;Chryseolinea;Chryseolinea_unclassified;	8	1	16	18	8	17	17	11	10	15	24	24	12	5	11	9	5	14	10	7	10	4	16	22	7	13	3
OTU00653	Bacteria;Proteobacteria;Alphaproteobacteria;Rhizobiales;Rhizobiales_unclassified;Rhizobiales_unclassified;	14	16	9	3	39	12	0	27	10	18	1	4	13	3	24	4	11	20	0	32	10	15	7	4	0	19	2
OTU00655	Bacteria;Gemmatimonadetes;Gemmatimonadetes;Gemmatimonadales;Gemmatimonadaceae;Gemmatimonas;	10	21	25	19	8	29	17	8	13	19	4	10	16	22	4	6	15	6	10	19	9	9	9	7	0	0	1
OTU00654	Bacteria;Proteobacteria;Alphaproteobacteria;Rhodospirillales;Acetobacteraceae;Acetobacteraceae_unclassified;	15	17	24	6	12	10	7	9	11	21	15	10	9	13	5	7	13	23	8	14	6	13	10	5	12	7	14
OTU00656	Bacteria;Bacteroidetes;Cytophagia;Cytophagales;Ohtaekwangia;Ohtaekwangia_unclassified;	9	17	18	11	11	21	11	9	12	3	15	15	19	15	19	10	8	1	29	17	2	18	12	4	0	9	0
OTU00658	Bacteria;Bacteria_unclassified;Bacteria_unclassified;Bacteria_unclassified;Bacteria_unclassified;Bacteria_unclassified;	19	5	32	16	22	0	9	57	5	18	9	5	5	8	11	20	17	2	0	12	7	17	4	13	0	0	0
OTU00659	Bacteria;Armatimonadetes;Chthonomonadetes;Chthonomonadales;Chthonomonadaceae;Chthonomonas/Armatimonadetes_gp3;	5	3	0	0	0	0	4	3	1	0	1	12	2	7	2	3	2	0	6	5	1	2	3	2	0	249	0
OTU00657	Bacteria;Planctomycetes;Planctomycetia;Planctomycetales;Planctomycetaceae;Pirellula;	9	33	8	19	12	2	9	18	14	6	19	22	23	19	26	4	21	4	10	14	1	6	6	8	0	0	0
OTU00660	Bacteria;Actinobacteria;Actinobacteria;Actinomycetales;Cellulomonadaceae;Cellulomonas;	22	21	39	8	7	0	3	10	8	29	2	3	3	9	2	14	13	16	12	11	22	13	21	10	0	4	10
OTU00662	Bacteria;Actinobacteria;Actinobacteria;Actinomycetales;Pseudonocardiaceae;Amycolatopsis;	35	14	16	10	16	7	21	9	19	1	13	9	24	18	12	4	15	3	15	7	10	6	5	9	13	0	0
OTU00661	Bacteria;Chloroflexi;Thermomicrobia;Thermomicrobia_unclassified;Thermomicrobia_unclassified;Thermomicrobia_unclassified;	18	17	23	11	15	14	19	12	16	8	7	11	19	11	11	9	7	10	7	21	8	5	9	15	4	4	0
OTU00665	Bacteria;Acidobacteria;Acidobacteria_Gp1;Gp1;Gp1_unclassified;Gp1_unclassified;	15	17	14	11	20	2	5	12	11	2	8	10	2	11	20	11	15	19	10	23	18	27	14	12	0	1	0
OTU00664	Bacteria;Actinobacteria;Actinobacteria;Actinomycetales;Jiangellaceae;Jiangella;	12	8	38	9	28	14	9	14	12	11	18	12	13	8	5	14	12	7	9	16	6	12	7	7	4	1	4
OTU00663	Bacteria;Chloroflexi;Thermomicrobia;Thermomicrobia_unclassified;Thermomicrobia_unclassified;Thermomicrobia_unclassified;	13	16	6	4	30	8	9	7	14	16	12	11	22	8	20	15	9	8	12	19	6	11	8	17	1	3	5
OTU00668	Bacteria;Proteobacteria;Alphaproteobacteria;Rhizobiales;Rhizobiales_incertae_sedis;Bauldia;	10	10	19	13	12	17	6	14	13	4	22	10	17	11	9	19	10	4	8	15	17	14	19	14	0	0	1
OTU00667	Bacteria;Chloroflexi;Caldilineae;Caldilineales;Caldilineaceae;Litorilinea;	10	20	20	12	14	17	17	8	14	15	15	18	18	23	11	6	7	5	13	4	15	8	5	13	0	0	0
OTU00666	Bacteria;Proteobacteria;Alphaproteobacteria;Rhizobiales;Xanthobacteraceae;Ancylobacter;	42	12	5	7	11	17	5	7	3	19	19	7	10	14	13	19	2	20	15	12	8	8	14	12	0	0	7
OTU00671	Bacteria;candidate_division_WPS-1;candidate_division_WPS-1_unclassified;candidate_division_WPS-1_unclassified;candidate_division_WPS-1_unclassified;candidate_division_WPS-1_unclassified;	3	30	10	12	20	3	8	6	0	6	17	19	34	12	23	6	14	13	22	7	0	10	23	5	0	4	0
OTU00670	Bacteria;Actinobacteria;Actinobacteria;Actinobacteria_unclassified;Actinobacteria_unclassified;Actinobacteria_unclassified;	22	11	12	12	25	34	1	5	12	14	9	4	36	6	19	11	1	11	10	15	5	10	6	12	0	0	4
OTU00669	Bacteria;Gemmatimonadetes;Gemmatimonadetes;Gemmatimonadales;Gemmatimonadaceae;Gemmatimonas;	40	3	11	6	72	18	3	0	6	4	27	9	14	14	4	9	5	3	4	10	0	23	5	17	0	0	0
OTU00673	Bacteria;Bacteria_unclassified;Bacteria_unclassified;Bacteria_unclassified;Bacteria_unclassified;Bacteria_unclassified;	21	17	8	11	13	25	0	19	14	9	6	9	12	8	11	7	15	9	9	21	7	13	3	16	0	21	2
OTU00672	Bacteria;Bacteria_unclassified;Bacteria_unclassified;Bacteria_unclassified;Bacteria_unclassified;Bacteria_unclassified;	29	27	11	12	26	6	5	20	7	6	3	24	12	10	11	6	11	13	5	16	3	10	11	6	0	10	6
OTU00674	Bacteria;Acidobacteria;Acidobacteria_Gp5;Gp5;Gp5_unclassified;Gp5_unclassified;	5	11	16	8	15	11	8	8	16	5	15	11	13	12	12	18	14	5	12	20	8	28	7	10	0	16	2
OTU00675	Bacteria;Actinobacteria;Actinobacteria;Acidimicrobiales;Acidimicrobiales_unclassified;Acidimicrobiales_unclassified;	15	11	33	10	28	17	2	7	6	5	12	6	20	8	11	15	5	12	9	14	17	11	13	10	0	1	5
OTU00676	Bacteria;Chloroflexi;Anaerolineae;Anaerolineales;Anaerolineaceae;Anaerolineaceae_unclassified;	7	35	9	23	9	2	13	7	8	9	20	14	14	13	54	4	17	11	5	4	3	10	6	4	0	0	1
OTU00677	Bacteria;Candidatus_Saccharibacteria;Candidatus_Saccharibacteria_unclassified;Candidatus_Saccharibacteria_unclassified;Candidatus_Saccharibacteria_unclassified;Candidatus_Saccharibacteria_unclassified;	24	15	20	25	19	14	11	6	16	3	13	14	22	6	7	10	20	0	10	17	5	3	10	11	0	0	0
OTU00678	Bacteria;Proteobacteria;Alphaproteobacteria;Rhodospirillales;Rhodospirillales_unclassified;Rhodospirillales_unclassified;	16	6	22	11	28	22	1	8	14	21	6	10	14	8	6	7	17	2	11	12	10	13	15	15	2	2	1
OTU00679	Bacteria;Bacteroidetes;Sphingobacteriia;Sphingobacteriales;Chitinophagaceae;Chitinophaga;	5	21	2	23	6	19	15	4	8	14	24	15	11	27	7	16	13	4	9	5	2	17	15	9	3	1	4
OTU00680	Bacteria;Candidatus_Saccharibacteria;Candidatus_Saccharibacteria_unclassified;Candidatus_Saccharibacteria_unclassified;Candidatus_Saccharibacteria_unclassified;Candidatus_Saccharibacteria_unclassified;	1	19	12	15	11	3	11	1	6	5	16	16	16	10	27	18	19	1	15	9	10	11	30	10	7	0	0
OTU00683	Bacteria;Chloroflexi;Caldilineae;Caldilineales;Caldilineaceae;Litorilinea;	1	20	3	24	9	2	11	14	18	7	11	19	8	14	24	5	16	19	17	15	6	7	4	17	0	0	7
OTU00681	Bacteria;Actinobacteria;Actinobacteria;Acidimicrobiales;Acidimicrobiales_unclassified;Acidimicrobiales_unclassified;	16	21	41	11	11	5	5	13	15	0	6	8	23	13	6	9	9	15	10	11	3	9	6	9	13	7	3
OTU00682	Bacteria;Actinobacteria;Actinobacteria;Actinomycetales;Nocardioidaceae;Nocardioidaceae_unclassified;	39	17	15	16	33	0	2	49	13	7	7	6	9	7	2	14	2	17	4	28	2	4	1	4	0	0	0
OTU00685	Bacteria;Firmicutes;Firmicutes_unclassified;Firmicutes_unclassified;Firmicutes_unclassified;Firmicutes_unclassified;	17	5	18	11	29	5	17	19	15	7	10	25	10	3	15	10	6	31	11	3	7	10	2	11	0	0	0
OTU00688	Bacteria;Planctomycetes;Phycisphaerae;Tepidisphaerales;Tepidisphaeraceae;Tepidisphaera;	6	27	6	34	12	4	28	20	0	3	12	16	6	26	18	8	27	3	11	9	0	7	5	1	7	0	1
OTU00684	Bacteria;Bacteroidetes;Sphingobacteriia;Sphingobacteriales;Chitinophagaceae;Niastella;	5	27	2	21	2	18	13	7	14	16	15	23	34	3	11	30	13	8	4	10	5	3	6	3	0	4	0
OTU00686	Bacteria;Actinobacteria;Actinobacteria;Actinomycetales;Microbacteriaceae;Microbacteriaceae_unclassified;	28	5	37	23	29	13	6	7	3	1	18	8	12	5	3	15	13	4	10	9	13	18	10	6	1	0	0
OTU00687	Bacteria;Bacteria_unclassified;Bacteria_unclassified;Bacteria_unclassified;Bacteria_unclassified;Bacteria_unclassified;	24	28	12	16	15	4	13	6	7	7	9	16	20	3	14	15	16	8	5	22	6	7	7	8	0	0	9
OTU00689	Bacteria;Bacteroidetes;Bacteroidetes_unclassified;Bacteroidetes_unclassified;Bacteroidetes_unclassified;Bacteroidetes_unclassified;	5	16	15	14	7	3	12	9	24	7	20	21	6	18	24	14	16	3	11	3	2	11	11	6	0	18	0
OTU00690	Bacteria;Acidobacteria;Acidobacteria_Gp3;Gp3;Gp3_unclassified;Gp3_unclassified;	11	11	25	12	11	13	7	11	28	3	7	22	12	16	19	3	16	1	11	18	8	8	8	14	0	0	1
OTU00691	Bacteria;Proteobacteria;Alphaproteobacteria;Sphingomonadales;Sphingomonadaceae;Sandaracinobacter;	25	17	7	10	20	3	13	9	5	0	9	15	11	14	6	17	23	17	5	9	17	20	13	6	0	0	4
OTU00692	Bacteria;Gemmatimonadetes;Gemmatimonadetes;Gemmatimonadales;Gemmatimonadaceae;Gemmatimonas;	11	5	20	9	16	17	2	18	14	13	10	18	10	8	7	2	16	18	6	14	14	16	2	13	8	0	7
OTU00694	Bacteria;Proteobacteria;Alphaproteobacteria;Sphingomonadales;Sphingomonadaceae;Sphingomonas;	30	19	33	8	2	3	1	4	6	5	21	7	8	0	1	16	10	22	18	27	10	15	14	4	0	5	4
OTU00693	Bacteria;Bacteroidetes;Cytophagia;Cytophagales;Cytophagaceae;Rhodocytophaga;	3	17	2	15	6	16	30	11	8	1	4	15	13	19	43	7	10	12	8	8	9	5	16	7	0	0	8
OTU00695	Bacteria;Gemmatimonadetes;Gemmatimonadetes;Gemmatimonadales;Gemmatimonadaceae;Gemmatimonas;	25	10	14	9	19	15	2	20	18	6	5	11	12	7	14	11	9	4	10	14	10	17	7	17	0	1	6
OTU00696	Bacteria;Firmicutes;Firmicutes_unclassified;Firmicutes_unclassified;Firmicutes_unclassified;Firmicutes_unclassified;	20	6	14	5	15	4	20	11	15	9	3	43	10	11	12	13	5	15	17	9	3	11	7	11	0	0	3
OTU00698	Bacteria;Candidatus_Saccharibacteria;Candidatus_Saccharibacteria_unclassified;Candidatus_Saccharibacteria_unclassified;Candidatus_Saccharibacteria_unclassified;Candidatus_Saccharibacteria_unclassified;	4	11	16	19	5	9	5	10	5	5	25	28	23	20	16	7	13	1	18	18	0	18	6	7	1	0	2
OTU00697	Bacteria;Acidobacteria;Acidobacteria_Gp16;Gp16;Gp16_unclassified;Gp16_unclassified;	25	11	12	14	31	21	7	8	11	5	13	11	18	11	8	18	6	6	7	17	8	7	6	9	0	2	0
OTU00699	Bacteria;Actinobacteria;Actinobacteria;Actinomycetales;Micromonosporaceae;Catelliglobosispora;	14	17	7	15	11	12	18	13	10	5	10	5	19	11	7	13	7	8	6	13	5	12	16	13	16	8	1
OTU00700	Bacteria;Bacteroidetes;Bacteroidetes_unclassified;Bacteroidetes_unclassified;Bacteroidetes_unclassified;Bacteroidetes_unclassified;	0	11	3	15	2	11	5	7	18	6	15	20	14	11	34	9	20	5	9	10	7	7	17	9	9	14	3
OTU00702	Bacteria;Actinobacteria;Actinobacteria;Actinomycetales;Actinomycetales_unclassified;Actinomycetales_unclassified;	45	25	28	10	24	10	0	35	11	12	4	6	19	7	5	6	5	4	7	10	1	9	5	1	0	0	0
OTU00701	Bacteria;Acidobacteria;Acidobacteria_Gp3;Gp3;Gp3_unclassified;Gp3_unclassified;	10	15	22	13	11	6	7	21	7	5	21	17	7	9	11	10	20	2	16	6	8	15	10	12	7	0	1
OTU00704	Bacteria;Chloroflexi;Caldilineae;Caldilineales;Caldilineaceae;Litorilinea;	6	15	2	16	16	8	21	17	7	4	13	4	6	10	13	15	9	20	15	16	10	6	16	14	0	0	9
OTU00703	Bacteria;Bacteroidetes;Sphingobacteriia;Sphingobacteriales;Chitinophagaceae;Chitinophagaceae_unclassified;	1	24	6	10	6	19	6	4	37	2	8	20	20	12	10	12	28	4	10	5	5	15	2	6	10	0	6
OTU00706	Bacteria;BRC1;BRC1_unclassified;BRC1_unclassified;BRC1_unclassified;BRC1_unclassified;	7	13	5	26	14	6	44	10	4	9	16	10	20	14	11	12	8	3	20	10	7	5	6	6	0	0	0
OTU00708	Bacteria;Bacteria_unclassified;Bacteria_unclassified;Bacteria_unclassified;Bacteria_unclassified;Bacteria_unclassified;	11	21	13	25	11	9	7	24	10	12	17	22	19	7	6	6	10	0	10	19	4	1	11	11	0	0	0
OTU00705	Bacteria;Planctomycetes;Planctomycetia;Planctomycetales;Planctomycetaceae;Gemmata;	18	19	16	21	6	4	11	10	2	21	11	14	9	5	6	10	15	9	17	9	25	13	11	2	0	2	0
OTU00707	Bacteria;Acidobacteria;Acidobacteria_Gp1;Gp1;Gp1_unclassified;Gp1_unclassified;	16	7	14	7	9	14	16	14	20	20	3	11	11	9	15	5	5	10	5	7	20	7	11	7	13	8	2
OTU00709	Bacteria;Acidobacteria;Acidobacteria_Gp3;Gp3;Gp3_unclassified;Gp3_unclassified;	2	7	17	16	3	7	2	4	17	3	31	11	14	9	7	9	14	16	7	6	3	6	14	7	10	43	0
OTU00710	Bacteria;Proteobacteria;Alphaproteobacteria;Sphingomonadales;Sphingomonadaceae;Novosphingobium;	15	13	27	20	12	11	5	11	7	17	2	5	15	9	6	9	9	11	11	15	9	13	10	12	0	1	10
OTU00714	Bacteria;Armatimonadetes;Armatimonadetes_gp5;Armatimonadetes_gp5_unclassified;Armatimonadetes_gp5_unclassified;Armatimonadetes_gp5_unclassified;	9	9	5	12	14	20	6	20	23	9	15	9	13	9	10	15	17	2	13	6	5	19	9	6	0	6	3
OTU00711	Bacteria;Chloroflexi;Chloroflexi_unclassified;Chloroflexi_unclassified;Chloroflexi_unclassified;Chloroflexi_unclassified;	46	16	8	3	29	6	4	9	7	3	5	4	18	7	36	6	13	22	8	23	0	5	3	2	0	0	1
OTU00713	Bacteria;Chloroflexi;Anaerolineae;Anaerolineales;Anaerolineaceae;Anaerolineaceae_unclassified;	15	21	0	1	29	2	0	14	6	26	2	1	16	0	57	1	4	55	3	18	1	0	6	1	0	5	0
OTU00712	Bacteria;Chloroflexi;Anaerolineae;Anaerolineales;Anaerolineaceae;Anaerolineaceae_unclassified;	18	16	9	17	15	9	4	7	10	3	17	9	23	9	20	10	14	2	8	10	10	17	18	5	2	2	0
OTU00715	Bacteria;Proteobacteria;Alphaproteobacteria;Rhizobiales;Hyphomicrobiaceae;Devosia;	36	5	8	4	21	8	13	10	8	10	20	17	10	14	11	6	12	10	12	2	5	7	6	6	13	6	3
OTU00717	Bacteria;Actinobacteria;Actinobacteria;Actinomycetales;Thermomonosporaceae;Actinomadura;	42	4	15	2	15	8	0	13	16	0	3	4	46	6	9	8	6	4	0	9	3	2	3	18	0	47	0
OTU00716	Bacteria;candidate_division_WPS-1;candidate_division_WPS-1_unclassified;candidate_division_WPS-1_unclassified;candidate_division_WPS-1_unclassified;candidate_division_WPS-1_unclassified;	3	31	11	31	15	3	17	2	11	10	16	18	11	18	12	11	11	3	12	4	6	6	9	10	0	0	2
OTU00718	Bacteria;Actinobacteria;Actinobacteria;Actinomycetales;Actinomycetales_unclassified;Actinomycetales_unclassified;	47	9	15	2	20	2	4	22	9	20	3	6	11	5	11	6	9	23	12	13	6	4	1	20	0	3	0
OTU00719	Bacteria;Actinobacteria;Actinobacteria;Actinomycetales;Thermomonosporaceae;Actinoallomurus;	29	7	36	13	7	7	4	10	18	6	10	10	30	11	9	1	10	4	10	10	9	4	5	7	0	13	2
OTU00720	Bacteria;Acidobacteria;Acidobacteria_Gp3;Gp3;Gp3_unclassified;Gp3_unclassified;	8	17	21	11	5	17	6	2	17	27	8	6	5	4	9	9	8	10	6	3	0	4	6	4	16	40	12
OTU00721	Bacteria;Bacteroidetes;Flavobacteriia;Flavobacteriales;Flavobacteriaceae;Flavobacteriaceae_unclassified;	5	6	14	12	2	11	120	3	0	10	22	4	17	4	13	4	3	0	5	6	0	3	9	6	0	0	1
OTU00722	Bacteria;Proteobacteria;Alphaproteobacteria;Rhodospirillales;Rhodospirillaceae;Dongia;	39	7	15	11	9	20	9	2	6	4	22	11	10	5	14	12	2	12	4	9	6	15	18	11	5	1	0
OTU00723	Bacteria;Planctomycetes;Planctomycetia;Planctomycetales;Planctomycetaceae;Gemmata;	9	32	13	9	14	17	3	27	22	1	13	16	23	9	5	4	12	1	14	9	2	10	6	3	0	0	5
OTU00724	Bacteria;Chloroflexi;Thermomicrobia;Sphaerobacterales;Sphaerobacteraceae;Sphaerobacteraceae_unclassified;	9	9	39	9	5	12	19	11	9	13	14	8	27	10	17	6	7	6	13	5	10	2	4	10	0	0	4
OTU00725	Bacteria;Bacteroidetes;Sphingobacteriia;Sphingobacteriales;Chitinophagaceae;Chitinophagaceae_unclassified;	7	14	0	34	15	0	31	6	5	14	11	7	3	3	6	10	14	19	2	15	12	6	32	8	0	2	1
OTU00726	Bacteria;Chloroflexi;Chloroflexi_unclassified;Chloroflexi_unclassified;Chloroflexi_unclassified;Chloroflexi_unclassified;	7	19	16	16	6	5	10	4	7	8	12	9	9	6	19	4	33	2	6	5	19	25	24	2	1	1	2
OTU00727	Bacteria;Actinobacteria;Actinobacteria;Acidimicrobiales;Acidimicrobiales_unclassified;Acidimicrobiales_unclassified;	35	17	21	21	18	10	10	5	6	7	7	5	6	7	6	7	10	10	6	15	14	4	9	17	0	2	1
OTU00728	Bacteria;Bacteroidetes;Sphingobacteriia;Sphingobacteriales;Sphingobacteriaceae;Mucilaginibacter;	0	22	2	11	1	0	53	48	0	0	3	10	1	2	11	13	47	14	13	2	1	11	0	9	1	0	0
OTU00729	Bacteria;Bacteria_unclassified;Bacteria_unclassified;Bacteria_unclassified;Bacteria_unclassified;Bacteria_unclassified;	22	33	8	18	5	0	16	16	9	0	9	9	12	18	14	9	12	10	17	6	4	3	12	5	0	0	8
OTU00732	Bacteria;candidate_division_WPS-1;candidate_division_WPS-1_unclassified;candidate_division_WPS-1_unclassified;candidate_division_WPS-1_unclassified;candidate_division_WPS-1_unclassified;	14	14	16	17	31	0	19	25	9	11	7	11	2	11	26	11	10	6	7	6	5	1	7	8	0	0	0
OTU00731	Bacteria;Bacteria_unclassified;Bacteria_unclassified;Bacteria_unclassified;Bacteria_unclassified;Bacteria_unclassified;	10	20	13	11	22	22	5	4	17	4	4	9	18	5	3	10	8	15	13	14	8	8	7	8	0	16	0
OTU00730	Bacteria;Planctomycetes;Planctomycetia;Planctomycetales;Planctomycetaceae;Pirellula;	13	20	14	14	14	0	10	13	1	1	14	22	17	18	17	14	16	5	13	6	5	8	5	4	0	10	0
OTU00733	Bacteria;Actinobacteria;Actinobacteria;Actinobacteria_unclassified;Actinobacteria_unclassified;Actinobacteria_unclassified;	37	4	19	10	29	11	12	5	10	0	0	3	8	8	8	7	5	24	10	11	12	13	2	7	16	0	2
OTU00737	Bacteria;Bacteroidetes;Bacteroidetes_unclassified;Bacteroidetes_unclassified;Bacteroidetes_unclassified;Bacteroidetes_unclassified;	13	12	6	10	11	10	23	5	5	1	26	8	5	5	8	12	9	16	14	16	16	8	11	12	0	9	0
OTU00734	Bacteria;Actinobacteria;Actinobacteria;Acidimicrobiales;Acidimicrobiaceae;Ilumatobacter;	12	11	16	16	9	12	9	5	18	22	15	9	29	9	7	8	14	4	20	10	1	9	2	2	0	0	2
OTU00736	Bacteria;Actinobacteria;Actinobacteria;Acidimicrobiales;Acidimicrobiales_unclassified;Acidimicrobiales_unclassified;	27	14	29	6	26	15	8	5	6	7	3	4	11	9	8	8	4	4	7	15	5	12	7	14	0	16	1
OTU00735	Bacteria;Bacteroidetes;Sphingobacteriia;Sphingobacteriales;Chitinophagaceae;Chitinophagaceae_unclassified;	0	10	5	34	1	0	12	3	3	11	16	7	0	18	11	2	23	0	8	4	89	9	2	2	0	1	0
OTU00738	Bacteria;Bacteroidetes;Sphingobacteriia;Sphingobacteriales;Chitinophagaceae;Chitinophagaceae_unclassified;	11	21	25	11	2	12	3	10	0	12	4	4	2	3	2	5	14	4	6	9	16	28	43	2	0	22	0
OTU00741	Bacteria;Actinobacteria;Actinobacteria;Actinomycetales;Dermabacteraceae;Brachybacterium;	4	7	6	4	10	10	7	35	11	4	0	16	9	16	9	8	6	22	45	7	21	6	3	1	0	1	2
OTU00739	Bacteria;Bacteria_unclassified;Bacteria_unclassified;Bacteria_unclassified;Bacteria_unclassified;Bacteria_unclassified;	22	5	16	10	11	36	0	1	9	0	19	4	16	5	11	10	2	12	9	10	0	36	2	5	0	19	0
OTU00740	Bacteria;Bacteria_unclassified;Bacteria_unclassified;Bacteria_unclassified;Bacteria_unclassified;Bacteria_unclassified;	10	15	12	15	22	11	3	17	6	22	8	11	21	5	17	13	12	5	3	11	2	7	3	9	0	6	4
OTU00742	Bacteria;Proteobacteria;Alphaproteobacteria;Rhodospirillales;Acetobacteraceae;Roseomonas;	20	14	13	15	11	10	8	6	14	9	14	11	10	6	7	10	4	17	15	11	6	5	8	6	0	14	6
OTU00743	Bacteria;Actinobacteria;Actinobacteria;Acidimicrobiales;Acidimicrobiaceae;Ilumatobacter;	8	17	25	15	10	6	23	11	6	7	12	13	9	11	6	13	12	1	5	8	18	7	10	10	2	3	1
OTU00744	Bacteria;Bacteroidetes;Sphingobacteriia;Sphingobacteriales;Chitinophagaceae;Taibaiella;	1	7	7	15	15	0	1	42	5	48	25	3	0	5	4	3	44	13	5	1	7	11	4	2	0	1	0
OTU00745	Bacteria;Acidobacteria;Acidobacteria_Gp16;Gp16;Gp16_unclassified;Gp16_unclassified;	14	20	21	17	17	14	13	15	23	6	5	7	17	14	4	5	10	3	11	10	9	6	3	4	0	0	0
OTU00746	Bacteria;Bacteroidetes;Cytophagia;Cytophagales;Cytophagaceae;Adhaeribacter;	0	10	1	10	37	8	11	41	8	0	2	42	2	21	16	14	11	2	5	3	4	3	7	6	0	0	3
OTU00747	Bacteria;Bacteroidetes;Sphingobacteriia;Sphingobacteriales;Chitinophagaceae;Niastella;	0	19	4	28	5	10	9	15	9	2	15	17	12	8	19	15	16	8	4	6	0	10	18	11	0	0	6
OTU00748	Bacteria;Bacteroidetes;Sphingobacteriia;Sphingobacteriales;Chitinophagaceae;Flavisolibacter;	7	28	4	16	3	14	29	7	12	8	10	14	2	19	15	8	14	8	8	10	13	2	8	5	0	0	2
OTU00750	Bacteria;Proteobacteria;Alphaproteobacteria;Rhizobiales;Rhizobiales_unclassified;Rhizobiales_unclassified;	1	10	27	10	12	14	8	25	15	3	4	2	11	10	17	4	8	0	2	23	19	4	9	14	0	0	13
OTU00752	Bacteria;Bacteria_unclassified;Bacteria_unclassified;Bacteria_unclassified;Bacteria_unclassified;Bacteria_unclassified;	16	3	16	6	35	0	5	10	9	4	5	10	7	12	6	9	8	16	9	41	5	4	2	14	12	0	1
OTU00751	Bacteria;Proteobacteria;Alphaproteobacteria;Rhodospirillales;Rhodospirillaceae;Rhodospirillaceae_unclassified;	18	11	25	13	11	5	4	16	16	13	6	12	9	7	7	4	8	7	9	18	15	10	7	5	8	0	1
OTU00749	Bacteria;Chloroflexi;Thermomicrobia;Thermomicrobia_unclassified;Thermomicrobia_unclassified;Thermomicrobia_unclassified;	4	8	6	11	34	8	5	11	14	20	13	10	19	12	4	12	10	5	12	9	5	8	7	5	12	1	0
OTU00754	Bacteria;Proteobacteria;Alphaproteobacteria;Alphaproteobacteria_unclassified;Alphaproteobacteria_unclassified;Alphaproteobacteria_unclassified;	0	4	3	33	0	34	1	16	4	3	2	24	22	1	0	6	15	5	5	7	12	15	37	4	0	0	12
OTU00753	Bacteria;Proteobacteria;Alphaproteobacteria;Rhizobiales;Rhizobiales_unclassified;Rhizobiales_unclassified;	10	30	12	5	10	3	2	8	4	8	4	3	6	14	1	17	19	9	6	16	19	20	25	9	0	2	3
OTU00757	Bacteria;Bacteroidetes;Sphingobacteriia;Sphingobacteriales;Saprospiraceae;Phaeodactylibacter;	26	12	18	31	10	0	6	6	0	4	9	1	0	16	3	6	6	11	5	10	31	6	7	22	0	18	0
OTU00755	Bacteria;Proteobacteria;Alphaproteobacteria;Rhodospirillales;Rhodospirillaceae;Rhodospirillaceae_unclassified;	18	8	12	16	15	10	4	11	3	2	13	5	17	10	9	4	16	7	4	14	14	12	10	8	1	11	10
OTU00756	Bacteria;Bacteroidetes;Sphingobacteriia;Sphingobacteriales;Chitinophagaceae;Flavisolibacter;	7	16	5	14	7	1	22	18	13	5	16	10	14	17	12	6	17	12	8	8	8	4	6	7	6	0	5
OTU00758	Bacteria;Proteobacteria;Alphaproteobacteria;Rhodospirillales;Acetobacteraceae;Acetobacteraceae_unclassified;	9	7	16	16	10	22	2	2	7	4	23	13	22	12	13	9	8	8	16	7	4	11	3	13	4	0	1
OTU00760	Bacteria;Verrucomicrobia;Opitutae;Opitutales;Opitutaceae;Opitutaceae_unclassified;	0	2	15	30	16	9	0	0	0	15	79	3	20	19	7	2	19	3	4	14	0	0	0	1	0	4	0
OTU00759	Bacteria;Chloroflexi;Chloroflexia;Chloroflexia_unclassified;Chloroflexia_unclassified;Chloroflexia_unclassified;	5	11	20	9	15	0	13	4	16	6	6	14	35	11	19	10	7	10	5	1	5	8	9	18	0	0	5
OTU00764	Bacteria;Bacteroidetes;Bacteroidetes_unclassified;Bacteroidetes_unclassified;Bacteroidetes_unclassified;Bacteroidetes_unclassified;	27	22	13	5	1	8	14	9	21	0	3	9	1	5	1	17	15	0	4	14	37	14	4	17	0	0	0
OTU00761	Bacteria;Acidobacteria;Acidobacteria_Gp3;Gp3;Gp3_unclassified;Gp3_unclassified;	12	14	13	3	10	23	8	4	8	22	7	1	23	3	6	7	9	16	4	12	2	1	6	1	2	42	2
OTU00763	Bacteria;Proteobacteria;Alphaproteobacteria;Rhizobiales;Hyphomicrobiaceae;Hyphomicrobium;	13	14	11	13	13	7	7	10	3	17	6	6	7	7	5	21	12	9	12	9	14	8	17	11	3	4	2
OTU00762	Bacteria;Chloroflexi;Caldilineae;Caldilineales;Caldilineaceae;Litorilinea;	14	15	5	13	18	5	10	5	15	9	6	16	12	12	17	13	6	5	13	7	3	7	3	11	21	0	0
OTU00765	Bacteria;Bacteroidetes;Sphingobacteriia;Sphingobacteriales;Chitinophagaceae;Niastella;	3	12	17	23	3	8	8	11	13	10	9	11	35	6	6	1	22	2	2	13	2	2	15	12	0	14	0
OTU00766	Bacteria;Bacteria_unclassified;Bacteria_unclassified;Bacteria_unclassified;Bacteria_unclassified;Bacteria_unclassified;	9	22	1	6	14	7	1	11	13	4	8	8	21	6	34	4	14	19	11	9	6	16	8	1	0	5	2
OTU00767	Bacteria;Bacteria_unclassified;Bacteria_unclassified;Bacteria_unclassified;Bacteria_unclassified;Bacteria_unclassified;	0	12	10	26	5	9	3	17	18	3	22	13	12	10	21	7	10	2	9	9	0	17	9	7	0	8	0
OTU00768	Bacteria;Candidatus_Saccharibacteria;Candidatus_Saccharibacteria_unclassified;Candidatus_Saccharibacteria_unclassified;Candidatus_Saccharibacteria_unclassified;Candidatus_Saccharibacteria_unclassified;	0	24	5	1	14	18	56	7	5	1	0	9	2	10	4	4	5	0	8	0	35	3	2	11	21	0	13
OTU00769	Bacteria;Actinobacteria;Actinobacteria;Actinobacteria_unclassified;Actinobacteria_unclassified;Actinobacteria_unclassified;	21	8	24	14	26	3	3	12	17	6	9	4	16	2	10	4	11	15	7	12	6	8	5	10	4	0	0
OTU00771	Bacteria;Bacteroidetes;Sphingobacteriia;Sphingobacteriales;Sphingobacteriaceae;Pedobacter;	1	19	2	4	5	15	11	14	15	2	15	4	2	19	23	0	3	15	8	3	21	22	4	0	19	0	11
OTU00770	Bacteria;Armatimonadetes;Armatimonadetes_gp5;Armatimonadetes_gp5_unclassified;Armatimonadetes_gp5_unclassified;Armatimonadetes_gp5_unclassified;	14	4	10	7	30	20	0	19	16	27	11	2	8	9	9	4	4	0	5	12	8	9	13	8	3	0	5
OTU00772	Bacteria;Planctomycetes;Planctomycetia;Planctomycetales;Planctomycetaceae;Pirellula;	8	22	6	13	2	0	7	10	13	5	34	18	21	8	21	9	9	10	13	10	3	6	2	3	0	0	3
OTU00773	Bacteria;Proteobacteria;Deltaproteobacteria;Bdellovibrionales;Bdellovibrionaceae;Bdellovibrio;	7	18	11	21	6	7	7	6	9	4	11	10	11	18	24	10	10	3	8	8	12	9	11	4	4	4	2
OTU00774	Bacteria;Proteobacteria;Betaproteobacteria;Methylophilales;Methylophilaceae;Methylotenera;	0	24	5	17	4	2	17	2	2	0	19	15	8	17	19	3	31	4	1	6	8	1	34	14	1	0	1
OTU00775	Bacteria;Planctomycetes;Planctomycetia;Planctomycetales;Planctomycetaceae;Pirellula;	9	13	5	15	18	6	20	14	7	10	15	21	13	5	11	9	13	2	17	6	7	8	3	5	0	1	1
OTU00776	Bacteria;Planctomycetes;Planctomycetia;Planctomycetales;Planctomycetaceae;Pirellula;	4	22	4	18	16	0	5	9	4	2	22	21	11	8	10	17	15	4	8	1	10	10	5	2	25	0	1
OTU00777	Bacteria;Planctomycetes;Planctomycetia;Planctomycetales;Planctomycetaceae;Pirellula;	4	25	16	18	13	2	12	20	13	4	19	15	9	7	6	5	6	10	21	4	1	9	7	6	0	0	2
OTU00778	Bacteria;Proteobacteria;Alphaproteobacteria;Rhizobiales;Rhodobiaceae;Rhodoligotrophos;	10	9	15	6	21	20	2	5	33	10	4	13	17	11	7	9	2	8	14	5	10	12	4	3	0	0	4
OTU00779	Bacteria;Proteobacteria;Alphaproteobacteria;Rhodospirillales;Rhodospirillaceae;Rhodospirillaceae_unclassified;	17	6	42	6	15	14	5	6	18	13	3	5	19	6	5	17	6	1	8	4	5	3	3	3	11	0	12
OTU00780	Bacteria;Chloroflexi;Chloroflexi_unclassified;Chloroflexi_unclassified;Chloroflexi_unclassified;Chloroflexi_unclassified;	9	21	2	0	22	16	0	18	17	7	7	9	8	2	28	3	7	5	1	23	0	6	10	6	0	24	0
OTU00781	Bacteria;Actinobacteria;Actinobacteria;Actinomycetales;Nocardiaceae;Williamsia;	13	2	8	13	9	8	18	19	14	17	0	19	8	10	10	17	19	2	11	2	17	4	2	3	0	0	6
OTU00783	Bacteria;Actinobacteria;Actinobacteria;Actinomycetales;Microbacteriaceae;Agromyces;	7	12	4	5	10	28	11	12	8	0	6	17	6	19	5	8	11	5	23	4	21	11	5	8	1	0	3
OTU00782	Bacteria;Bacteria_unclassified;Bacteria_unclassified;Bacteria_unclassified;Bacteria_unclassified;Bacteria_unclassified;	1	19	0	13	1	14	2	10	3	0	21	14	15	15	45	5	19	5	2	10	2	18	8	2	0	0	6
OTU00786	Bacteria;Bacteria_unclassified;Bacteria_unclassified;Bacteria_unclassified;Bacteria_unclassified;Bacteria_unclassified;	12	14	15	15	6	1	5	2	23	9	6	9	19	17	7	6	12	9	18	19	8	6	6	6	0	0	0
OTU00785	Bacteria;Chloroflexi;Anaerolineae;Anaerolineales;Anaerolineaceae;Ornatilinea;	12	25	8	16	2	12	12	5	5	2	12	10	6	13	10	11	25	0	9	7	29	9	2	8	0	0	0
OTU00784	Bacteria;Acidobacteria;Acidobacteria_Gp3;Acidobacteria_Gp3_unclassified;Acidobacteria_Gp3_unclassified;Acidobacteria_Gp3_unclassified;	18	13	7	6	10	5	9	15	2	7	24	3	4	0	12	9	5	0	4	14	15	17	12	15	0	24	0
OTU00787	Bacteria;Actinobacteria;Actinobacteria;Acidimicrobiales;Iamiaceae;Iamiaceae_unclassified;	32	9	36	14	35	1	3	5	5	6	11	1	18	7	2	8	9	4	9	8	3	6	4	12	0	0	1
OTU00789	Bacteria;Proteobacteria;Alphaproteobacteria;Rhizobiales;Hyphomicrobiaceae;Devosia;	12	10	12	10	9	10	11	18	6	1	17	7	15	5	0	5	7	4	9	8	0	5	3	4	25	30	6
OTU00788	Bacteria;Proteobacteria;Alphaproteobacteria;Rhizobiales;Brucellaceae;Ochrobactrum;	6	28	2	5	3	10	8	6	3	82	2	7	11	1	0	34	5	14	2	1	3	10	2	0	0	1	3
OTU00790	Bacteria;Proteobacteria;Alphaproteobacteria;Rhizobiales;Aurantimonadaceae;Aureimonas;	21	14	6	6	8	4	19	18	5	4	21	10	9	7	2	13	7	12	4	10	8	9	8	10	13	1	0
OTU00792	Bacteria;Proteobacteria;Alphaproteobacteria;Sphingomonadales;Sphingomonadaceae;Sphingomonadaceae_unclassified;	15	18	7	11	0	5	4	7	11	12	7	3	0	7	1	10	7	5	10	7	39	28	18	9	0	1	6
OTU00794	Bacteria;Proteobacteria;Alphaproteobacteria;Rhizobiales;Rhizobiales_unclassified;Rhizobiales_unclassified;	11	12	9	19	13	20	5	6	8	5	16	10	17	8	7	10	13	11	6	4	9	7	8	10	0	0	4
OTU00793	Bacteria;Chloroflexi;Chloroflexia;Kallotenuales;Kallotenuaceae;Kallotenue;	21	14	9	11	7	1	13	19	14	4	6	8	5	31	19	5	3	3	3	8	1	4	13	13	13	0	0
OTU00791	Bacteria;Verrucomicrobia;Verrucomicrobia_unclassified;Verrucomicrobia_unclassified;Verrucomicrobia_unclassified;Verrucomicrobia_unclassified;	10	16	19	25	18	7	14	6	6	0	19	3	16	9	0	11	9	0	16	4	2	7	26	5	0	0	0
OTU00795	Bacteria;Bacteria_unclassified;Bacteria_unclassified;Bacteria_unclassified;Bacteria_unclassified;Bacteria_unclassified;	0	6	10	22	13	0	3	1	2	1	12	16	13	12	21	9	14	0	11	6	0	33	28	13	0	0	1
OTU00797	Bacteria;Bacteria_unclassified;Bacteria_unclassified;Bacteria_unclassified;Bacteria_unclassified;Bacteria_unclassified;	12	30	9	5	16	13	6	4	17	5	8	12	24	6	15	16	1	10	13	6	6	3	4	5	0	0	0
OTU00796	Bacteria;Bacteroidetes;Cytophagia;Cytophagales;Ohtaekwangia;Ohtaekwangia_unclassified;	0	10	5	4	3	5	14	3	5	3	57	6	24	8	27	3	0	2	5	4	15	5	19	2	10	7	0
OTU00798	Bacteria;Bacteria_unclassified;Bacteria_unclassified;Bacteria_unclassified;Bacteria_unclassified;Bacteria_unclassified;	9	5	6	38	19	5	20	9	1	1	15	2	7	9	28	5	18	16	3	5	3	4	9	5	0	0	4
OTU00802	Bacteria;Bacteroidetes;Sphingobacteriia;Sphingobacteriales;Chitinophagaceae;Chitinophagaceae_unclassified;	3	7	7	10	3	9	36	12	8	15	13	15	3	3	16	14	6	22	8	5	14	6	5	3	0	0	1
OTU00800	Bacteria;Proteobacteria;Alphaproteobacteria;Rhodospirillales;Rhodospirillales_unclassified;Rhodospirillales_unclassified;	12	5	14	12	14	9	3	5	8	8	7	2	4	3	3	11	6	15	8	11	34	11	13	9	0	8	9
OTU00801	Bacteria;Firmicutes;Firmicutes_unclassified;Firmicutes_unclassified;Firmicutes_unclassified;Firmicutes_unclassified;	25	16	12	11	30	5	2	10	17	0	4	3	13	4	4	12	9	19	7	13	0	8	11	8	0	0	1
OTU00799	Bacteria;Armatimonadetes;Armatimonadetes_gp4;Armatimonadetes_gp4_unclassified;Armatimonadetes_gp4_unclassified;Armatimonadetes_gp4_unclassified;	13	15	27	10	19	3	5	9	15	0	6	7	18	7	10	4	7	4	13	17	10	9	8	6	0	0	2
OTU00805	Bacteria;Bacteroidetes;Cytophagia;Cytophagales;Ohtaekwangia;Ohtaekwangia_unclassified;	20	21	6	13	0	9	21	15	5	2	11	6	14	6	6	7	13	6	13	2	11	8	14	9	0	3	2
OTU00803	Bacteria;Acidobacteria;Acidobacteria_Gp16;Gp16;Gp16_unclassified;Gp16_unclassified;	6	17	12	11	6	11	18	6	6	0	7	16	23	4	10	12	9	7	17	10	7	10	7	7	0	0	4
OTU00806	Bacteria;Proteobacteria;Alphaproteobacteria;Caulobacterales;Caulobacteraceae;Phenylobacterium;	8	21	18	6	11	12	6	5	9	7	19	8	2	7	7	13	11	11	9	8	14	5	9	6	8	0	3
OTU00804	Bacteria;Chloroflexi;Chloroflexi_unclassified;Chloroflexi_unclassified;Chloroflexi_unclassified;Chloroflexi_unclassified;	14	7	15	13	8	13	5	11	6	1	5	20	18	8	6	2	8	0	8	5	6	3	1	6	0	54	0
OTU00807	Bacteria;candidate_division_WPS-1;candidate_division_WPS-1_unclassified;candidate_division_WPS-1_unclassified;candidate_division_WPS-1_unclassified;candidate_division_WPS-1_unclassified;	2	16	6	15	8	9	4	6	9	1	24	18	24	16	9	8	16	2	22	8	0	9	3	5	0	0	3
OTU00812	Bacteria;Actinobacteria;Actinobacteria;Actinomycetales;Thermomonosporaceae;Thermomonosporaceae_unclassified;	29	13	12	9	14	9	0	9	15	27	5	0	16	9	15	5	6	8	5	17	7	1	4	3	0	0	4
OTU00811	Bacteria;Bacteria_unclassified;Bacteria_unclassified;Bacteria_unclassified;Bacteria_unclassified;Bacteria_unclassified;	25	20	10	12	11	4	1	10	15	11	3	6	10	15	10	10	15	3	10	15	0	7	8	6	0	0	5
OTU00808	Bacteria;Bacteroidetes;Sphingobacteriia;Sphingobacteriales;Chitinophagaceae;Taibaiella;	2	8	9	8	2	15	34	0	9	0	7	22	14	6	18	18	17	0	6	13	7	5	5	3	14	0	0
OTU00810	Bacteria;candidate_division_WPS-1;candidate_division_WPS-1_unclassified;candidate_division_WPS-1_unclassified;candidate_division_WPS-1_unclassified;candidate_division_WPS-1_unclassified;	0	30	4	7	12	10	7	8	2	1	2	12	35	14	27	5	9	6	13	9	10	1	1	1	0	0	16
OTU00809	Bacteria;Proteobacteria;Alphaproteobacteria;Rhodospirillales;Rhodospirillaceae;Inquilinus;	31	13	18	15	1	11	11	1	19	6	4	4	11	5	3	9	8	8	7	3	16	2	1	10	9	13	3
OTU00814	Bacteria;Bacteroidetes;Flavobacteriia;Flavobacteriales;Flavobacteriaceae;Flavobacterium;	2	14	8	14	4	8	26	20	10	3	15	8	0	14	16	10	11	11	0	3	23	2	5	12	1	1	0
OTU00813	Bacteria;Chloroflexi;Ktedonobacteria;Ktedonobacterales;Thermosporotrichaceae;Thermosporothrix;	12	4	1	0	17	0	0	1	8	8	3	2	127	14	1	2	3	1	3	1	0	1	2	30	0	0	0
OTU00815	Bacteria;Proteobacteria;Deltaproteobacteria;Myxococcales;Nannocystaceae;Enhygromyxa;	17	14	11	5	22	3	9	10	5	5	10	8	10	8	8	8	8	2	8	9	26	10	5	10	8	0	0
OTU00817	Bacteria;Armatimonadetes;Chthonomonadetes;Chthonomonadales;Chthonomonadaceae;Chthonomonas/Armatimonadetes_gp3;	15	7	9	5	9	6	5	22	15	9	12	4	13	3	8	6	12	7	10	15	6	20	8	9	0	0	4
OTU00816	Bacteria;candidate_division_WPS-1;candidate_division_WPS-1_unclassified;candidate_division_WPS-1_unclassified;candidate_division_WPS-1_unclassified;candidate_division_WPS-1_unclassified;	10	11	5	11	6	3	21	15	6	7	17	16	15	15	7	19	8	0	25	8	2	2	5	5	0	0	0
OTU00819	Bacteria;Candidatus_Saccharibacteria;Candidatus_Saccharibacteria_unclassified;Candidatus_Saccharibacteria_unclassified;Candidatus_Saccharibacteria_unclassified;Candidatus_Saccharibacteria_unclassified;	3	10	0	7	10	15	10	9	10	4	19	11	44	6	23	6	2	11	11	1	4	4	7	11	0	0	0
OTU00818	Bacteria;Bacteria_unclassified;Bacteria_unclassified;Bacteria_unclassified;Bacteria_unclassified;Bacteria_unclassified;	8	24	13	23	2	0	13	1	4	5	13	5	6	14	3	5	35	3	10	13	2	3	25	8	0	0	0
OTU00820	Bacteria;Bacteria_unclassified;Bacteria_unclassified;Bacteria_unclassified;Bacteria_unclassified;Bacteria_unclassified;	11	7	11	6	5	9	7	22	1	8	5	13	12	8	29	5	10	12	9	7	5	5	12	9	0	7	3
OTU00821	Bacteria;Bacteria_unclassified;Bacteria_unclassified;Bacteria_unclassified;Bacteria_unclassified;Bacteria_unclassified;	7	38	3	12	3	0	13	6	2	5	11	25	13	11	28	6	13	0	13	3	0	2	5	18	0	1	0
OTU00822	Bacteria;Bacteria_unclassified;Bacteria_unclassified;Bacteria_unclassified;Bacteria_unclassified;Bacteria_unclassified;	5	14	6	8	3	8	6	6	11	6	19	8	11	4	6	8	24	12	3	16	10	5	17	22	0	0	0
OTU00823	Bacteria;Bacteroidetes;Cytophagia;Cytophagales;Cytophagaceae;Pontibacter;	21	6	7	9	17	15	6	1	9	10	2	4	19	26	11	9	6	7	7	13	1	6	11	7	0	2	4
OTU00824	Bacteria;Proteobacteria;Alphaproteobacteria;Rhizobiales;Methylobacteriaceae;Microvirga;	18	11	17	7	5	25	10	12	14	5	5	7	21	8	2	15	4	9	13	8	10	1	3	3	0	0	2
OTU00825	Bacteria;Planctomycetes;Planctomycetia;Planctomycetales;Planctomycetaceae;Zavarzinella;	23	24	12	10	12	0	6	11	3	5	17	1	5	7	3	1	10	8	13	7	9	14	17	3	11	0	3
OTU00826	Bacteria;Planctomycetes;Planctomycetia;Planctomycetales;Planctomycetaceae;Aquisphaera;	6	24	11	11	20	13	9	16	4	11	7	9	15	12	6	7	5	6	13	3	2	4	7	8	2	0	4
OTU00827	Bacteria;Acidobacteria;Acidobacteria_Gp3;Gp3;Gp3_unclassified;Gp3_unclassified;	14	8	9	11	7	5	0	31	17	16	6	4	28	3	6	2	5	17	2	6	3	17	14	2	0	0	1
OTU00829	Bacteria;Bacteroidetes;Cytophagia;Cytophagales;Cytophagaceae;Adhaeribacter;	8	18	10	8	5	17	7	8	6	10	4	16	9	32	21	7	12	0	4	7	2	3	16	1	0	0	3
OTU00828	Bacteria;Proteobacteria;Alphaproteobacteria;Rhodospirillales;Rhodospirillaceae;Rhodospirillaceae_unclassified;	19	7	4	0	51	4	0	13	5	20	5	3	15	2	12	2	2	10	2	21	0	10	5	16	0	6	0
OTU00830	Bacteria;Proteobacteria;Alphaproteobacteria;Sphingomonadales;Sphingomonadaceae;Sphingomonas;	21	8	15	7	10	7	9	1	9	12	4	7	15	13	1	18	4	18	7	2	10	4	3	2	12	6	8
OTU00831	Bacteria;Bacteria_unclassified;Bacteria_unclassified;Bacteria_unclassified;Bacteria_unclassified;Bacteria_unclassified;	8	18	2	25	6	1	17	2	6	5	11	19	6	6	30	4	19	7	3	4	2	0	23	8	0	0	0
OTU00835	Bacteria;Bacteria_unclassified;Bacteria_unclassified;Bacteria_unclassified;Bacteria_unclassified;Bacteria_unclassified;	5	5	27	32	1	15	23	6	14	4	1	6	4	3	40	7	16	0	4	3	2	0	4	8	0	0	0
OTU00834	unknown;unknown_unclassified;unknown_unclassified;unknown_unclassified;unknown_unclassified;unknown_unclassified;	0	11	3	4	9	4	47	3	2	3	18	32	4	26	11	9	13	5	3	4	6	3	5	5	0	0	0
OTU00832	Bacteria;Proteobacteria;Alphaproteobacteria;Rhizobiales;Methylobacteriaceae;Microvirga;	11	6	24	7	9	24	4	9	11	4	5	7	11	6	3	8	5	4	9	12	18	7	5	6	14	0	1
OTU00833	Bacteria;Bacteria_unclassified;Bacteria_unclassified;Bacteria_unclassified;Bacteria_unclassified;Bacteria_unclassified;	7	20	19	10	12	0	5	2	12	0	19	7	19	5	19	1	7	5	11	3	7	10	2	14	7	3	4
OTU00836	Bacteria;Actinobacteria;Actinobacteria;Actinomycetales;Thermomonosporaceae;Actinomadura;	24	14	33	4	7	5	5	3	20	6	7	5	8	12	4	10	7	11	13	14	5	2	5	5	0	0	1
OTU00837	Bacteria;Chloroflexi;Chloroflexi_unclassified;Chloroflexi_unclassified;Chloroflexi_unclassified;Chloroflexi_unclassified;	12	12	11	10	12	13	16	4	4	13	11	17	23	5	18	6	4	6	8	4	3	4	2	9	0	0	2
OTU00838	Bacteria;Acidobacteria;Acidobacteria_Gp16;Gp16;Gp16_unclassified;Gp16_unclassified;	5	13	1	18	16	0	20	6	1	0	9	5	2	11	8	10	8	19	13	9	6	4	18	10	14	0	3
OTU00839	Bacteria;Bacteroidetes;Cytophagia;Cytophagales;Chryseolinea;Chryseolinea_unclassified;	1	12	5	23	6	16	0	13	8	0	11	12	10	9	8	4	8	2	16	13	4	12	5	4	0	17	9
OTU00843	Bacteria;Proteobacteria;Alphaproteobacteria;Sphingomonadales;Sphingomonadaceae;Sphingomonas;	18	14	10	3	10	10	13	8	5	18	6	12	11	5	1	6	8	7	9	6	6	9	15	4	2	7	4
OTU00842	Bacteria;Acidobacteria;Acidobacteria_Gp5;Gp5;Gp5_unclassified;Gp5_unclassified;	18	6	13	9	15	9	3	14	7	16	5	11	4	4	10	7	6	0	4	15	8	4	2	7	0	10	20
OTU00841	Bacteria;Armatimonadetes;Armatimonadetes_gp5;Armatimonadetes_gp5_unclassified;Armatimonadetes_gp5_unclassified;Armatimonadetes_gp5_unclassified;	23	15	7	1	27	5	1	10	11	16	8	8	8	5	10	12	10	12	2	12	4	5	5	10	0	0	0
OTU00840	Bacteria;Nitrospirae;Nitrospira;Nitrospirales;Nitrospiraceae;Nitrospira;	5	13	15	12	8	10	4	14	6	0	4	7	22	7	17	1	6	14	10	9	0	6	1	11	0	22	3
OTU00844	Bacteria;Planctomycetes;Planctomycetia;Planctomycetales;Planctomycetaceae;Zavarzinella;	6	22	6	13	14	5	7	14	10	11	8	7	26	8	12	12	11	2	7	5	5	1	0	4	0	7	3
OTU00845	Bacteria;Bacteroidetes;Flavobacteriia;Flavobacteriales;Cryomorphaceae;Fluviicola;	0	1	13	6	2	0	2	3	4	24	31	3	2	15	5	2	2	12	7	1	2	38	42	5	0	0	4
OTU00846	Bacteria;Candidatus_Saccharibacteria;Candidatus_Saccharibacteria_unclassified;Candidatus_Saccharibacteria_unclassified;Candidatus_Saccharibacteria_unclassified;Candidatus_Saccharibacteria_unclassified;	2	23	0	6	15	3	52	4	5	0	8	6	10	9	15	3	5	2	8	6	1	5	9	15	0	12	1
OTU00847	Bacteria;Chloroflexi;Chloroflexia;Chloroflexales;Oscillochloridaceae;Oscillochloris;	8	4	13	9	25	3	23	14	4	0	5	9	8	22	12	10	9	5	6	5	17	2	2	4	5	0	0
OTU00850	Bacteria;Bacteroidetes;Bacteroidetes_unclassified;Bacteroidetes_unclassified;Bacteroidetes_unclassified;Bacteroidetes_unclassified;	6	10	13	20	17	0	8	1	16	1	3	10	14	8	11	4	13	10	18	5	8	6	13	6	0	0	2
OTU00848	Bacteria;Gemmatimonadetes;Gemmatimonadetes;Gemmatimonadales;Gemmatimonadaceae;Gemmatimonas;	8	10	23	10	20	4	1	10	16	13	4	8	11	6	1	5	9	0	14	10	8	20	2	8	0	2	0
OTU00849	Bacteria;Bacteria_unclassified;Bacteria_unclassified;Bacteria_unclassified;Bacteria_unclassified;Bacteria_unclassified;	0	11	1	15	3	4	22	13	8	0	10	7	4	3	9	20	26	6	2	3	11	10	15	17	0	3	0
OTU00854	Bacteria;Acidobacteria;Acidobacteria_Gp16;Gp16;Gp16_unclassified;Gp16_unclassified;	10	4	21	13	6	24	10	6	11	16	8	12	15	12	6	3	7	3	9	3	4	9	2	8	0	0	0
OTU00852	Bacteria;Nitrospirae;Nitrospira;Nitrospirales;Nitrospiraceae;Nitrospira;	5	6	32	5	15	0	14	11	8	10	19	6	21	0	14	8	5	0	12	8	7	7	3	4	0	0	2
OTU00851	Bacteria;Planctomycetes;Planctomycetia;Planctomycetales;Planctomycetaceae;Pirellula;	6	24	7	27	12	2	7	7	4	4	8	8	20	4	6	12	19	6	8	4	5	16	3	3	0	0	0
OTU00853	Bacteria;Actinobacteria;Actinobacteria;Acidimicrobiales;Acidimicrobineae_incertae_sedis;Aciditerrimonas;	10	15	21	11	15	11	4	12	11	2	2	10	13	9	4	11	3	9	7	11	4	4	7	4	0	6	6
OTU00855	Bacteria;Proteobacteria;Alphaproteobacteria;Rhizobiales;Rhizobiales_unclassified;Rhizobiales_unclassified;	11	4	16	14	10	7	2	5	11	21	5	12	16	7	7	14	4	6	10	9	8	11	3	5	0	0	3
OTU00858	Bacteria;Actinobacteria;Actinobacteria;Acidimicrobiales;Acidimicrobineae_incertae_sedis;Aciditerrimonas;	9	4	30	16	9	5	10	1	17	12	6	4	11	10	11	9	5	9	7	3	5	6	3	3	4	8	4
OTU00857	Bacteria;Planctomycetes;Planctomycetia;Planctomycetales;Planctomycetaceae;Pirellula;	11	14	6	11	7	3	5	5	6	13	22	17	19	13	12	6	9	3	12	3	2	8	3	5	0	6	0
OTU00856	Bacteria;candidate_division_WPS-1;candidate_division_WPS-1_unclassified;candidate_division_WPS-1_unclassified;candidate_division_WPS-1_unclassified;candidate_division_WPS-1_unclassified;	4	17	5	10	8	4	7	7	10	1	16	13	21	22	9	5	17	1	10	7	0	8	6	5	0	5	3
OTU00860	Bacteria;Bacteroidetes;Cytophagia;Cytophagales;Ohtaekwangia;Ohtaekwangia_unclassified;	2	7	7	14	8	6	1	4	3	7	10	7	11	6	10	6	14	16	6	7	10	6	19	6	11	16	0
OTU00862	Bacteria;Chloroflexi;Chloroflexia;Chloroflexia_unclassified;Chloroflexia_unclassified;Chloroflexia_unclassified;	19	3	10	16	7	18	0	17	14	2	15	8	12	2	3	3	10	22	6	10	5	7	3	8	0	0	0
OTU00859	Bacteria;Proteobacteria;Alphaproteobacteria;Alphaproteobacteria_incertae_sedis;Geminicoccus;Geminicoccus_unclassified;	32	17	14	4	25	3	1	12	2	13	3	6	15	3	7	15	5	5	8	11	5	4	6	3	0	0	1
OTU00861	Bacteria;Proteobacteria;Alphaproteobacteria;Rhizobiales;Methylobacteriaceae;Methylobacteriaceae_unclassified;	10	4	10	9	9	17	5	3	8	11	7	10	13	13	3	10	12	2	8	12	22	6	4	0	0	11	1
OTU00863	Bacteria;Acidobacteria;Acidobacteria_Gp3;Gp3;Gp3_unclassified;Gp3_unclassified;	16	9	5	3	4	1	11	8	2	9	9	3	11	7	8	7	7	13	8	15	2	19	2	28	0	12	0
OTU00864	Bacteria;Actinobacteria;Actinobacteria;Actinomycetales;Nocardioidaceae;Nocardioidaceae_unclassified;	17	11	18	8	13	4	6	4	19	5	13	2	15	9	11	5	13	0	12	10	4	6	3	6	0	0	5
OTU00865	Bacteria;Candidatus_Saccharibacteria;Candidatus_Saccharibacteria_unclassified;Candidatus_Saccharibacteria_unclassified;Candidatus_Saccharibacteria_unclassified;Candidatus_Saccharibacteria_unclassified;	0	4	0	5	0	4	17	1	12	1	7	2	4	0	0	4	5	1	6	1	4	3	2	1	129	6	0
OTU00867	Bacteria;Chloroflexi;Chloroflexi_unclassified;Chloroflexi_unclassified;Chloroflexi_unclassified;Chloroflexi_unclassified;	22	17	9	6	24	0	4	15	11	9	5	13	11	7	2	6	8	20	6	5	1	2	14	1	0	0	0
OTU00866	Bacteria;Bacteria_unclassified;Bacteria_unclassified;Bacteria_unclassified;Bacteria_unclassified;Bacteria_unclassified;	5	11	10	15	9	8	5	8	11	12	14	18	19	5	7	10	9	0	6	14	2	3	10	7	0	0	0
OTU00870	Bacteria;candidate_division_WPS-1;candidate_division_WPS-1_unclassified;candidate_division_WPS-1_unclassified;candidate_division_WPS-1_unclassified;candidate_division_WPS-1_unclassified;	6	23	14	16	7	0	10	16	10	3	8	16	3	15	9	4	5	4	7	12	8	9	8	4	0	0	0
OTU00871	Bacteria;Chloroflexi;Chloroflexia;Chloroflexia_unclassified;Chloroflexia_unclassified;Chloroflexia_unclassified;	6	34	16	5	5	5	3	5	13	0	2	11	6	11	7	5	15	3	13	6	9	16	15	6	0	0	0
OTU00868	Bacteria;Actinobacteria;Actinobacteria;Actinomycetales;Thermomonosporaceae;Thermomonospora;	0	10	14	26	11	31	0	4	6	2	3	2	26	6	3	2	3	17	15	11	10	7	0	4	0	0	4
OTU00869	Bacteria;Actinobacteria;Actinobacteria;Actinobacteria_unclassified;Actinobacteria_unclassified;Actinobacteria_unclassified;	47	10	6	5	14	18	2	10	9	3	4	15	5	5	4	7	4	2	2	15	5	6	0	2	0	0	17
OTU00872	Bacteria;Bacteria_unclassified;Bacteria_unclassified;Bacteria_unclassified;Bacteria_unclassified;Bacteria_unclassified;	6	4	21	6	3	14	3	4	15	9	8	8	17	15	10	8	10	2	9	10	5	2	9	11	1	0	6
OTU00874	Bacteria;Candidatus_Saccharibacteria;Candidatus_Saccharibacteria_unclassified;Candidatus_Saccharibacteria_unclassified;Candidatus_Saccharibacteria_unclassified;Candidatus_Saccharibacteria_unclassified;	2	13	38	12	22	0	8	1	3	15	11	4	0	6	0	2	10	9	0	15	7	6	11	11	0	10	0
OTU00873	Bacteria;Actinobacteria;Actinobacteria;Acidimicrobiales;Iamiaceae;Aquihabitans;	13	7	14	20	19	2	3	23	6	2	10	5	10	9	3	8	6	5	6	8	10	7	11	9	0	0	0
OTU00876	Bacteria;Candidatus_Saccharibacteria;Candidatus_Saccharibacteria_unclassified;Candidatus_Saccharibacteria_unclassified;Candidatus_Saccharibacteria_unclassified;Candidatus_Saccharibacteria_unclassified;	0	3	10	14	3	4	6	5	2	1	52	6	52	7	6	4	4	0	7	8	1	8	6	6	0	0	0
OTU00877	Bacteria;Candidatus_Saccharibacteria;Candidatus_Saccharibacteria_unclassified;Candidatus_Saccharibacteria_unclassified;Candidatus_Saccharibacteria_unclassified;Candidatus_Saccharibacteria_unclassified;	3	1	24	11	0	23	19	8	0	8	0	24	1	7	3	1	2	0	27	7	29	6	1	4	3	0	3
OTU00875	Bacteria;Bacteroidetes;Cytophagia;Cytophagales;Ohtaekwangia;Ohtaekwangia_unclassified;	0	12	0	20	9	13	6	11	14	3	16	11	9	3	5	18	9	9	5	9	16	2	12	3	0	0	0
OTU00878	Bacteria;Bacteroidetes;Cytophagia;Cytophagales;Ohtaekwangia;Ohtaekwangia_unclassified;	2	1	11	8	7	7	8	5	3	12	23	2	15	10	3	12	2	3	8	5	0	8	9	6	0	45	0
OTU00879	Bacteria;Armatimonadetes;Chthonomonadetes;Chthonomonadales;Chthonomonadaceae;Chthonomonas/Armatimonadetes_gp3;	10	14	12	8	13	17	3	4	12	0	5	13	17	5	11	9	4	6	6	3	17	9	6	5	0	0	6
OTU00881	Bacteria;Proteobacteria;Alphaproteobacteria;Alphaproteobacteria_unclassified;Alphaproteobacteria_unclassified;Alphaproteobacteria_unclassified;	13	8	11	9	4	1	8	4	5	7	4	2	3	9	9	15	15	9	0	13	26	11	10	13	0	5	0
OTU00882	Bacteria;Planctomycetes;Planctomycetia;Planctomycetales;Planctomycetaceae;Thermogutta;	7	10	7	16	6	4	17	5	7	4	18	10	19	17	8	7	13	2	9	7	0	11	7	2	1	0	0
OTU00880	Bacteria;Candidatus_Saccharibacteria;Candidatus_Saccharibacteria_unclassified;Candidatus_Saccharibacteria_unclassified;Candidatus_Saccharibacteria_unclassified;Candidatus_Saccharibacteria_unclassified;	13	4	2	3	15	3	0	6	1	7	21	2	12	8	17	4	7	10	3	29	0	13	21	13	0	0	0
OTU00883	Bacteria;Actinobacteria;Actinobacteria;Acidimicrobiales;Iamiaceae;Iamiaceae_unclassified;	31	6	12	4	17	5	5	16	7	10	5	2	5	2	12	8	2	17	7	7	6	6	2	4	3	10	2
OTU00884	Bacteria;Chloroflexi;Chloroflexi_unclassified;Chloroflexi_unclassified;Chloroflexi_unclassified;Chloroflexi_unclassified;	17	11	2	19	14	5	1	7	18	2	13	7	13	14	2	4	5	4	7	15	1	14	10	7	0	0	0
OTU00885	Bacteria;Proteobacteria;Alphaproteobacteria;Rhizobiales;Rhizobiales_unclassified;Rhizobiales_unclassified;	30	25	2	3	1	3	9	6	4	20	2	4	3	6	1	11	18	5	6	11	15	5	12	5	0	3	2
OTU00888	Bacteria;Bacteria_unclassified;Bacteria_unclassified;Bacteria_unclassified;Bacteria_unclassified;Bacteria_unclassified;	0	47	7	10	0	13	0	9	5	1	17	6	6	4	20	9	17	4	10	7	3	6	6	4	0	0	0
OTU00887	Bacteria;Proteobacteria;Alphaproteobacteria;Sphingomonadales;Sphingomonadaceae;Sphingopyxis;	2	17	1	19	8	4	30	5	7	21	11	2	1	7	4	8	9	17	4	0	7	4	9	8	0	5	1
OTU00891	Bacteria;Acidobacteria;Acidobacteria_Gp2;Gp2;Gp2_unclassified;Gp2_unclassified;	0	7	1	11	16	15	0	8	17	11	7	7	18	3	4	3	9	11	0	9	5	14	4	6	9	6	10
OTU00889	Bacteria;Acidobacteria;Acidobacteria_Gp1;Gp1;Gp1_unclassified;Gp1_unclassified;	10	8	6	9	12	2	6	6	22	5	6	11	12	11	8	6	7	12	3	12	6	9	13	9	0	0	0
OTU00890	Bacteria;Verrucomicrobia;Verrucomicrobiae;Verrucomicrobiales;Verrucomicrobiaceae;Verrucomicrobiaceae_unclassified;	4	7	7	21	12	8	9	4	9	5	21	8	10	6	8	8	8	0	12	10	2	7	13	10	2	0	0
OTU00886	Bacteria;Bacteria_unclassified;Bacteria_unclassified;Bacteria_unclassified;Bacteria_unclassified;Bacteria_unclassified;	10	10	24	9	9	6	0	11	8	12	7	7	8	4	10	1	6	2	7	8	10	13	4	7	11	0	7
OTU00895	Bacteria;Actinobacteria;Actinobacteria;Actinomycetales;Nocardioidaceae;Nocardioides;	30	5	20	7	11	11	5	16	12	3	3	6	9	10	3	5	1	11	15	4	12	3	4	4	0	0	0
OTU00893	Bacteria;Actinobacteria;Actinobacteria;Actinomycetales;Actinomycetales_unclassified;Actinomycetales_unclassified;	15	1	24	6	8	8	2	11	3	6	10	8	5	8	9	4	15	2	8	6	2	7	8	10	24	0	0
OTU00894	Bacteria;Proteobacteria;Alphaproteobacteria;Rhodobacterales;Rhodobacteraceae;Gemmobacter;	5	3	0	3	13	5	111	2	0	1	1	3	1	4	4	3	1	9	2	14	9	7	0	8	0	0	1
OTU00892	Bacteria;Firmicutes;Firmicutes_unclassified;Firmicutes_unclassified;Firmicutes_unclassified;Firmicutes_unclassified;	12	15	16	9	13	6	6	9	11	5	9	6	10	10	3	3	11	14	5	10	11	3	0	8	0	0	5
OTU00897	Bacteria;Chloroflexi;Chloroflexi_unclassified;Chloroflexi_unclassified;Chloroflexi_unclassified;Chloroflexi_unclassified;	10	13	4	37	7	6	13	7	0	0	23	2	4	8	4	5	7	11	11	7	8	8	4	9	0	0	0
OTU00896	Bacteria;Bacteria_unclassified;Bacteria_unclassified;Bacteria_unclassified;Bacteria_unclassified;Bacteria_unclassified;	0	20	5	20	1	0	12	4	5	10	14	20	8	10	6	12	20	1	4	14	3	4	7	1	2	1	4
OTU00898	Bacteria;Bacteria_unclassified;Bacteria_unclassified;Bacteria_unclassified;Bacteria_unclassified;Bacteria_unclassified;	1	8	9	13	9	6	3	13	8	23	4	13	23	9	9	5	10	0	7	8	2	4	5	11	0	0	5
OTU00901	Bacteria;Proteobacteria;Alphaproteobacteria;Alphaproteobacteria_unclassified;Alphaproteobacteria_unclassified;Alphaproteobacteria_unclassified;	2	7	2	2	3	6	0	2	1	26	1	3	1	0	2	7	0	3	3	3	5	1	9	1	81	21	14
OTU00899	Bacteria;Bacteroidetes;Bacteroidetes_unclassified;Bacteroidetes_unclassified;Bacteroidetes_unclassified;Bacteroidetes_unclassified;	12	8	11	7	11	10	9	3	3	32	8	1	4	4	8	5	10	7	2	7	6	2	6	10	0	20	0
OTU00900	Bacteria;Bacteroidetes;Bacteroidetes_unclassified;Bacteroidetes_unclassified;Bacteroidetes_unclassified;Bacteroidetes_unclassified;	11	8	9	9	10	18	43	3	8	8	2	1	7	2	4	0	1	2	1	10	19	9	1	9	0	10	1
OTU00904	Bacteria;Cyanobacteria/Chloroplast;Chloroplast;Chloroplast;Bacillariophyta;Bacillariophyta_unclassified;	8	4	0	0	2	5	42	19	1	25	2	1	1	5	16	0	9	3	1	16	2	0	43	0	0	0	0
OTU00903	Bacteria;Chloroflexi;Chloroflexi_unclassified;Chloroflexi_unclassified;Chloroflexi_unclassified;Chloroflexi_unclassified;	13	10	11	8	13	19	2	7	9	7	12	8	7	6	12	6	3	12	12	10	7	4	4	3	0	0	0
OTU00902	Bacteria;Bacteria_unclassified;Bacteria_unclassified;Bacteria_unclassified;Bacteria_unclassified;Bacteria_unclassified;	5	22	4	12	15	7	9	10	11	4	11	9	11	7	18	7	8	3	8	4	8	2	3	6	0	0	1
OTU00909	Bacteria;Bacteroidetes;Flavobacteriia;Flavobacteriales;Flavobacteriaceae;Flavobacterium;	0	21	4	22	0	0	0	0	0	3	1	2	3	2	3	16	22	29	2	6	5	36	19	7	0	0	1
OTU00907	Bacteria;Bacteria_unclassified;Bacteria_unclassified;Bacteria_unclassified;Bacteria_unclassified;Bacteria_unclassified;	17	4	18	17	1	7	19	8	3	2	19	7	13	9	5	8	10	6	6	6	3	8	2	3	0	0	3
OTU00905	Bacteria;Chloroflexi;Thermomicrobia;Thermomicrobia_unclassified;Thermomicrobia_unclassified;Thermomicrobia_unclassified;	22	9	3	3	19	12	1	10	11	0	3	3	14	6	19	4	10	23	3	12	0	7	4	6	0	0	0
OTU00908	Bacteria;Bacteroidetes;Sphingobacteriia;Sphingobacteriales;Sphingobacteriaceae;Arcticibacter;	1	34	3	13	4	1	2	13	30	0	24	37	1	7	0	10	5	0	3	3	2	10	0	1	0	0	0
OTU00906	Bacteria;Actinobacteria;Actinobacteria;Actinomycetales;Microbacteriaceae;Agromyces;	6	11	8	4	10	13	1	7	7	12	1	11	13	22	6	6	6	2	2	14	2	6	14	10	8	0	2
OTU00911	Bacteria;Actinobacteria;Actinobacteria;Actinomycetales;Geodermatophilaceae;Blastococcus;	15	15	11	5	13	14	2	6	7	3	7	9	20	9	5	7	5	5	7	7	10	3	4	5	6	0	3
OTU00910	Bacteria;Proteobacteria;Alphaproteobacteria;Rhodospirillales;Acetobacteraceae;Stella;	19	4	16	10	11	3	3	15	18	7	11	8	24	11	2	8	3	0	2	7	10	5	1	3	0	0	2
OTU00912	Bacteria;Proteobacteria;Gammaproteobacteria;Gammaproteobacteria_unclassified;Gammaproteobacteria_unclassified;Gammaproteobacteria_unclassified;	28	11	7	2	2	2	0	9	0	2	1	0	0	5	6	7	10	23	0	17	18	5	14	15	0	1	18
OTU00913	Bacteria;Proteobacteria;Betaproteobacteria;Burkholderiales;Burkholderiales_incertae_sedis;Leptothrix;	0	16	0	15	6	1	33	4	2	0	13	29	4	4	3	8	14	1	13	5	8	2	9	11	0	1	0
OTU00914	Bacteria;Proteobacteria;Alphaproteobacteria;Rhizobiales;Rhodobiaceae;Afifella;	12	23	18	12	6	7	1	9	7	3	3	5	9	10	9	8	10	5	4	1	9	7	6	2	13	2	1
OTU00915	Bacteria;Chloroflexi;Anaerolineae;Anaerolineales;Anaerolineaceae;Anaerolineaceae_unclassified;	8	18	11	15	12	2	7	10	5	1	10	16	10	3	15	2	14	9	9	5	3	7	6	4	0	0	0
OTU00916	Bacteria;BRC1;BRC1_unclassified;BRC1_unclassified;BRC1_unclassified;BRC1_unclassified;	8	3	4	7	31	9	40	23	6	1	1	12	4	7	9	2	5	5	8	3	4	0	1	8	0	0	0
OTU00918	Bacteria;Proteobacteria;Alphaproteobacteria;Alphaproteobacteria_unclassified;Alphaproteobacteria_unclassified;Alphaproteobacteria_unclassified;	11	7	9	6	7	6	2	3	8	4	10	2	9	5	13	12	8	11	4	18	13	15	5	9	2	0	2
OTU00919	Bacteria;Nitrospirae;Nitrospira;Nitrospirales;Nitrospiraceae;Nitrospira;	0	10	13	21	1	10	12	7	8	1	3	12	16	5	7	3	11	8	5	9	5	6	6	9	0	0	13
OTU00917	Bacteria;Bacteroidetes;Cytophagia;Cytophagales;Cytophagaceae;Adhaeribacter;	22	19	0	4	3	7	0	2	10	6	7	2	12	31	23	5	10	3	2	6	6	7	9	4	0	1	0
OTU00921	Bacteria;Chloroflexi;Caldilineae;Caldilineales;Caldilineaceae;Litorilinea;	39	12	11	5	3	3	0	16	12	0	7	1	11	0	3	10	5	3	2	13	0	33	10	1	0	0	0
OTU00920	Bacteria;Actinobacteria;Actinobacteria;Actinomycetales;Kineosporiaceae;Kineosporiaceae_unclassified;	9	12	21	11	11	9	7	14	6	4	5	6	14	3	6	11	4	3	8	6	13	5	3	6	0	1	2
OTU00922	Bacteria;Gemmatimonadetes;Gemmatimonadetes;Gemmatimonadales;Gemmatimonadaceae;Gemmatimonas;	19	10	3	4	12	3	5	22	7	10	5	8	16	6	7	7	4	3	7	12	8	8	5	1	7	0	1
OTU00923	Bacteria;Planctomycetes;Planctomycetia;Planctomycetales;Planctomycetaceae;Gemmata;	2	12	6	8	31	0	5	15	2	5	7	6	2	10	10	12	9	12	5	3	10	8	14	5	0	0	0
OTU00926	Bacteria;Proteobacteria;Alphaproteobacteria;Caulobacterales;Caulobacteraceae;Asticcacaulis;	0	11	77	21	2	0	3	6	1	4	2	3	1	2	0	0	12	1	8	0	19	21	1	4	0	0	0
OTU00925	Bacteria;Bacteria_unclassified;Bacteria_unclassified;Bacteria_unclassified;Bacteria_unclassified;Bacteria_unclassified;	11	8	10	8	23	3	6	3	16	8	3	9	10	9	7	4	9	17	8	9	2	3	6	7	0	0	0
OTU00924	Bacteria;Bacteroidetes;Bacteroidetes_unclassified;Bacteroidetes_unclassified;Bacteroidetes_unclassified;Bacteroidetes_unclassified;	3	8	10	8	2	5	16	10	4	3	23	6	14	8	13	11	11	0	12	2	4	5	9	4	0	0	8
OTU00927	Bacteria;Actinobacteria;Actinobacteria;Actinomycetales;Streptomycetaceae;Streptomyces;	12	4	35	5	11	6	1	33	10	5	7	1	8	8	2	9	4	6	14	7	4	0	3	2	1	0	0
OTU00928	Bacteria;Armatimonadetes;Armatimonadetes_gp4;Armatimonadetes_gp4_unclassified;Armatimonadetes_gp4_unclassified;Armatimonadetes_gp4_unclassified;	22	7	18	6	12	8	4	7	13	1	2	3	13	6	10	10	5	5	7	15	6	6	2	8	0	0	1
OTU00930	Bacteria;Gemmatimonadetes;Gemmatimonadetes;Gemmatimonadales;Gemmatimonadaceae;Gemmatimonas;	24	18	4	3	16	21	0	17	5	1	4	1	17	4	15	2	8	3	0	16	0	12	3	3	0	0	0
OTU00931	Bacteria;Actinobacteria;Actinobacteria;Actinomycetales;Geodermatophilaceae;Geodermatophilus;	14	11	11	11	8	12	7	9	14	3	3	3	11	6	5	10	7	4	4	5	17	6	4	7	0	0	5
OTU00929	Bacteria;Chloroflexi;Chloroflexia;Chloroflexales;Oscillochloridaceae;Oscillochloris;	4	10	4	11	8	11	9	9	27	2	8	6	6	11	1	24	4	1	2	9	10	4	3	9	0	0	4
OTU00933	Bacteria;BRC1;BRC1_unclassified;BRC1_unclassified;BRC1_unclassified;BRC1_unclassified;	17	6	11	12	17	0	7	6	7	9	7	17	10	1	6	10	3	6	9	5	3	7	14	6	0	0	0
OTU00935	Bacteria;Actinobacteria;Actinobacteria;Acidimicrobiales;Acidimicrobiales_unclassified;Acidimicrobiales_unclassified;	19	11	9	10	11	7	2	5	13	9	5	14	4	5	3	8	2	6	14	3	17	6	4	7	0	2	0
OTU00932	Bacteria;Actinobacteria;Actinobacteria;Actinomycetales;Pseudonocardiaceae;Kibdelosporangium;	7	4	5	10	14	19	8	5	9	18	3	9	20	5	5	5	4	7	2	8	1	0	5	7	6	0	10
OTU00934	Bacteria;Candidatus_Saccharibacteria;Candidatus_Saccharibacteria_unclassified;Candidatus_Saccharibacteria_unclassified;Candidatus_Saccharibacteria_unclassified;Candidatus_Saccharibacteria_unclassified;	5	2	3	5	6	19	0	3	10	3	9	28	17	5	6	5	10	4	8	21	5	7	5	6	0	0	4
OTU00936	Bacteria;Bacteroidetes;Sphingobacteriia;Sphingobacteriales;Sphingobacteriaceae;Sphingobacterium;	0	0	0	0	0	0	7	3	49	0	0	14	0	1	0	3	0	0	18	1	5	0	1	5	78	10	0
OTU00938	Bacteria;Planctomycetes;Planctomycetia;Planctomycetales;Planctomycetaceae;Pirellula;	3	16	5	13	1	4	6	13	12	5	9	15	18	10	10	1	6	3	10	6	4	12	0	3	9	0	0
OTU00937	Bacteria;Proteobacteria;Alphaproteobacteria;Alphaproteobacteria_incertae_sedis;Rhizomicrobium;Rhizomicrobium_unclassified;	20	12	12	7	7	8	0	4	10	0	3	11	14	7	11	3	5	2	6	10	6	7	4	12	0	10	3
OTU00939	Bacteria;Proteobacteria;Alphaproteobacteria;Rhodospirillales;Rhodospirillaceae;Rhodospirillaceae_unclassified;	7	4	44	6	12	7	1	6	9	9	4	9	10	5	9	2	4	5	8	14	3	2	1	6	2	4	0
OTU00940	Bacteria;candidate_division_WPS-1;candidate_division_WPS-1_unclassified;candidate_division_WPS-1_unclassified;candidate_division_WPS-1_unclassified;candidate_division_WPS-1_unclassified;	8	19	7	10	8	4	6	6	4	2	21	8	11	9	7	13	7	6	10	4	2	9	1	2	4	0	4
OTU00941	Bacteria;Chloroflexi;Chloroflexia;Kallotenuales;Kallotenuaceae;Kallotenue;	18	6	10	10	3	0	11	9	3	3	7	3	15	8	15	3	12	15	6	8	5	12	6	4	0	0	0
OTU00944	Bacteria;Bacteroidetes;Cytophagia;Cytophagales;Cytophagales_unclassified;Cytophagales_unclassified;	2	6	5	18	5	7	2	3	8	0	11	8	7	5	7	11	22	6	11	4	8	8	21	3	0	3	0
OTU00942	Bacteria;Proteobacteria;Deltaproteobacteria;Bdellovibrionales;Bdellovibrionaceae;Bdellovibrio;	6	2	1	3	1	13	0	3	2	5	9	2	1	1	0	3	2	30	2	6	2	1	6	0	57	17	16
OTU00943	Bacteria;Actinobacteria;Actinobacteria;Acidimicrobiales;Iamiaceae;Aquihabitans;	25	11	9	4	17	2	0	11	14	6	3	3	11	10	6	11	3	4	6	5	9	10	2	3	0	0	6
OTU00945	Bacteria;Acidobacteria;Acidobacteria_Gp3;Gp3;Gp3_unclassified;Gp3_unclassified;	3	13	15	12	4	3	0	20	15	4	9	6	6	7	15	9	13	1	3	5	6	10	5	7	0	0	0
OTU00947	Bacteria;Candidatus_Saccharibacteria;Candidatus_Saccharibacteria_unclassified;Candidatus_Saccharibacteria_unclassified;Candidatus_Saccharibacteria_unclassified;Candidatus_Saccharibacteria_unclassified;	7	16	5	12	4	1	0	4	0	1	19	12	3	9	6	6	11	10	8	11	5	14	12	7	0	7	0
OTU00946	Bacteria;Actinobacteria;Actinobacteria;Acidimicrobiales;Iamiaceae;Iamia;	21	2	2	1	8	3	3	4	1	14	6	0	8	8	2	8	6	12	1	23	3	11	7	12	24	0	0
OTU00949	Bacteria;Chloroflexi;Chloroflexi_unclassified;Chloroflexi_unclassified;Chloroflexi_unclassified;Chloroflexi_unclassified;	2	21	8	8	1	9	11	9	9	8	10	9	7	6	10	8	13	7	4	2	3	5	2	4	0	14	0
OTU00948	Bacteria;Bacteroidetes;Bacteroidetes_unclassified;Bacteroidetes_unclassified;Bacteroidetes_unclassified;Bacteroidetes_unclassified;	16	2	4	12	5	0	24	5	3	4	9	4	2	6	14	4	3	4	1	10	26	2	7	7	0	16	0
OTU00950	Bacteria;Bacteroidetes;Sphingobacteriia;Sphingobacteriales;Chitinophagaceae;Chitinophagaceae_unclassified;	2	6	8	6	7	9	12	4	10	8	8	6	1	7	24	8	5	1	5	13	8	11	3	7	0	7	3
OTU00953	Bacteria;candidate_division_WPS-1;candidate_division_WPS-1_unclassified;candidate_division_WPS-1_unclassified;candidate_division_WPS-1_unclassified;candidate_division_WPS-1_unclassified;	7	9	4	8	15	2	2	12	20	4	9	9	30	1	8	4	1	6	8	9	2	6	6	3	0	0	4
OTU00955	Bacteria;Actinobacteria;Actinobacteria;Acidimicrobiales;Iamiaceae;Iamiaceae_unclassified;	14	8	8	11	24	15	2	12	3	9	4	7	8	3	3	8	1	16	1	10	4	3	5	2	1	4	3
OTU00954	Bacteria;Chloroflexi;Anaerolineae;Anaerolineales;Anaerolineaceae;Anaerolineaceae_unclassified;	0	12	7	7	14	6	1	9	10	9	7	8	8	7	13	4	6	5	4	14	1	15	7	6	0	9	0
OTU00952	Bacteria;Bacteroidetes;Flavobacteriia;Flavobacteriales;Flavobacteriaceae;Flavobacterium;	1	1	1	54	4	6	9	3	2	28	9	3	3	10	2	12	10	8	1	5	0	0	1	3	13	0	0
OTU00951	Bacteria;Acidobacteria;Acidobacteria_Gp3;Gp3;Gp3_unclassified;Gp3_unclassified;	17	10	2	3	2	11	6	4	6	22	6	3	5	5	17	15	3	3	4	19	2	9	5	10	0	0	0
OTU00958	Bacteria;Actinobacteria;Actinobacteria;Actinomycetales;Micromonosporaceae;Micromonosporaceae_unclassified;	18	9	25	4	3	19	3	10	6	10	1	9	14	7	9	3	8	4	8	7	4	3	0	2	0	0	2
OTU00956	Bacteria;Chloroflexi;Chloroflexi_unclassified;Chloroflexi_unclassified;Chloroflexi_unclassified;Chloroflexi_unclassified;	7	12	12	9	11	3	5	4	7	10	3	17	17	9	12	4	8	4	7	10	4	4	5	3	0	0	1
OTU00957	Bacteria;Planctomycetes;Planctomycetia;Planctomycetales;Planctomycetaceae;Gemmata;	9	6	14	10	7	1	11	1	4	3	12	12	14	12	7	9	13	1	13	7	2	11	3	6	0	0	0
OTU00961	Bacteria;Chloroflexi;Caldilineae;Caldilineales;Caldilineaceae;Litorilinea;	11	7	3	14	11	7	18	17	11	0	7	7	0	14	11	10	16	1	4	3	1	1	8	5	0	0	0
OTU00960	Bacteria;Chloroflexi;Thermomicrobia;Sphaerobacterales;Sphaerobacteraceae;Sphaerobacter;	8	10	5	4	15	3	2	15	6	4	7	7	12	11	10	8	3	5	3	6	1	9	14	9	0	10	0
OTU00962	Bacteria;Acidobacteria;Acidobacteria_Gp3;Bryobacter;Bryobacter_unclassified;Bryobacter_unclassified;	4	3	8	10	11	0	7	13	0	3	8	4	7	8	12	14	8	12	0	19	7	2	3	24	0	0	0
OTU00959	Bacteria;Actinobacteria;Actinobacteria;Actinomycetales;Actinomycetales_unclassified;Actinomycetales_unclassified;	0	2	17	10	11	9	2	20	24	0	10	7	7	7	5	11	6	2	10	1	2	14	2	3	0	3	2
OTU00965	Bacteria;Armatimonadetes;Armatimonadetes_gp5;Armatimonadetes_gp5_unclassified;Armatimonadetes_gp5_unclassified;Armatimonadetes_gp5_unclassified;	2	7	11	7	10	8	4	12	13	6	4	7	25	5	7	6	4	0	7	17	8	6	3	6	0	0	1
OTU00968	Bacteria;Proteobacteria;Alphaproteobacteria;Rhizobiales;Rhizobiales_unclassified;Rhizobiales_unclassified;	8	4	10	15	6	8	3	8	3	1	20	6	7	9	2	13	8	5	3	18	7	11	8	3	0	0	0
OTU00966	Bacteria;Bacteria_unclassified;Bacteria_unclassified;Bacteria_unclassified;Bacteria_unclassified;Bacteria_unclassified;	15	5	8	12	10	3	3	9	4	9	5	3	12	9	16	4	9	3	6	5	8	15	7	3	0	0	3
OTU00963	Bacteria;Proteobacteria;Alphaproteobacteria;Sneathiellales;Sneathiellaceae;Ferrovibrio;	4	11	12	3	3	0	0	9	5	46	3	1	0	1	0	10	9	11	2	4	15	3	8	4	0	21	1
OTU00967	Bacteria;Bacteria_unclassified;Bacteria_unclassified;Bacteria_unclassified;Bacteria_unclassified;Bacteria_unclassified;	9	12	3	16	8	0	4	6	2	9	23	4	8	20	2	5	3	2	1	5	11	13	13	4	0	0	3
OTU00964	Bacteria;Actinobacteria;Actinobacteria;Actinomycetales;Pseudonocardiaceae;Crossiella;	21	7	16	5	11	9	2	9	8	5	23	8	9	2	5	4	3	8	5	3	7	2	0	7	0	7	0
OTU00970	Bacteria;Planctomycetes;Planctomycetia;Planctomycetales;Planctomycetaceae;Pirellula;	8	12	7	13	12	11	1	14	4	2	13	9	13	7	4	4	7	6	9	7	3	8	3	3	0	5	0
OTU00971	Bacteria;Bacteria_unclassified;Bacteria_unclassified;Bacteria_unclassified;Bacteria_unclassified;Bacteria_unclassified;	5	4	5	6	31	5	0	11	15	14	6	9	7	4	11	12	4	11	1	8	0	7	3	3	0	3	0
OTU00969	Bacteria;Proteobacteria;Alphaproteobacteria;Rhizobiales;Rhizobiales_unclassified;Rhizobiales_unclassified;	1	17	16	10	6	2	1	1	2	12	5	2	0	12	4	1	12	10	0	7	17	18	23	6	0	0	0
OTU00974	Bacteria;candidate_division_WPS-1;candidate_division_WPS-1_unclassified;candidate_division_WPS-1_unclassified;candidate_division_WPS-1_unclassified;candidate_division_WPS-1_unclassified;	6	22	5	8	9	2	11	6	9	8	6	10	19	11	7	2	9	0	7	12	0	0	3	5	0	7	0
OTU00973	Bacteria;Bacteria_unclassified;Bacteria_unclassified;Bacteria_unclassified;Bacteria_unclassified;Bacteria_unclassified;	8	5	3	8	8	0	7	7	6	5	2	4	5	5	4	11	6	2	7	5	16	19	5	14	16	0	6
OTU00972	Bacteria;Proteobacteria;Alphaproteobacteria;Sphingomonadales;Sphingomonadaceae;Sphingomonadaceae_unclassified;	12	6	13	7	6	8	1	5	9	9	3	8	2	5	5	7	2	4	7	6	12	10	7	6	15	5	4
OTU00976	Bacteria;Chloroflexi;Chloroflexi_unclassified;Chloroflexi_unclassified;Chloroflexi_unclassified;Chloroflexi_unclassified;	7	12	6	14	6	10	6	3	9	2	10	6	15	9	6	11	13	0	13	2	4	1	5	4	1	8	0
OTU00975	Bacteria;Proteobacteria;Deltaproteobacteria;Bdellovibrionales;Bdellovibrionaceae;Vampirovibrio;	13	2	8	12	19	1	2	4	6	0	8	9	9	6	18	1	4	16	7	14	0	6	7	1	0	8	2
OTU00977	Bacteria;Planctomycetes;Planctomycetia;Planctomycetales;Planctomycetaceae;Planctomycetaceae_unclassified;	8	13	6	14	5	3	6	8	3	1	9	20	7	7	6	9	15	0	19	3	1	9	8	1	0	0	2
OTU00978	Bacteria;Bacteria_unclassified;Bacteria_unclassified;Bacteria_unclassified;Bacteria_unclassified;Bacteria_unclassified;	12	2	10	4	11	5	4	10	4	3	11	7	6	11	4	9	7	6	7	16	4	2	3	2	0	23	0
OTU00980	Bacteria;Bacteroidetes;Cytophagia;Cytophagales;Ohtaekwangia;Ohtaekwangia_unclassified;	1	9	5	3	7	9	9	8	3	6	8	3	4	5	33	8	17	9	4	5	4	3	9	8	2	0	0
OTU00979	Bacteria;Chloroflexi;Anaerolineae;Anaerolineales;Anaerolineaceae;Anaerolineaceae_unclassified;	7	18	1	12	10	0	2	6	7	3	7	7	16	3	23	2	7	1	7	9	2	16	5	6	4	1	0
OTU00981	Bacteria;Proteobacteria;Alphaproteobacteria;Rhodospirillales;Rhodospirillaceae;Azospirillum;	11	3	6	23	9	10	9	15	11	5	12	6	7	3	2	5	4	10	4	7	8	5	3	4	0	0	0
OTU00985	Bacteria;Firmicutes;Firmicutes_unclassified;Firmicutes_unclassified;Firmicutes_unclassified;Firmicutes_unclassified;	10	20	2	8	8	4	18	5	4	1	9	10	7	6	6	4	8	0	11	11	3	9	4	12	0	0	1
OTU00983	Bacteria;Bacteria_unclassified;Bacteria_unclassified;Bacteria_unclassified;Bacteria_unclassified;Bacteria_unclassified;	13	15	16	15	4	5	2	6	2	2	8	7	14	3	14	3	6	0	4	7	8	6	3	2	0	16	0
OTU00986	Bacteria;Acidobacteria;Acidobacteria_Gp4;Gp4;Gp4_unclassified;Gp4_unclassified;	3	14	9	6	9	7	4	3	3	2	14	16	13	4	11	4	6	2	4	8	2	10	10	9	1	3	4
OTU00987	Bacteria;candidate_division_WPS-1;candidate_division_WPS-1_unclassified;candidate_division_WPS-1_unclassified;candidate_division_WPS-1_unclassified;candidate_division_WPS-1_unclassified;	5	6	13	16	16	0	9	10	5	0	9	14	15	12	3	3	11	0	5	5	6	4	1	6	0	0	7
OTU00982	Bacteria;Bacteroidetes;Sphingobacteriia;Sphingobacteriales;Sphingobacteriales_unclassified;Sphingobacteriales_unclassified;	4	5	7	14	5	14	12	3	6	11	16	10	3	4	8	4	2	22	5	5	4	4	9	4	0	0	0
OTU00984	Bacteria;Acidobacteria;Acidobacteria_Gp3;Gp3;Gp3_unclassified;Gp3_unclassified;	6	8	13	7	5	9	10	2	9	1	9	7	10	9	5	11	9	10	10	3	1	11	7	4	0	2	3
OTU00988	Bacteria;Bacteroidetes;Sphingobacteriia;Sphingobacteriales;Chitinophagaceae;Cnuella;	7	1	0	2	6	0	41	6	5	2	4	2	3	7	41	1	4	31	1	4	2	2	5	3	0	0	0
OTU00989	Bacteria;Proteobacteria;Alphaproteobacteria;Rhodobacterales;Rhodobacteraceae;Rubellimicrobium;	36	3	3	2	16	15	1	15	4	9	2	2	8	1	8	4	5	22	3	11	1	2	1	5	1	0	0
OTU00991	Bacteria;candidate_division_WPS-1;candidate_division_WPS-1_unclassified;candidate_division_WPS-1_unclassified;candidate_division_WPS-1_unclassified;candidate_division_WPS-1_unclassified;	6	12	2	10	6	11	7	4	8	6	9	12	24	8	9	2	13	0	11	3	4	0	2	3	7	0	0
OTU00992	Bacteria;Proteobacteria;Deltaproteobacteria;Myxococcales;Kofleriaceae;Kofleria;	8	8	11	18	10	4	6	10	5	18	2	0	6	0	11	0	4	16	2	2	19	3	7	6	0	0	3
OTU00990	Bacteria;Actinobacteria;Actinobacteria;Actinomycetales;Micromonosporaceae;Asanoa;	18	9	14	8	3	16	6	6	15	8	2	15	10	5	3	9	5	4	8	2	7	0	3	1	0	0	2
OTU00993	Bacteria;Bacteroidetes;Flavobacteriia;Flavobacteriales;Flavobacteriaceae;Cloacibacterium;	6	0	0	0	12	0	0	0	2	19	0	0	0	0	0	0	0	78	0	3	2	12	0	0	8	20	16
OTU00995	Bacteria;Bacteroidetes;Flavobacteriia;Flavobacteriales;Flavobacteriaceae;Flavobacterium;	0	1	2	9	2	0	52	1	1	3	4	36	1	4	14	2	3	12	3	0	9	6	1	7	0	2	2
OTU00994	Bacteria;Chloroflexi;Thermomicrobia;Sphaerobacterales;Sphaerobacteraceae;Sphaerobacteraceae_unclassified;	3	5	23	6	6	12	4	7	9	2	2	3	9	2	25	4	8	1	7	9	10	1	1	12	0	1	5
OTU00996	Bacteria;Candidatus_Saccharibacteria;Candidatus_Saccharibacteria_unclassified;Candidatus_Saccharibacteria_unclassified;Candidatus_Saccharibacteria_unclassified;Candidatus_Saccharibacteria_unclassified;	0	4	2	5	13	12	0	10	4	0	10	7	5	4	12	8	10	13	5	4	5	20	18	6	0	0	0
OTU00997	Bacteria;Actinobacteria;Actinobacteria;Actinomycetales;Actinomycetales_unclassified;Actinomycetales_unclassified;	20	20	6	6	11	11	0	21	11	3	5	6	10	11	7	2	2	5	2	6	1	3	3	4	0	0	0
OTU00998	Bacteria;Actinobacteria;Actinobacteria;Actinomycetales;Thermomonosporaceae;Actinomadura;	17	13	22	9	14	8	2	13	8	12	5	2	7	7	7	1	0	1	4	12	1	5	3	3	0	0	0
OTU00999	Bacteria;Bacteroidetes;Cytophagia;Cytophagales;Ohtaekwangia;Ohtaekwangia_unclassified;	5	2	13	12	6	3	12	4	2	4	18	4	9	10	7	13	3	6	13	2	0	7	11	3	0	7	0
OTU01000	Bacteria;Bacteroidetes;Sphingobacteriia;Sphingobacteriales;Sphingobacteriaceae;Pedobacter;	0	0	8	21	4	0	50	2	0	2	9	25	0	8	10	1	3	3	9	0	2	17	1	0	0	0	0
OTU01002	Bacteria;Actinobacteria;Actinobacteria;Actinobacteria_unclassified;Actinobacteria_unclassified;Actinobacteria_unclassified;	16	15	7	5	15	16	5	5	3	11	3	5	11	6	11	7	5	6	3	7	2	2	1	7	0	0	1
OTU01003	Bacteria;Bacteria_unclassified;Bacteria_unclassified;Bacteria_unclassified;Bacteria_unclassified;Bacteria_unclassified;	11	15	5	18	5	4	4	10	3	10	22	12	8	2	2	7	10	2	8	1	0	4	4	6	0	0	2
OTU01005	Bacteria;Bacteroidetes;Cytophagia;Cytophagales;Cytophagaceae;Adhaeribacter;	9	13	1	10	2	2	4	8	3	1	8	15	6	15	3	3	25	5	2	4	1	11	11	1	0	12	0
OTU01001	Bacteria;Actinobacteria;Actinobacteria;Acidimicrobiales;Acidimicrobiaceae;Ilumatobacter;	11	19	8	2	4	9	14	7	7	8	6	6	10	7	2	11	6	1	11	4	15	2	2	3	0	0	0
OTU01004	Bacteria;Bacteroidetes;Sphingobacteriia;Sphingobacteriales;Sphingobacteriaceae;Pedobacter;	1	6	8	1	1	1	9	14	7	1	23	15	0	31	18	12	0	0	2	1	1	2	2	3	16	0	0
OTU01006	Bacteria;Chloroflexi;Anaerolineae;Anaerolineales;Anaerolineaceae;Bellilinea;	0	7	5	9	6	12	11	6	5	5	6	11	11	4	10	12	8	2	10	2	10	5	9	5	3	0	0
OTU01009	Bacteria;Acidobacteria;Acidobacteria_Gp4;Aridibacter;Aridibacter_unclassified;Aridibacter_unclassified;	1	11	5	12	3	5	12	12	12	0	2	13	9	6	11	9	5	5	4	2	9	6	10	4	4	1	1
OTU01007	Bacteria;Bacteria_unclassified;Bacteria_unclassified;Bacteria_unclassified;Bacteria_unclassified;Bacteria_unclassified;	3	4	19	4	4	13	14	1	3	4	7	16	17	11	8	6	5	0	7	3	3	2	3	17	0	0	0
OTU01010	Bacteria;Bacteria_unclassified;Bacteria_unclassified;Bacteria_unclassified;Bacteria_unclassified;Bacteria_unclassified;	8	3	7	5	13	8	2	9	1	19	10	2	11	6	8	6	11	8	8	7	3	9	5	5	0	0	0
OTU01008	Bacteria;Actinobacteria;Actinobacteria;Actinobacteria_unclassified;Actinobacteria_unclassified;Actinobacteria_unclassified;	8	8	16	4	7	17	6	0	10	13	3	2	4	4	11	13	4	0	18	8	1	5	0	10	1	0	1
OTU01012	Bacteria;Chloroflexi;Chloroflexi_unclassified;Chloroflexi_unclassified;Chloroflexi_unclassified;Chloroflexi_unclassified;	11	7	11	2	10	4	3	9	11	4	6	3	22	8	9	3	6	9	3	8	1	10	4	3	0	0	6
OTU01014	Bacteria;Candidatus_Saccharibacteria;Candidatus_Saccharibacteria_unclassified;Candidatus_Saccharibacteria_unclassified;Candidatus_Saccharibacteria_unclassified;Candidatus_Saccharibacteria_unclassified;	0	10	23	8	3	3	6	3	4	6	7	8	9	3	8	7	5	0	12	3	4	30	3	0	0	5	3
OTU01013	Bacteria;Acidobacteria;Acidobacteria_Gp3;Gp3;Gp3_unclassified;Gp3_unclassified;	9	8	3	2	20	7	2	0	7	9	3	3	12	0	13	1	2	18	7	11	4	5	4	2	0	21	0
OTU01011	Bacteria;Chloroflexi;Chloroflexi_unclassified;Chloroflexi_unclassified;Chloroflexi_unclassified;Chloroflexi_unclassified;	21	18	9	6	6	7	7	9	12	13	1	11	4	3	3	5	6	0	8	3	3	5	3	3	7	0	0
OTU01015	Bacteria;Proteobacteria;Deltaproteobacteria;Bdellovibrionales;Bdellovibrionaceae;Vampirovibrio;	0	26	3	17	5	13	3	1	7	11	5	12	1	4	6	5	11	6	5	5	7	12	7	1	0	0	0
OTU01018	Bacteria;Proteobacteria;Alphaproteobacteria;Rhizobiales;Hyphomicrobiaceae;Devosia;	3	13	18	10	3	5	6	9	4	6	2	3	4	2	2	10	3	12	7	5	16	10	4	4	10	0	1
OTU01019	Bacteria;Chloroflexi;Chloroflexi_unclassified;Chloroflexi_unclassified;Chloroflexi_unclassified;Chloroflexi_unclassified;	0	17	12	19	6	0	17	6	8	4	9	21	4	7	6	9	1	0	10	3	2	3	2	3	0	0	3
OTU01017	Bacteria;Chloroflexi;Thermomicrobia;Sphaerobacterales;Sphaerobacteraceae;Sphaerobacteraceae_unclassified;	7	10	5	11	2	0	0	7	0	4	4	1	17	3	12	6	14	13	3	5	3	11	9	9	15	0	1
OTU01020	Bacteria;Chloroflexi;Anaerolineae;Anaerolineales;Anaerolineaceae;Anaerolineaceae_unclassified;	0	4	9	14	0	0	0	12	23	3	3	8	13	2	2	1	6	6	12	7	1	26	18	2	0	0	0
OTU01016	Bacteria;Bacteria_unclassified;Bacteria_unclassified;Bacteria_unclassified;Bacteria_unclassified;Bacteria_unclassified;	1	30	13	3	0	0	0	3	0	0	0	0	0	5	0	1	7	0	7	0	15	25	62	0	0	0	0
OTU01022	Bacteria;Planctomycetes;Planctomycetia;Planctomycetales;Planctomycetaceae;Zavarzinella;	6	9	9	4	4	4	7	8	5	10	15	1	11	7	7	11	9	1	5	4	3	20	6	5	0	0	0
OTU01026	Bacteria;Actinobacteria;Actinobacteria;Actinomycetales;Thermomonosporaceae;Actinomadura;	21	2	7	4	20	5	1	3	17	0	2	0	55	3	4	2	3	1	1	3	0	0	1	16	0	0	0
OTU01023	Bacteria;Chloroflexi;Chloroflexi_unclassified;Chloroflexi_unclassified;Chloroflexi_unclassified;Chloroflexi_unclassified;	6	9	11	12	1	5	24	1	13	0	6	18	10	14	4	8	4	0	8	2	5	2	2	6	0	0	0
OTU01025	Bacteria;Bacteroidetes;Sphingobacteriia;Sphingobacteriales;Chitinophagaceae;Chitinophagaceae_unclassified;	3	12	3	17	1	0	4	4	11	18	11	2	4	2	19	5	13	13	0	8	6	2	7	5	0	0	1
OTU01024	Bacteria;Proteobacteria;Alphaproteobacteria;Rhodospirillales;Acetobacteraceae;Roseomonas;	16	11	17	11	7	4	6	3	7	4	8	8	5	7	3	7	4	7	8	5	10	4	2	5	0	0	2
OTU01028	Bacteria;Bacteroidetes;Sphingobacteriia;Sphingobacteriales;Chitinophagaceae;Flavisolibacter;	3	5	6	13	1	9	11	5	12	5	2	18	10	13	5	8	13	4	9	5	7	3	4	0	0	0	0
OTU01027	Bacteria;Planctomycetes;Planctomycetia;Planctomycetales;Planctomycetaceae;Planctomicrobium;	4	17	6	10	7	0	6	19	9	4	7	7	13	8	2	5	7	0	4	2	3	10	2	5	13	0	1
OTU01029	Bacteria;Chloroflexi;Chloroflexi_unclassified;Chloroflexi_unclassified;Chloroflexi_unclassified;Chloroflexi_unclassified;	14	12	6	7	8	0	5	8	5	6	3	14	12	4	8	4	14	1	1	7	3	8	10	9	0	0	2
OTU01021	Bacteria;Bacteroidetes;Flavobacteriia;Flavobacteriales;Flavobacteriaceae;Flavobacterium;	13	10	5	7	0	6	12	5	6	1	17	3	3	2	12	4	5	0	5	3	9	11	9	4	11	8	0
OTU01030	Bacteria;Bacteria_unclassified;Bacteria_unclassified;Bacteria_unclassified;Bacteria_unclassified;Bacteria_unclassified;	0	15	7	9	1	15	2	4	0	0	35	21	7	11	2	4	3	5	13	3	0	2	8	3	0	0	0
OTU01031	Bacteria;Chloroflexi;Chloroflexia;Chloroflexales;Chloroflexales_unclassified;Chloroflexales_unclassified;	14	6	18	12	8	3	14	12	2	0	2	6	6	8	11	7	7	4	9	5	4	5	3	4	0	0	0
OTU01033	Bacteria;Proteobacteria;Alphaproteobacteria;Rhodospirillales;Rhodospirillales_unclassified;Rhodospirillales_unclassified;	17	6	4	4	8	12	0	12	4	8	1	1	15	2	13	3	2	4	1	11	3	7	3	7	18	1	2
OTU01032	Bacteria;Gemmatimonadetes;Gemmatimonadetes;Gemmatimonadales;Gemmatimonadaceae;Gemmatimonas;	32	8	2	3	24	3	2	7	3	4	2	4	5	7	9	3	1	10	2	8	4	0	3	4	0	0	19
OTU01035	Bacteria;candidate_division_WPS-1;candidate_division_WPS-1_unclassified;candidate_division_WPS-1_unclassified;candidate_division_WPS-1_unclassified;candidate_division_WPS-1_unclassified;	12	8	14	6	0	0	3	3	7	0	11	5	9	12	8	9	17	0	9	4	7	6	5	6	0	0	8
OTU01034	Bacteria;Armatimonadetes;Armatimonadetes_gp5;Armatimonadetes_gp5_unclassified;Armatimonadetes_gp5_unclassified;Armatimonadetes_gp5_unclassified;	15	5	6	5	3	2	15	3	18	4	3	1	4	4	9	11	8	2	2	5	8	10	9	17	0	0	0
OTU01038	Bacteria;Bacteroidetes;Cytophagia;Cytophagales;Ohtaekwangia;Ohtaekwangia_unclassified;	2	4	3	15	8	9	1	2	5	9	31	12	8	7	10	1	9	3	3	2	6	5	8	3	0	0	2
OTU01039	Bacteria;Chloroflexi;Chloroflexia;Chloroflexia_unclassified;Chloroflexia_unclassified;Chloroflexia_unclassified;	16	10	4	6	10	0	3	9	3	0	3	6	16	6	10	7	9	9	10	5	0	16	6	4	0	0	0
OTU01036	Bacteria;Actinobacteria;Actinobacteria;Actinomycetales;Nocardiaceae;Rhodococcus;	10	3	5	3	6	16	9	6	2	0	3	9	1	7	12	4	4	9	6	4	8	1	0	7	0	0	33
OTU01037	Bacteria;Proteobacteria;Alphaproteobacteria;Rhodospirillales;Rhodospirillales_unclassified;Rhodospirillales_unclassified;	6	4	0	13	10	2	8	3	2	1	23	6	2	7	6	4	9	13	10	15	4	6	6	8	0	0	0
OTU01042	Bacteria;Firmicutes;Firmicutes_unclassified;Firmicutes_unclassified;Firmicutes_unclassified;Firmicutes_unclassified;	12	5	11	5	31	0	2	14	12	3	4	2	3	3	4	1	10	15	0	4	3	8	1	5	0	2	7
OTU01043	Bacteria;Bacteria_unclassified;Bacteria_unclassified;Bacteria_unclassified;Bacteria_unclassified;Bacteria_unclassified;	1	10	3	15	4	0	5	7	0	3	8	11	11	10	23	0	18	3	5	5	1	2	18	1	3	0	0
OTU01044	Bacteria;Chloroflexi;Thermomicrobia;Thermomicrobia_unclassified;Thermomicrobia_unclassified;Thermomicrobia_unclassified;	18	4	12	4	15	12	3	8	7	8	3	4	5	8	2	6	7	9	3	5	8	8	5	3	0	0	0
OTU01040	Bacteria;Proteobacteria;Deltaproteobacteria;Bdellovibrionales;Bdellovibrionaceae;Vampirovibrio;	5	5	2	20	4	7	7	9	5	0	6	16	4	5	4	11	10	3	4	6	0	3	7	5	16	0	3
OTU01041	Bacteria;Proteobacteria;Alphaproteobacteria;Rhodospirillales;Rhodospirillaceae;Rhodospirillaceae_unclassified;	22	9	8	8	3	0	1	4	4	13	10	0	1	2	5	9	9	12	0	3	22	10	9	3	0	0	0
OTU01046	Bacteria;Bacteria_unclassified;Bacteria_unclassified;Bacteria_unclassified;Bacteria_unclassified;Bacteria_unclassified;	18	9	13	11	4	8	8	3	11	3	2	10	8	3	1	0	8	4	3	9	3	10	4	4	0	0	9
OTU01048	Bacteria;Actinobacteria;Actinobacteria;Actinobacteria_unclassified;Actinobacteria_unclassified;Actinobacteria_unclassified;	11	5	6	7	8	8	1	11	6	13	6	9	7	12	3	1	8	1	4	18	1	9	3	5	0	0	3
OTU01049	Bacteria;Proteobacteria;Alphaproteobacteria;Rhodobacterales;Rhodobacteraceae;Rubellimicrobium;	14	5	1	5	17	2	2	17	14	3	4	4	8	4	2	3	7	8	4	9	7	6	8	4	2	3	3
OTU01047	Bacteria;Proteobacteria;Alphaproteobacteria;Rhodospirillales;Rhodospirillaceae;Lacibacterium;	11	2	3	7	17	0	1	4	3	20	1	0	0	6	0	4	5	11	0	13	15	5	9	1	9	13	6
OTU01045	Bacteria;Planctomycetes;Planctomycetia;Planctomycetales;Planctomycetaceae;Thermogutta;	11	20	16	8	0	0	7	9	3	0	10	9	6	7	7	7	9	4	5	2	6	7	7	6	0	0	0
OTU01050	Bacteria;Candidatus_Saccharibacteria;Candidatus_Saccharibacteria_unclassified;Candidatus_Saccharibacteria_unclassified;Candidatus_Saccharibacteria_unclassified;Candidatus_Saccharibacteria_unclassified;	9	10	2	3	17	1	0	13	21	10	8	1	20	2	17	0	5	5	1	13	0	0	5	1	0	0	1
OTU01051	Bacteria;Bacteroidetes;Flavobacteriia;Flavobacteriales;Flavobacteriaceae;Flavobacterium;	0	1	1	1	6	1	13	2	4	2	6	11	0	3	17	3	3	69	2	1	1	1	4	4	1	8	0
OTU01052	Bacteria;Actinobacteria;Actinobacteria;Acidimicrobiales;Iamiaceae;Aquihabitans;	21	3	0	1	10	3	0	14	13	15	1	1	9	1	17	1	3	15	1	18	0	1	1	3	0	13	0
OTU01053	Bacteria;Proteobacteria;Alphaproteobacteria;Rhodospirillales;Rhodospirillaceae;Skermanella;	6	12	15	7	2	13	7	4	8	6	3	10	5	3	3	7	3	2	14	8	5	9	0	7	2	1	2
OTU01054	Bacteria;Proteobacteria;Alphaproteobacteria;Rhodospirillales;Rhodospirillaceae;Desertibacter;	10	6	9	6	6	3	6	11	19	0	0	12	3	16	3	12	4	1	5	8	15	3	5	1	0	0	0
OTU01055	Bacteria;Planctomycetes;Planctomycetia;Planctomycetales;Planctomycetaceae;Planctomycetaceae_unclassified;	1	12	16	7	0	16	5	7	7	0	6	14	18	2	6	7	0	2	22	5	1	5	1	0	2	2	0
OTU01057	Bacteria;Proteobacteria;Alphaproteobacteria;Rhodospirillales;Rhodospirillaceae;Lacibacterium;	5	3	15	4	7	9	8	2	3	0	36	6	8	5	6	7	1	0	10	2	6	10	8	2	0	0	1
OTU01056	Bacteria;Chloroflexi;Anaerolineae;Anaerolineales;Anaerolineaceae;Anaerolineaceae_unclassified;	8	6	12	5	2	5	13	4	0	0	13	7	8	5	28	7	11	1	8	2	2	4	3	7	0	3	0
OTU01058	Bacteria;Verrucomicrobia;Spartobacteria;Terrimicrobium;Terrimicrobium_unclassified;Terrimicrobium_unclassified;	7	14	12	5	3	0	1	5	3	0	3	3	0	3	1	2	16	0	8	4	4	14	24	6	11	14	0
OTU01062	Bacteria;Actinobacteria;Actinobacteria;Acidimicrobiales;Iamiaceae;Iamia;	21	7	11	5	14	6	10	9	10	8	3	4	6	3	2	4	6	5	5	5	3	4	2	6	0	0	3
OTU01059	Bacteria;Actinobacteria;Actinobacteria;Acidimicrobiales;Acidimicrobineae_incertae_sedis;Aciditerrimonas;	61	2	2	2	9	0	0	18	0	1	3	4	10	1	8	0	5	3	0	14	7	5	4	3	0	0	0
OTU01061	Bacteria;Bacteria_unclassified;Bacteria_unclassified;Bacteria_unclassified;Bacteria_unclassified;Bacteria_unclassified;	1	26	3	3	10	5	1	12	8	2	4	3	7	4	16	2	6	8	6	22	5	4	1	3	0	0	0
OTU01060	Bacteria;Chloroflexi;Thermomicrobia;Sphaerobacterales;Sphaerobacteraceae;Sphaerobacteraceae_unclassified;	15	1	9	6	17	1	15	2	1	1	14	6	9	4	6	3	12	9	9	5	3	6	3	2	3	0	0
OTU01066	Bacteria;Proteobacteria;Alphaproteobacteria;Rhizobiales;Rhodobiaceae;Methyloligella;	12	13	12	6	7	4	2	5	5	7	3	2	12	5	2	4	6	9	4	7	5	10	9	4	4	0	2
OTU01063	Bacteria;Planctomycetes;Planctomycetia;Planctomycetales;Planctomycetaceae;Planctomycetaceae_unclassified;	0	12	5	19	7	6	6	5	1	8	16	5	3	7	6	8	5	7	17	1	2	8	4	3	0	0	0
OTU01064	Bacteria;Planctomycetes;Planctomycetia;Planctomycetales;Planctomycetaceae;Blastopirellula;	22	9	2	6	16	7	1	10	4	15	7	2	13	8	7	0	4	1	5	2	0	6	6	4	0	3	1
OTU01067	Bacteria;Bacteria_unclassified;Bacteria_unclassified;Bacteria_unclassified;Bacteria_unclassified;Bacteria_unclassified;	0	4	2	4	0	0	2	9	23	0	3	2	0	1	15	1	3	19	0	1	3	0	7	0	37	17	8
OTU01065	Bacteria;Chloroflexi;Chloroflexi_unclassified;Chloroflexi_unclassified;Chloroflexi_unclassified;Chloroflexi_unclassified;	8	27	9	12	2	0	1	1	4	5	5	0	1	2	1	5	11	5	8	5	9	16	18	4	0	0	2
OTU01069	Bacteria;Proteobacteria;Alphaproteobacteria;Rhodospirillales;Acetobacteraceae;Acidiphilium;	9	10	6	2	4	0	1	2	1	15	6	0	0	4	1	4	15	7	2	9	23	11	14	4	0	10	0
OTU01072	Bacteria;Proteobacteria;Alphaproteobacteria;Alphaproteobacteria_incertae_sedis;Geminicoccus;Geminicoccus_unclassified;	5	7	0	9	6	7	7	6	17	0	5	5	7	6	1	14	8	9	10	9	0	11	3	7	0	0	1
OTU01070	Bacteria;Actinobacteria;Actinobacteria;Actinomycetales;Micromonosporaceae;Micromonosporaceae_unclassified;	13	2	8	3	30	0	1	6	16	0	6	5	22	1	2	4	1	1	1	7	0	4	4	23	0	0	0
OTU01068	Bacteria;Nitrospirae;Nitrospira;Nitrospirales;Nitrospiraceae;Nitrospira;	2	6	8	23	2	5	10	3	13	1	3	7	14	6	5	7	7	3	12	4	9	1	4	5	0	0	0
OTU01071	Bacteria;Parcubacteria;Parcubacteria_unclassified;Parcubacteria_unclassified;Parcubacteria_unclassified;Parcubacteria_unclassified;	9	7	1	7	15	4	6	6	0	4	9	0	0	19	0	11	4	1	7	3	23	1	10	3	0	9	1
OTU01073	Bacteria;Proteobacteria;Alphaproteobacteria;Alphaproteobacteria_incertae_sedis;Geminicoccus;Geminicoccus_unclassified;	7	5	22	10	7	6	4	3	12	3	19	8	3	2	2	11	3	4	5	6	2	6	7	2	0	0	0
OTU01074	Bacteria;Actinobacteria;Actinobacteria;Actinomycetales;Kineosporiaceae;Quadrisphaera;	14	4	11	15	6	10	1	10	2	9	7	2	4	2	3	1	9	9	11	9	6	5	2	4	0	3	0
OTU01075	Bacteria;Proteobacteria;Alphaproteobacteria;Rhizobiales;Rhodobiaceae;Methyloceanibacter;	8	4	11	7	8	5	2	10	10	9	4	3	14	3	4	8	2	2	5	9	4	8	3	0	0	12	4
OTU01076	Bacteria;Gemmatimonadetes;Gemmatimonadetes;Gemmatimonadales;Gemmatimonadaceae;Gemmatimonas;	6	10	16	10	2	8	2	0	8	7	11	9	10	6	1	3	7	9	7	5	2	9	5	4	0	0	1
OTU01077	Bacteria;Bacteroidetes;Cytophagia;Cytophagales;Cytophagaceae;Rhodocytophaga;	7	8	2	7	1	8	18	6	0	10	6	11	1	8	9	3	5	7	6	2	0	0	1	2	0	27	3
OTU01078	Bacteria;candidate_division_WPS-1;candidate_division_WPS-1_unclassified;candidate_division_WPS-1_unclassified;candidate_division_WPS-1_unclassified;candidate_division_WPS-1_unclassified;	3	11	11	15	3	1	8	14	8	9	3	6	7	9	2	4	11	5	5	8	2	2	5	6	0	0	0
OTU01079	Bacteria;Proteobacteria;Alphaproteobacteria;Alphaproteobacteria_incertae_sedis;Geminicoccus;Geminicoccus_unclassified;	10	12	8	3	19	8	2	5	4	4	5	4	9	5	5	6	5	3	4	12	0	8	7	10	0	0	0
OTU01085	Bacteria;Chloroflexi;Anaerolineae;Anaerolineales;Anaerolineaceae;Longilinea;	1	3	16	11	0	10	12	3	0	1	18	6	16	5	15	7	3	4	2	6	4	2	5	3	4	0	0
OTU01083	Bacteria;Proteobacteria;Alphaproteobacteria;Alphaproteobacteria_unclassified;Alphaproteobacteria_unclassified;Alphaproteobacteria_unclassified;	8	6	6	4	7	4	6	3	3	9	4	3	1	1	2	6	6	3	8	1	1	6	5	6	18	11	19
OTU01084	Bacteria;Planctomycetes;Planctomycetia;Planctomycetales;Planctomycetaceae;Pirellula;	0	9	12	5	6	3	4	5	15	0	9	9	12	10	6	7	5	3	10	6	7	7	2	0	0	1	4
OTU01082	Bacteria;Bacteria_unclassified;Bacteria_unclassified;Bacteria_unclassified;Bacteria_unclassified;Bacteria_unclassified;	9	5	10	12	7	6	7	7	5	3	5	11	7	3	5	5	9	3	9	6	4	7	4	8	0	0	0
OTU01080	Bacteria;Proteobacteria;Alphaproteobacteria;Rhodospirillales;Acetobacteraceae;Roseomonas;	31	3	3	15	12	5	5	4	5	3	5	7	9	10	6	2	4	2	3	2	16	3	2	0	0	0	0
OTU01081	Bacteria;Gemmatimonadetes;Gemmatimonadetes;Gemmatimonadales;Gemmatimonadaceae;Gemmatimonas;	7	9	9	9	20	7	3	17	7	2	4	1	4	4	7	7	11	3	2	3	1	3	5	4	5	0	3
OTU01086	Bacteria;candidate_division_WPS-1;candidate_division_WPS-1_unclassified;candidate_division_WPS-1_unclassified;candidate_division_WPS-1_unclassified;candidate_division_WPS-1_unclassified;	5	10	8	7	13	2	7	9	1	0	9	13	11	5	3	5	5	3	11	9	1	4	11	1	0	0	4
OTU01087	Bacteria;candidate_division_WPS-1;candidate_division_WPS-1_unclassified;candidate_division_WPS-1_unclassified;candidate_division_WPS-1_unclassified;candidate_division_WPS-1_unclassified;	1	16	3	8	12	4	11	7	4	8	8	5	6	6	14	10	6	0	9	3	1	3	6	5	0	0	0
OTU01088	Bacteria;Bacteria_unclassified;Bacteria_unclassified;Bacteria_unclassified;Bacteria_unclassified;Bacteria_unclassified;	2	2	13	9	8	6	10	9	3	5	10	10	7	3	13	4	9	0	14	6	0	2	5	6	0	0	0
OTU01090	Bacteria;Armatimonadetes;Armatimonadetes_gp5;Armatimonadetes_gp5_unclassified;Armatimonadetes_gp5_unclassified;Armatimonadetes_gp5_unclassified;	4	17	11	7	8	3	9	4	6	9	2	6	9	2	4	8	4	3	8	14	1	4	3	2	0	7	0
OTU01089	Bacteria;Bacteroidetes;Cytophagia;Cytophagales;Ohtaekwangia;Ohtaekwangia_unclassified;	0	4	0	8	1	0	1	1	0	4	9	3	4	6	1	5	32	20	3	4	3	8	28	4	0	0	6
OTU01092	Bacteria;Chloroflexi;Chloroflexi_unclassified;Chloroflexi_unclassified;Chloroflexi_unclassified;Chloroflexi_unclassified;	6	10	11	13	7	3	1	6	6	2	13	4	5	2	0	9	8	3	8	7	2	12	8	3	0	0	5
OTU01094	Bacteria;Acidobacteria;Acidobacteria_Gp4;Blastocatella;Blastocatella_unclassified;Blastocatella_unclassified;	0	14	1	10	2	7	8	5	3	20	2	2	4	11	4	4	20	0	2	5	7	0	8	2	6	7	0
OTU01091	Bacteria;Actinobacteria;Actinobacteria;Acidimicrobiales;Acidimicrobineae_incertae_sedis;Aciditerrimonas;	13	9	7	5	22	5	4	13	10	1	6	3	6	2	7	5	1	1	3	6	7	6	1	2	2	7	0
OTU01096	Bacteria;Actinobacteria;Actinobacteria;Actinomycetales;Nocardioidaceae;Actinopolymorpha;	6	9	16	6	16	12	1	4	13	9	6	5	11	7	3	4	4	3	3	3	1	10	0	2	0	0	0
OTU01097	Bacteria;Planctomycetes;Planctomycetia;Planctomycetales;Planctomycetaceae;Gemmata;	5	11	8	8	14	5	5	6	3	1	9	5	12	4	3	7	6	6	6	2	1	12	9	6	0	0	0
OTU01093	Bacteria;Bacteria_unclassified;Bacteria_unclassified;Bacteria_unclassified;Bacteria_unclassified;Bacteria_unclassified;	1	11	2	15	3	0	8	13	2	4	7	3	12	7	10	5	4	2	4	3	5	11	12	8	0	2	0
OTU01095	Bacteria;Bacteroidetes;Sphingobacteriia;Sphingobacteriales;Saprospiraceae;Lewinella;	12	4	2	4	9	15	7	3	5	3	1	0	6	5	17	11	7	7	6	11	3	8	3	5	0	0	0
OTU01100	Bacteria;Chloroflexi;Thermomicrobia;Thermomicrobia_unclassified;Thermomicrobia_unclassified;Thermomicrobia_unclassified;	1	12	9	8	9	2	4	15	5	0	5	2	5	2	4	4	6	1	9	13	11	5	9	1	10	0	1
OTU01099	Bacteria;Planctomycetes;Planctomycetia;Planctomycetales;Planctomycetaceae;Planctomycetaceae_unclassified;	1	10	4	13	5	0	4	6	1	1	13	8	15	5	4	6	13	0	15	4	0	12	5	2	0	6	0
OTU01098	Bacteria;Proteobacteria;Alphaproteobacteria;Rhodospirillales;Rhodospirillaceae;Rhodospirillaceae_unclassified;	11	9	5	3	6	13	4	2	4	11	25	3	4	3	2	7	3	1	4	9	6	10	4	4	0	0	0
OTU01101	Bacteria;Acidobacteria;Acidobacteria_Gp1;Gp1;Gp1_unclassified;Gp1_unclassified;	2	2	14	4	4	1	12	8	14	3	3	13	10	11	20	0	5	4	2	3	2	2	0	13	0	0	0
OTU01102	Bacteria;Chloroflexi;Chloroflexi_unclassified;Chloroflexi_unclassified;Chloroflexi_unclassified;Chloroflexi_unclassified;	6	12	8	5	4	3	8	6	2	7	8	3	4	3	7	5	10	10	4	3	5	11	2	1	2	13	0
OTU01103	Bacteria;Bacteria_unclassified;Bacteria_unclassified;Bacteria_unclassified;Bacteria_unclassified;Bacteria_unclassified;	4	18	8	9	3	8	12	3	2	2	6	5	4	6	7	5	9	0	14	3	6	3	2	11	1	0	1
OTU01104	Bacteria;Proteobacteria;Alphaproteobacteria;Alphaproteobacteria_unclassified;Alphaproteobacteria_unclassified;Alphaproteobacteria_unclassified;	0	6	11	9	3	3	6	5	12	1	7	1	1	11	14	9	8	9	10	4	12	1	4	3	0	1	0
OTU01107	Bacteria;Bacteroidetes;Flavobacteriia;Flavobacteriales;Flavobacteriaceae;Flavobacterium;	2	0	0	0	2	5	14	0	8	0	22	14	2	5	17	6	0	4	1	6	2	3	34	3	0	0	0
OTU01110	Bacteria;Acidobacteria;Acidobacteria_Gp16;Gp16;Gp16_unclassified;Gp16_unclassified;	16	18	9	8	0	4	6	2	4	3	4	7	10	7	3	4	2	4	13	7	1	5	4	3	3	0	3
OTU01106	Bacteria;Bacteria_unclassified;Bacteria_unclassified;Bacteria_unclassified;Bacteria_unclassified;Bacteria_unclassified;	0	20	2	12	6	5	10	4	7	0	4	12	8	5	4	6	8	1	10	2	5	6	5	4	4	0	0
OTU01109	Bacteria;candidate_division_WPS-1;candidate_division_WPS-1_unclassified;candidate_division_WPS-1_unclassified;candidate_division_WPS-1_unclassified;candidate_division_WPS-1_unclassified;	5	10	12	10	15	1	6	5	11	0	11	6	11	6	1	3	9	0	11	3	2	4	5	1	0	0	2
OTU01111	Bacteria;Bacteroidetes;Cytophagia;Cytophagales;Cytophagaceae;Pontibacter;	9	10	1	2	1	14	1	3	13	5	3	4	8	10	18	2	5	9	0	7	15	6	1	1	0	2	0
OTU01105	Bacteria;Planctomycetes;Planctomycetia;Planctomycetales;Planctomycetaceae;Gemmata;	8	8	11	4	10	7	16	7	6	10	7	4	5	9	1	9	8	0	9	1	1	7	2	0	0	0	0
OTU01108	Bacteria;Gemmatimonadetes;Gemmatimonadetes;Gemmatimonadales;Gemmatimonadaceae;Gemmatimonas;	15	9	14	6	0	0	2	2	4	0	32	1	4	5	0	10	8	3	3	5	4	10	8	2	0	0	3
OTU01112	Bacteria;Bacteria_unclassified;Bacteria_unclassified;Bacteria_unclassified;Bacteria_unclassified;Bacteria_unclassified;	20	9	16	1	6	6	3	5	10	5	5	6	5	4	6	9	2	9	8	4	0	3	1	6	0	0	0
OTU01114	Bacteria;Planctomycetes;Planctomycetia;Planctomycetales;Planctomycetaceae;Gemmata;	15	9	2	9	10	3	9	5	7	11	8	9	15	3	5	5	6	0	4	3	0	1	9	1	0	0	0
OTU01113	Bacteria;Proteobacteria;Alphaproteobacteria;Rhizobiales;Rhodobiaceae;Rhodoligotrophos;	11	8	5	8	12	3	0	16	6	2	6	5	4	5	4	2	1	9	2	11	0	13	9	7	0	0	0
OTU01119	Bacteria;Bacteroidetes;Sphingobacteriia;Sphingobacteriales;Chitinophagaceae;Parasegetibacter;	7	4	3	3	0	7	38	4	1	5	8	4	5	1	21	3	6	2	2	13	0	4	5	2	0	0	0
OTU01116	Bacteria;Actinobacteria;Actinobacteria;Actinomycetales;Nocardioidaceae;Nocardioides;	12	4	21	9	3	8	4	4	4	3	7	6	6	4	6	3	2	4	11	7	8	2	1	1	2	0	6
OTU01118	Bacteria;Chloroflexi;Chloroflexi_unclassified;Chloroflexi_unclassified;Chloroflexi_unclassified;Chloroflexi_unclassified;	13	15	9	5	7	5	1	3	7	3	6	2	10	10	8	6	6	6	8	6	0	2	2	7	0	0	1
OTU01117	Bacteria;Proteobacteria;Alphaproteobacteria;Rhodospirillales;Acetobacteraceae;Acetobacteraceae_unclassified;	8	5	15	12	4	5	4	8	16	5	4	2	4	8	0	4	5	4	6	3	8	5	3	6	0	3	1
OTU01115	Bacteria;Chloroflexi;Caldilineae;Caldilineales;Caldilineaceae;Caldilineaceae_unclassified;	12	7	7	8	1	6	3	1	6	0	9	5	8	6	11	6	6	3	7	3	9	5	5	3	0	5	6
OTU01121	Bacteria;Bacteroidetes;Bacteroidetes_unclassified;Bacteroidetes_unclassified;Bacteroidetes_unclassified;Bacteroidetes_unclassified;	0	1	4	0	6	0	49	1	1	0	0	4	0	8	17	1	2	1	1	0	44	0	1	5	0	0	1
OTU01120	Bacteria;Acidobacteria;Acidobacteria_Gp3;Acidobacteria_Gp3_unclassified;Acidobacteria_Gp3_unclassified;Acidobacteria_Gp3_unclassified;	0	10	11	16	2	4	6	2	21	4	4	8	16	5	1	9	4	1	8	2	2	2	0	2	7	0	0
OTU01122	Bacteria;Proteobacteria;Alphaproteobacteria;Rhodospirillales;Acetobacteraceae;Roseomonas;	16	4	3	6	13	2	2	8	10	2	1	7	5	6	10	4	5	13	3	8	3	8	6	2	0	0	0
OTU01123	Bacteria;Planctomycetes;Planctomycetia;Planctomycetales;Planctomycetaceae;Zavarzinella;	10	11	12	5	17	1	0	14	5	9	3	3	3	9	6	5	1	5	8	1	3	6	5	2	0	3	0
OTU01124	Bacteria;Actinobacteria;Actinobacteria;Actinomycetales;Streptomycetaceae;Streptomyces;	17	2	28	5	9	2	0	9	22	4	0	2	1	3	0	5	1	0	5	1	0	2	2	7	2	18	0
OTU01125	Bacteria;Proteobacteria;Deltaproteobacteria;Myxococcales;Nannocystaceae;Nannocystis;	3	14	11	6	3	3	3	8	9	2	9	5	3	5	4	6	5	0	6	13	5	4	8	11	0	0	0
OTU01132	Bacteria;Gemmatimonadetes;Gemmatimonadetes;Gemmatimonadales;Gemmatimonadaceae;Gemmatimonas;	5	5	8	0	21	0	2	4	12	1	5	10	13	0	3	9	4	3	4	9	7	9	7	5	0	0	0
OTU01128	Bacteria;Planctomycetes;Planctomycetia;Planctomycetales;Planctomycetaceae;Planctomycetaceae_unclassified;	3	17	3	13	7	6	17	5	4	2	11	1	2	8	6	11	6	3	4	0	0	4	7	4	0	0	2
OTU01129	Bacteria;Chloroflexi;Anaerolineae;Anaerolineales;Anaerolineaceae;Anaerolineaceae_unclassified;	1	5	5	21	8	11	5	10	5	2	4	10	9	4	12	5	1	1	6	5	1	2	5	3	0	0	5
OTU01126	Bacteria;Chloroflexi;Thermomicrobia;Sphaerobacterales;Sphaerobacteraceae;Nitrolancea;	11	5	8	6	13	0	0	10	9	5	7	10	4	3	1	8	6	5	2	10	11	4	8	0	0	0	0
OTU01130	Bacteria;Bacteria_unclassified;Bacteria_unclassified;Bacteria_unclassified;Bacteria_unclassified;Bacteria_unclassified;	1	9	7	6	2	13	2	6	9	4	7	3	9	4	7	1	6	8	9	13	1	1	3	3	5	7	0
OTU01127	Bacteria;Proteobacteria;Proteobacteria_unclassified;Proteobacteria_unclassified;Proteobacteria_unclassified;Proteobacteria_unclassified;	8	5	6	5	0	7	2	3	11	0	6	5	7	7	13	11	13	3	6	4	12	2	8	1	1	0	0
OTU01131	Bacteria;Chloroflexi;Thermomicrobia;Sphaerobacterales;Sphaerobacteraceae;Sphaerobacteraceae_unclassified;	3	8	7	16	3	7	8	2	1	6	21	2	2	0	3	8	8	3	1	4	4	8	10	11	0	0	0
OTU01133	Bacteria;Chloroflexi;Caldilineae;Caldilineales;Caldilineaceae;Litorilinea;	4	12	8	5	2	12	2	11	3	0	7	11	7	1	9	7	16	3	4	3	0	6	7	5	0	0	0
OTU01135	Bacteria;Bacteria_unclassified;Bacteria_unclassified;Bacteria_unclassified;Bacteria_unclassified;Bacteria_unclassified;	7	5	2	4	1	0	7	2	0	1	4	0	2	15	4	7	40	3	1	12	4	2	9	13	0	0	0
OTU01134	Bacteria;Planctomycetes;Planctomycetia;Planctomycetales;Planctomycetaceae;Gemmata;	0	6	8	4	3	5	7	4	8	6	12	6	15	5	6	8	3	4	9	3	5	9	1	5	0	0	3
OTU01138	Bacteria;Bacteria_unclassified;Bacteria_unclassified;Bacteria_unclassified;Bacteria_unclassified;Bacteria_unclassified;	6	11	3	3	13	2	0	4	2	3	1	3	15	5	24	5	14	2	6	4	4	1	7	2	0	4	0
OTU01139	Bacteria;Bacteria_unclassified;Bacteria_unclassified;Bacteria_unclassified;Bacteria_unclassified;Bacteria_unclassified;	4	14	7	3	16	10	1	4	3	6	3	3	5	2	13	5	11	5	7	5	1	7	5	2	0	2	0
OTU01140	Bacteria;Planctomycetes;Planctomycetia;Planctomycetales;Planctomycetaceae;Planctopirus;	3	10	6	6	2	2	12	6	5	4	10	11	16	12	5	5	1	0	5	0	9	4	4	5	0	0	1
OTU01136	Bacteria;Bacteria_unclassified;Bacteria_unclassified;Bacteria_unclassified;Bacteria_unclassified;Bacteria_unclassified;	3	4	5	12	7	6	5	2	6	0	9	7	9	6	4	8	6	5	9	4	1	1	4	4	16	0	1
OTU01137	Bacteria;Proteobacteria;Deltaproteobacteria;Myxococcales;Kofleriaceae;Kofleria;	3	7	10	11	11	4	6	5	3	6	3	9	4	5	8	4	7	6	4	7	4	2	4	11	0	0	0
OTU01143	Bacteria;Acidobacteria;Acidobacteria_Gp3;Gp3;Gp3_unclassified;Gp3_unclassified;	5	7	8	12	3	1	4	0	10	14	1	13	11	6	8	7	4	2	2	4	1	3	0	5	0	10	2
OTU01145	Bacteria;Armatimonadetes;Armatimonadetes_gp4;Armatimonadetes_gp4_unclassified;Armatimonadetes_gp4_unclassified;Armatimonadetes_gp4_unclassified;	7	16	10	9	7	4	3	6	5	8	5	2	9	5	3	4	3	4	3	8	3	3	6	4	0	0	6
OTU01142	Bacteria;Chloroflexi;Caldilineae;Caldilineales;Caldilineaceae;Litorilinea;	7	9	12	5	1	0	0	21	1	0	3	4	0	6	5	5	1	8	3	3	1	23	15	1	0	9	0
OTU01141	Bacteria;Armatimonadetes;Armatimonadetes_gp5;Armatimonadetes_gp5_unclassified;Armatimonadetes_gp5_unclassified;Armatimonadetes_gp5_unclassified;	8	2	18	14	5	12	8	12	4	1	2	9	3	4	2	1	2	0	4	3	11	9	2	2	0	2	3
OTU01144	Bacteria;Planctomycetes;Planctomycetia;Planctomycetales;Planctomycetaceae;Planctomycetaceae_unclassified;	1	24	6	9	1	1	4	13	3	4	11	3	3	5	13	8	5	9	2	3	3	6	4	2	0	0	0
OTU01153	Bacteria;Proteobacteria;Alphaproteobacteria;Rhizobiales;Rhodobiaceae;Afifella;	9	10	3	6	10	9	3	6	9	3	6	8	7	4	1	8	3	9	2	11	8	2	2	3	0	0	0
OTU01146	Bacteria;Actinobacteria;Actinobacteria;Actinomycetales;Kineosporiaceae;Kineosporiaceae_unclassified;	7	8	14	9	8	0	12	4	10	1	1	2	3	8	0	8	6	2	3	3	16	4	2	1	0	6	4
OTU01150	Bacteria;Spirochaetes;Spirochaetia;Spirochaetales;Leptospiraceae;Turneriella;	0	5	15	10	7	4	6	2	4	4	3	6	3	4	5	1	11	9	3	8	13	5	3	6	2	3	0
OTU01149	Bacteria;Actinobacteria;Actinobacteria;Actinomycetales;Pseudonocardiaceae;Pseudonocardia;	5	4	16	6	8	10	3	8	5	0	6	6	13	3	3	3	3	6	7	3	5	2	3	6	4	3	1
OTU01148	Bacteria;Candidatus_Saccharibacteria;Candidatus_Saccharibacteria_unclassified;Candidatus_Saccharibacteria_unclassified;Candidatus_Saccharibacteria_unclassified;Candidatus_Saccharibacteria_unclassified;	0	2	7	23	3	15	4	1	0	0	10	14	20	7	4	2	1	0	1	2	6	5	0	15	0	0	0
OTU01147	Bacteria;Proteobacteria;Betaproteobacteria;Methylophilales;Methylophilaceae;Methylovorus;	2	20	0	2	3	3	1	3	3	2	6	15	15	7	15	5	21	5	1	1	1	1	5	5	0	0	0
OTU01151	Bacteria;Planctomycetes;Planctomycetia;Planctomycetales;Planctomycetaceae;Thermogutta;	0	9	12	9	3	2	2	12	5	0	10	17	9	6	1	10	6	2	7	2	0	8	9	1	0	0	0
OTU01154	Bacteria;Proteobacteria;Alphaproteobacteria;Rhizobiales;Rhizobiales_incertae_sedis;Rhizobiales_incertae_sedis_unclassified;	11	6	10	7	7	1	3	6	4	4	26	7	3	3	3	3	6	3	3	12	3	4	2	4	0	0	1
OTU01152	Bacteria;Chloroflexi;Anaerolineae;Anaerolineales;Anaerolineaceae;Anaerolineaceae_unclassified;	5	4	0	1	1	1	0	21	11	0	2	3	9	3	43	3	7	6	2	15	0	2	1	2	0	0	0
OTU01157	Bacteria;Bacteroidetes;Sphingobacteriia;Sphingobacteriales;Saprospiraceae;Phaeodactylibacter;	4	5	0	14	1	10	2	26	4	6	12	2	9	3	1	2	5	4	0	2	0	8	4	3	0	14	0
OTU01156	Bacteria;Bacteria_unclassified;Bacteria_unclassified;Bacteria_unclassified;Bacteria_unclassified;Bacteria_unclassified;	0	5	10	14	17	3	2	1	5	18	1	3	6	5	10	6	2	14	1	7	0	3	3	5	0	0	0
OTU01158	Bacteria;Proteobacteria;Alphaproteobacteria;Rhodobacterales;Rhodobacteraceae;Amaricoccus;	9	5	6	6	6	8	0	11	10	1	1	2	5	5	7	7	5	7	8	6	1	7	9	6	1	2	0
OTU01155	Bacteria;Proteobacteria;Alphaproteobacteria;Alphaproteobacteria_incertae_sedis;Geminicoccus;Geminicoccus_unclassified;	13	9	4	1	10	3	0	10	13	7	4	0	10	0	9	12	3	5	2	6	2	4	4	3	0	7	0
OTU01162	Bacteria;Chloroflexi;Anaerolineae;Anaerolineales;Anaerolineaceae;Anaerolineaceae_unclassified;	6	9	5	6	5	6	0	6	5	0	6	4	24	0	22	0	5	3	3	16	0	0	6	2	0	1	0
OTU01159	Bacteria;Actinobacteria;Actinobacteria;Acidimicrobiales;Acidimicrobineae_incertae_sedis;Aciditerrimonas;	6	4	20	4	11	6	1	8	5	11	5	5	7	6	3	5	2	3	3	13	1	2	7	2	0	0	0
OTU01161	Bacteria;Proteobacteria;Alphaproteobacteria;Rhizobiales;Methylobacteriaceae;Methylobacterium;	10	8	2	8	6	2	4	5	2	5	6	4	15	8	0	1	10	5	7	4	9	3	2	0	14	0	0
OTU01160	Bacteria;Planctomycetes;Planctomycetia;Planctomycetales;Planctomycetaceae;Gimesia;	5	7	6	12	0	3	12	4	2	9	10	5	4	3	12	10	8	6	4	5	3	3	2	3	0	0	2
OTU01163	Bacteria;Armatimonadetes;Armatimonadia;Armatimonadales;Armatimonadaceae;Armatimonas/Armatimonadetes_gp1;	11	9	3	2	11	0	13	16	1	3	2	4	0	10	4	7	7	6	4	15	1	1	2	1	0	6	0
OTU01165	Bacteria;Actinobacteria;Actinobacteria;Actinomycetales;Thermomonosporaceae;Actinomadura;	10	8	12	0	10	5	2	2	6	2	2	3	3	24	2	3	4	5	6	11	9	5	1	4	0	0	0
OTU01164	Bacteria;Proteobacteria;Alphaproteobacteria;Rhodospirillales;Rhodospirillaceae;Rhodospirillaceae_unclassified;	8	6	16	7	11	5	2	0	4	15	2	2	7	6	8	5	2	2	0	12	4	7	4	4	0	0	0
OTU01170	Bacteria;Bacteria_unclassified;Bacteria_unclassified;Bacteria_unclassified;Bacteria_unclassified;Bacteria_unclassified;	9	13	1	0	24	3	0	14	5	4	3	1	13	1	20	0	3	12	0	9	0	1	0	2	0	0	0
OTU01166	Bacteria;Armatimonadetes;Armatimonadetes_gp5;Armatimonadetes_gp5_unclassified;Armatimonadetes_gp5_unclassified;Armatimonadetes_gp5_unclassified;	9	3	5	3	8	4	47	8	6	1	0	1	1	3	7	2	0	10	7	1	6	2	0	0	0	4	0
OTU01168	Bacteria;Proteobacteria;Alphaproteobacteria;Alphaproteobacteria_incertae_sedis;Geminicoccus;Geminicoccus_unclassified;	10	4	15	4	6	6	1	7	6	18	2	5	5	1	2	8	5	0	4	4	1	2	1	4	3	14	0
OTU01167	Bacteria;BRC1;BRC1_unclassified;BRC1_unclassified;BRC1_unclassified;BRC1_unclassified;	6	5	6	5	6	2	8	8	3	8	2	9	11	6	7	0	1	6	3	8	0	5	1	5	17	0	0
OTU01169	Bacteria;Bacteria_unclassified;Bacteria_unclassified;Bacteria_unclassified;Bacteria_unclassified;Bacteria_unclassified;	0	0	0	0	0	0	0	0	0	0	3	0	0	0	134	0	0	0	0	0	0	0	1	0	0	0	0
OTU01177	Bacteria;Actinobacteria;Actinobacteria;Actinomycetales;Actinomycetales_unclassified;Actinomycetales_unclassified;	6	1	22	0	8	4	6	4	2	9	2	2	7	6	12	8	7	0	5	2	10	6	3	5	0	0	0
OTU01171	Bacteria;Actinobacteria;Actinobacteria;Actinomycetales;Nocardiaceae;Gordonia;	2	2	0	5	9	7	5	12	4	0	0	16	7	10	9	4	4	0	14	1	8	3	2	1	2	0	10
OTU01173	Bacteria;Actinobacteria;Actinobacteria;Actinomycetales;Actinomycetales_unclassified;Actinomycetales_unclassified;	6	2	5	22	1	10	0	4	3	0	9	1	20	4	0	2	2	0	20	7	16	2	0	1	0	0	0
OTU01179	Bacteria;Bacteroidetes;Sphingobacteriia;Sphingobacteriales;Chitinophagaceae;Flavitalea;	3	8	5	6	2	13	5	3	7	7	7	11	12	4	0	3	6	1	6	3	10	2	7	1	0	5	0
OTU01176	Bacteria;Bacteria_unclassified;Bacteria_unclassified;Bacteria_unclassified;Bacteria_unclassified;Bacteria_unclassified;	0	9	6	8	0	0	8	1	0	2	11	11	6	8	6	5	2	1	3	18	1	3	5	1	0	22	0
OTU01174	Bacteria;Bacteria_unclassified;Bacteria_unclassified;Bacteria_unclassified;Bacteria_unclassified;Bacteria_unclassified;	20	11	1	4	4	0	4	4	6	1	6	4	5	3	4	5	9	14	1	3	2	8	10	6	0	0	2
OTU01178	Bacteria;Actinobacteria;Actinobacteria;Actinomycetales;Pseudonocardiaceae;Pseudonocardiaceae_unclassified;	17	3	15	7	3	7	3	5	5	3	8	3	15	6	4	5	3	4	2	8	9	0	1	1	0	0	0
OTU01175	Bacteria;Proteobacteria;Gammaproteobacteria;Pseudomonadales;Moraxellaceae;Moraxellaceae_unclassified;	3	0	6	1	4	3	10	2	6	7	1	9	0	5	4	5	10	8	2	1	4	17	0	4	10	3	12
OTU01172	Bacteria;Gemmatimonadetes;Gemmatimonadetes;Gemmatimonadales;Gemmatimonadaceae;Gemmatimonas;	1	3	4	16	6	0	2	15	3	6	3	3	1	2	1	4	6	15	3	5	7	11	11	5	0	0	4
OTU01181	Bacteria;Candidatus_Saccharibacteria;Candidatus_Saccharibacteria_unclassified;Candidatus_Saccharibacteria_unclassified;Candidatus_Saccharibacteria_unclassified;Candidatus_Saccharibacteria_unclassified;	5	14	9	18	1	0	10	8	0	5	6	6	2	7	5	0	9	4	5	0	4	0	4	4	8	0	2
OTU01183	Bacteria;Bacteria_unclassified;Bacteria_unclassified;Bacteria_unclassified;Bacteria_unclassified;Bacteria_unclassified;	5	11	14	6	4	3	10	3	6	0	4	10	1	15	7	10	4	1	6	8	1	1	0	6	0	0	0
OTU01180	Bacteria;Chloroflexi;Thermomicrobia;Sphaerobacterales;Sphaerobacteraceae;Nitrolancea;	7	5	12	23	1	0	2	1	4	6	8	5	4	3	1	2	7	12	3	6	5	7	6	6	0	0	0
OTU01182	Bacteria;Actinobacteria;Actinobacteria;Actinomycetales;Micromonosporaceae;Micromonosporaceae_unclassified;	5	3	12	8	4	15	2	5	7	8	1	9	4	3	0	6	3	0	15	5	2	2	5	1	0	2	9
OTU01184	Bacteria;Gemmatimonadetes;Gemmatimonadetes;Gemmatimonadales;Gemmatimonadaceae;Gemmatimonas;	3	2	16	3	10	4	3	23	1	3	2	2	3	1	2	5	3	8	2	5	15	3	3	12	0	0	1
OTU01185	Bacteria;Bacteroidetes;Cytophagia;Cytophagales;Ohtaekwangia;Ohtaekwangia_unclassified;	3	6	8	9	2	1	7	5	9	3	9	10	16	3	5	2	11	0	8	4	4	2	3	5	0	0	0
OTU01189	Bacteria;Proteobacteria;Alphaproteobacteria;Rhizobiales;Rhizobiales_unclassified;Rhizobiales_unclassified;	4	5	3	1	3	1	1	3	11	8	2	5	6	4	3	2	5	7	6	4	2	4	3	2	21	15	3
OTU01188	Bacteria;Proteobacteria;Betaproteobacteria;Burkholderiales;Comamonadaceae;Comamonadaceae_unclassified;	1	16	0	10	4	1	8	4	2	0	9	13	8	5	5	4	13	1	7	8	0	4	6	5	0	0	0
OTU01187	Bacteria;Proteobacteria;Alphaproteobacteria;Rhizobiales;Rhizobiaceae;Rhizobium;	7	7	0	4	4	1	9	6	1	5	18	7	3	4	2	3	3	3	7	2	4	7	4	2	18	0	3
OTU01186	Bacteria;Gemmatimonadetes;Gemmatimonadetes;Gemmatimonadales;Gemmatimonadaceae;Gemmatimonas;	9	11	1	1	10	9	1	7	1	12	0	0	9	3	8	2	2	14	0	5	5	4	2	1	13	0	4
OTU01196	Bacteria;Proteobacteria;Alphaproteobacteria;Alphaproteobacteria_unclassified;Alphaproteobacteria_unclassified;Alphaproteobacteria_unclassified;	12	6	5	6	2	4	1	5	4	0	4	4	9	7	12	4	4	6	3	8	5	3	6	6	0	2	5
OTU01190	Bacteria;Bacteroidetes;Sphingobacteriia;Sphingobacteriales;Chitinophagaceae;Terrimonas;	2	3	3	12	0	23	10	6	8	2	4	13	2	4	3	7	7	7	1	1	10	1	1	2	0	0	1
OTU01191	Bacteria;Actinobacteria;Actinobacteria;Actinomycetales;Actinomycetales_unclassified;Actinomycetales_unclassified;	2	8	26	5	1	12	5	2	10	5	1	10	17	1	5	5	3	0	5	1	1	2	1	5	0	0	0
OTU01193	Bacteria;Chloroflexi;Thermomicrobia;Thermomicrobia_unclassified;Thermomicrobia_unclassified;Thermomicrobia_unclassified;	5	12	16	8	5	2	4	4	4	0	4	2	9	5	4	2	14	1	8	7	1	3	9	4	0	0	0
OTU01194	Bacteria;Actinobacteria;Actinobacteria;Actinomycetales;Thermomonosporaceae;Thermomonosporaceae_unclassified;	6	3	8	3	20	7	2	3	5	1	3	1	18	6	7	1	3	1	3	18	2	1	4	3	0	4	0
OTU01195	Bacteria;Proteobacteria;Alphaproteobacteria;Rhizobiales;Rhizobiales_unclassified;Rhizobiales_unclassified;	5	6	6	5	11	9	2	5	4	6	2	5	9	4	2	7	3	5	3	11	7	2	7	2	1	2	2
OTU01192	Bacteria;Actinobacteria;Actinobacteria;Actinobacteria_unclassified;Actinobacteria_unclassified;Actinobacteria_unclassified;	6	9	9	5	13	15	1	5	4	6	4	2	9	4	9	2	5	1	2	0	9	11	0	1	0	0	1
OTU01206	Bacteria;Armatimonadetes;Armatimonadia;Armatimonadales;Armatimonadaceae;Armatimonas/Armatimonadetes_gp1;	5	5	18	4	0	13	3	2	12	0	7	2	5	6	5	10	3	0	9	9	2	6	2	4	0	0	0
OTU01199	Bacteria;Chloroflexi;Anaerolineae;Anaerolineales;Anaerolineaceae;Anaerolineaceae_unclassified;	5	11	1	9	5	1	3	8	3	8	2	5	4	2	20	5	1	4	8	5	4	3	3	3	0	8	1
OTU01197	Bacteria;Chloroflexi;Thermomicrobia;Sphaerobacterales;Sphaerobacteraceae;Sphaerobacteraceae_unclassified;	13	11	0	1	9	3	3	8	6	1	4	2	12	5	0	6	5	11	8	17	1	0	2	1	0	0	3
OTU01205	Bacteria;Proteobacteria;Alphaproteobacteria;Alphaproteobacteria_unclassified;Alphaproteobacteria_unclassified;Alphaproteobacteria_unclassified;	22	3	8	4	9	5	1	9	3	5	3	2	6	1	2	3	4	2	3	6	16	7	0	3	1	0	4
OTU01198	Bacteria;Armatimonadetes;Fimbriimonadia;Fimbriimonadales;Fimbriimonadaceae;Fimbriimonas;	3	5	0	6	1	1	4	9	13	11	9	0	0	1	1	20	3	15	6	4	1	1	3	0	5	9	1
OTU01200	Bacteria;Chloroflexi;Thermomicrobia;Sphaerobacterales;Sphaerobacteraceae;Sphaerobacteraceae_unclassified;	2	3	10	10	10	5	12	6	7	12	3	5	1	3	8	2	2	6	8	4	2	1	3	5	0	0	2
OTU01202	Bacteria;Proteobacteria;Alphaproteobacteria;Rhodospirillales;Acetobacteraceae;Acetobacteraceae_unclassified;	10	12	8	8	2	0	2	9	2	10	8	0	1	1	1	6	3	3	7	7	0	5	10	6	0	11	0
OTU01201	Bacteria;Proteobacteria;Alphaproteobacteria;Alphaproteobacteria_unclassified;Alphaproteobacteria_unclassified;Alphaproteobacteria_unclassified;	3	8	3	15	3	0	8	2	2	3	6	12	1	6	5	14	0	11	4	5	7	8	5	1	0	0	0
OTU01204	Bacteria;Proteobacteria;Alphaproteobacteria;Sphingomonadales;Erythrobacteraceae;Erythrobacteraceae_unclassified;	2	1	6	1	3	7	0	4	8	32	0	1	2	1	0	0	0	14	0	3	0	1	1	0	11	34	0
OTU01203	Bacteria;Chloroflexi;Thermomicrobia;Thermomicrobia_unclassified;Thermomicrobia_unclassified;Thermomicrobia_unclassified;	7	5	1	4	7	0	2	7	10	7	4	5	13	10	6	5	4	16	3	6	2	4	1	2	0	0	1
OTU01209	Bacteria;Acidobacteria;Acidobacteria_Gp4;Gp4;Gp4_unclassified;Gp4_unclassified;	4	3	7	4	14	11	0	7	1	1	8	6	8	1	11	3	4	4	2	7	0	8	5	5	0	2	5
OTU01207	Bacteria;Planctomycetes;Planctomycetia;Planctomycetales;Planctomycetaceae;Planctomycetaceae_unclassified;	1	18	3	4	2	1	1	4	3	2	5	12	6	9	8	6	8	2	7	6	1	11	9	2	0	0	0
OTU01208	Bacteria;Bacteroidetes;Cytophagia;Cytophagales;Cytophagaceae;Cytophagaceae_unclassified;	7	8	4	10	4	1	1	1	2	2	1	5	22	9	11	17	7	4	3	3	0	2	5	2	0	0	0
OTU01214	Bacteria;Bacteria_unclassified;Bacteria_unclassified;Bacteria_unclassified;Bacteria_unclassified;Bacteria_unclassified;	12	11	8	7	11	0	8	4	4	0	0	9	5	3	2	4	6	2	4	10	2	7	4	6	1	0	0
OTU01216	Bacteria;Bacteroidetes;Flavobacteriia;Flavobacteriales;Flavobacteriaceae;Flavobacteriaceae_unclassified;	0	6	1	12	0	11	4	6	3	2	25	3	4	7	7	2	11	3	1	1	2	2	12	5	0	0	0
OTU01212	Bacteria;Proteobacteria;Alphaproteobacteria;Rhizobiales;Hyphomicrobiaceae;Prosthecomicrobium;	9	9	12	2	9	0	5	13	6	5	3	2	3	4	3	2	8	3	2	7	6	8	6	3	0	0	0
OTU01215	Bacteria;Bacteroidetes;Cytophagia;Cytophagales;Ohtaekwangia;Ohtaekwangia_unclassified;	7	1	18	9	3	2	7	2	1	2	25	4	5	1	3	3	2	3	6	5	2	0	12	3	0	4	0
OTU01210	Bacteria;Chloroflexi;Thermomicrobia;Sphaerobacterales;Sphaerobacteraceae;Sphaerobacteraceae_unclassified;	4	6	6	4	8	7	5	6	6	1	2	12	13	3	4	7	5	1	8	6	7	3	2	3	0	0	1
OTU01211	Bacteria;Acidobacteria;Acidobacteria_Gp4;Gp4;Gp4_unclassified;Gp4_unclassified;	16	1	2	2	1	1	4	0	0	0	1	4	2	2	2	5	21	29	0	1	1	0	28	5	0	0	2
OTU01218	Bacteria;Planctomycetes;Planctomycetia;Planctomycetales;Planctomycetaceae;Planctomycetaceae_unclassified;	0	12	11	12	5	0	4	8	7	0	4	5	1	4	3	8	15	4	3	2	7	3	7	5	0	0	0
OTU01213	Bacteria;Bacteroidetes;Sphingobacteriia;Sphingobacteriales;Sphingobacteriaceae;Sphingobacterium;	0	3	0	15	0	13	6	1	5	0	0	2	0	0	1	2	1	0	8	0	0	0	0	0	53	0	20
OTU01217	Bacteria;Bacteria_unclassified;Bacteria_unclassified;Bacteria_unclassified;Bacteria_unclassified;Bacteria_unclassified;	6	17	5	9	5	10	13	3	6	3	3	7	8	3	7	3	10	0	2	5	0	1	3	1	0	0	0
OTU01223	Bacteria;Bacteroidetes;Cytophagia;Cytophagales;Cytophagaceae;Pontibacter;	5	0	0	1	21	13	2	10	4	3	0	4	7	6	5	25	4	7	6	0	0	0	0	2	0	0	4
OTU01219	Bacteria;Fibrobacteres;Fibrobacteria;Fibrobacterales;Fibrobacteraceae;Fibrobacter;	9	10	17	5	8	7	0	7	5	0	4	0	34	0	4	6	3	0	2	3	1	3	0	1	0	0	0
OTU01220	Bacteria;Acidobacteria;Acidobacteria_Gp4;Aridibacter;Aridibacter_unclassified;Aridibacter_unclassified;	0	2	3	7	0	5	19	1	11	6	4	1	5	8	10	7	4	1	2	5	10	4	9	4	0	0	1
OTU01221	Bacteria;Bacteria_unclassified;Bacteria_unclassified;Bacteria_unclassified;Bacteria_unclassified;Bacteria_unclassified;	4	11	0	4	1	4	26	3	1	1	4	3	0	3	5	4	4	0	4	15	6	1	5	3	0	4	13
OTU01222	Bacteria;Bacteroidetes;Sphingobacteriia;Sphingobacteriales;Chitinophagaceae;Taibaiella;	1	3	3	4	2	27	1	3	3	0	2	20	1	4	4	1	15	0	2	0	0	3	15	2	0	13	0
OTU01225	Bacteria;Proteobacteria;Alphaproteobacteria;Rhodobacterales;Rhodobacteraceae;Rhodobacteraceae_unclassified;	9	2	1	3	4	4	1	1	9	3	7	1	0	3	0	4	1	0	14	2	0	7	1	0	44	5	2
OTU01227	Bacteria;Firmicutes;Clostridia;Clostridiales;Ruminococcaceae;Ethanoligenens;	0	0	0	0	0	0	0	0	0	0	0	0	0	0	0	0	0	128	0	0	0	0	0	0	0	0	0
OTU01230	Bacteria;Bacteria_unclassified;Bacteria_unclassified;Bacteria_unclassified;Bacteria_unclassified;Bacteria_unclassified;	3	2	3	11	8	3	0	4	7	3	12	4	10	3	16	3	6	2	7	0	1	6	7	6	1	0	0
OTU01226	Bacteria;Chloroflexi;Thermomicrobia;Sphaerobacterales;Sphaerobacteraceae;Sphaerobacter;	9	7	7	6	12	2	1	11	2	2	5	7	6	2	6	4	4	0	7	10	2	3	5	5	0	3	0
OTU01224	Bacteria;Proteobacteria;Deltaproteobacteria;Bdellovibrionales;Bdellovibrionaceae;Vampirovibrio;	9	3	1	3	7	4	7	0	8	0	7	3	3	4	4	6	3	9	7	1	2	1	14	12	10	0	0
OTU01229	Bacteria;Planctomycetes;Planctomycetia;Planctomycetales;Planctomycetaceae;Gimesia;	0	6	9	9	5	2	6	4	2	0	7	5	7	9	3	7	10	1	12	7	3	7	4	1	0	0	2
OTU01228	Bacteria;Bacteria_unclassified;Bacteria_unclassified;Bacteria_unclassified;Bacteria_unclassified;Bacteria_unclassified;	1	7	5	8	9	6	3	5	5	0	7	6	4	2	8	3	6	2	8	6	7	4	2	8	0	0	6
OTU01235	Bacteria;Candidatus_Saccharibacteria;Candidatus_Saccharibacteria_unclassified;Candidatus_Saccharibacteria_unclassified;Candidatus_Saccharibacteria_unclassified;Candidatus_Saccharibacteria_unclassified;	13	6	6	8	4	5	4	1	0	14	16	2	14	3	5	5	0	0	9	0	0	2	3	7	0	0	0
OTU01233	Bacteria;Acidobacteria;Acidobacteria_Gp3;Gp3;Gp3_unclassified;Gp3_unclassified;	5	2	8	8	0	4	12	0	8	0	11	4	11	7	2	2	2	0	6	5	2	9	3	7	0	9	0
OTU01236	Bacteria;Chloroflexi;Chloroflexi_unclassified;Chloroflexi_unclassified;Chloroflexi_unclassified;Chloroflexi_unclassified;	6	5	7	7	7	0	3	2	5	4	9	13	7	4	9	4	6	1	6	3	3	6	4	5	0	0	1
OTU01238	Bacteria;Proteobacteria;Alphaproteobacteria;Rhodospirillales;Rhodospirillaceae;Rhodospirillaceae_unclassified;	32	7	4	2	7	12	0	2	4	1	8	3	7	1	2	8	6	0	5	9	1	2	0	3	0	1	0
OTU01237	Bacteria;Acidobacteria;Acidobacteria_Gp5;Gp5;Gp5_unclassified;Gp5_unclassified;	9	0	7	10	1	14	2	4	4	2	11	2	1	4	16	3	5	1	9	3	3	5	1	3	0	5	2
OTU01232	Bacteria;Firmicutes;Firmicutes_unclassified;Firmicutes_unclassified;Firmicutes_unclassified;Firmicutes_unclassified;	22	0	2	4	22	5	8	14	4	0	1	9	4	6	6	0	0	5	2	1	4	3	2	3	0	0	0
OTU01231	Bacteria;Bacteria_unclassified;Bacteria_unclassified;Bacteria_unclassified;Bacteria_unclassified;Bacteria_unclassified;	5	11	9	3	11	0	2	4	7	0	10	1	1	14	3	7	3	7	8	0	2	14	1	4	0	0	0
OTU01234	Bacteria;Bacteroidetes;Flavobacteriia;Flavobacteriales;Flavobacteriaceae;Flavobacterium;	0	0	2	9	8	8	0	1	7	7	8	7	7	10	9	3	4	4	3	5	0	5	20	0	0	0	0
OTU01242	Bacteria;Bacteroidetes;Bacteroidetes_unclassified;Bacteroidetes_unclassified;Bacteroidetes_unclassified;Bacteroidetes_unclassified;	0	6	0	5	6	0	11	10	3	3	6	18	4	11	14	3	7	1	5	0	6	3	1	0	0	0	3
OTU01243	Bacteria;Armatimonadetes;Chthonomonadetes;Chthonomonadales;Chthonomonadaceae;Chthonomonas/Armatimonadetes_gp3;	7	4	4	4	8	16	0	3	13	14	3	4	6	5	4	3	4	0	6	4	6	6	0	2	0	0	0
OTU01244	Bacteria;Bacteroidetes;Sphingobacteriia;Sphingobacteriales;Chitinophagaceae;Chitinophagaceae_unclassified;	0	4	3	12	4	0	8	0	1	1	13	17	3	7	16	1	5	17	0	3	0	6	4	1	0	0	0
OTU01240	Bacteria;Acidobacteria;Acidobacteria_Gp3;Gp3;Gp3_unclassified;Gp3_unclassified;	4	3	7	4	2	1	3	6	1	0	7	0	1	5	5	3	6	1	3	6	9	7	18	11	0	13	0
OTU01246	Bacteria;Actinobacteria;Actinobacteria;Actinomycetales;Micrococcaceae;Arthrobacter;	0	6	10	7	7	6	3	45	1	1	1	1	3	3	1	5	1	9	4	3	1	0	4	3	0	0	1
OTU01239	Bacteria;Proteobacteria;Deltaproteobacteria;Deltaproteobacteria_unclassified;Deltaproteobacteria_unclassified;Deltaproteobacteria_unclassified;	9	6	6	3	4	9	0	15	7	3	2	6	8	6	3	1	2	6	1	4	7	8	3	5	0	0	2
OTU01241	Bacteria;Acidobacteria;Acidobacteria_Gp3;Gp3;Gp3_unclassified;Gp3_unclassified;	7	11	6	12	7	2	0	7	11	3	4	3	10	4	2	3	4	10	3	0	1	5	2	2	7	0	0
OTU01245	Bacteria;Bacteria_unclassified;Bacteria_unclassified;Bacteria_unclassified;Bacteria_unclassified;Bacteria_unclassified;	4	5	12	3	5	3	2	0	12	9	2	3	6	7	5	5	6	0	4	10	4	5	4	3	0	7	0
OTU01248	Bacteria;Bacteroidetes;Flavobacteriia;Flavobacteriales;Flavobacteriaceae;Flavobacterium;	4	14	0	10	9	0	2	9	6	0	12	13	2	1	12	3	5	11	1	0	1	5	0	5	0	0	0
OTU01247	Bacteria;Planctomycetes;Planctomycetia;Planctomycetales;Planctomycetaceae;Gemmata;	2	10	2	11	5	1	7	13	5	0	11	1	2	2	6	3	8	4	8	7	2	7	2	6	0	0	0
OTU01254	Bacteria;Planctomycetes;Planctomycetia;Planctomycetales;Planctomycetaceae;Pirellula;	2	7	5	4	7	6	0	6	3	5	5	5	12	3	9	3	6	3	8	4	1	6	5	1	6	2	0
OTU01249	Bacteria;Bacteria_unclassified;Bacteria_unclassified;Bacteria_unclassified;Bacteria_unclassified;Bacteria_unclassified;	4	26	2	7	2	3	1	2	2	11	15	4	1	4	4	8	5	1	5	3	4	0	6	4	0	0	0
OTU01250	Bacteria;Gemmatimonadetes;Gemmatimonadetes;Gemmatimonadales;Gemmatimonadaceae;Gemmatimonas;	3	1	5	11	4	1	4	5	8	0	6	4	1	5	3	1	2	3	3	5	6	5	5	1	21	11	0
OTU01255	Bacteria;Actinobacteria;Actinobacteria;Actinomycetales;Actinomycetales_unclassified;Actinomycetales_unclassified;	10	6	7	11	3	0	3	3	5	3	5	1	2	7	15	7	5	7	8	8	0	1	5	2	0	0	0
OTU01251	Bacteria;Bacteria_unclassified;Bacteria_unclassified;Bacteria_unclassified;Bacteria_unclassified;Bacteria_unclassified;	0	10	2	14	0	0	55	1	1	0	4	1	0	3	0	7	13	0	8	1	1	1	0	2	0	0	0
OTU01253	Bacteria;Bacteroidetes;Sphingobacteriia;Sphingobacteriales;Sphingobacteriaceae;Mucilaginibacter;	8	5	15	2	1	0	0	2	0	2	4	0	1	2	0	4	0	0	1	6	10	9	10	1	0	41	0
OTU01252	Bacteria;Proteobacteria;Deltaproteobacteria;Bdellovibrionales;Bdellovibrionaceae;Vampirovibrio;	3	7	11	8	5	4	1	7	2	0	7	11	6	5	3	6	2	0	15	2	0	12	2	4	0	1	0
OTU01260	Bacteria;Bacteroidetes;Flavobacteriia;Flavobacteriales;Flavobacteriales_unclassified;Flavobacteriales_unclassified;	1	5	10	14	4	0	0	7	10	6	3	2	5	0	8	2	4	2	5	5	4	2	6	1	0	2	15
OTU01256	Bacteria;Bacteria_unclassified;Bacteria_unclassified;Bacteria_unclassified;Bacteria_unclassified;Bacteria_unclassified;	0	8	4	10	15	5	1	7	0	3	16	2	2	0	9	7	7	0	13	4	0	6	3	1	0	0	0
OTU01264	Bacteria;Planctomycetes;Planctomycetia;Planctomycetales;Planctomycetaceae;Planctomycetaceae_unclassified;	6	3	9	4	1	2	6	0	0	1	12	15	7	11	10	7	6	1	7	3	0	6	4	2	0	0	0
OTU01258	Bacteria;Bacteria_unclassified;Bacteria_unclassified;Bacteria_unclassified;Bacteria_unclassified;Bacteria_unclassified;	0	12	2	10	0	3	10	5	2	0	5	2	7	22	7	5	3	0	0	0	13	5	9	0	0	0	1
OTU01262	Bacteria;candidate_division_WPS-1;candidate_division_WPS-1_unclassified;candidate_division_WPS-1_unclassified;candidate_division_WPS-1_unclassified;candidate_division_WPS-1_unclassified;	1	25	2	10	3	7	2	1	7	0	7	2	5	7	1	5	7	3	8	4	6	5	2	3	0	0	0
OTU01263	Bacteria;Chloroflexi;Chloroflexi_unclassified;Chloroflexi_unclassified;Chloroflexi_unclassified;Chloroflexi_unclassified;	2	11	9	11	4	3	11	0	10	2	5	8	8	4	4	8	7	0	4	3	0	3	2	4	0	0	0
OTU01259	Bacteria;Chloroflexi;Chloroflexi_unclassified;Chloroflexi_unclassified;Chloroflexi_unclassified;Chloroflexi_unclassified;	8	7	1	6	16	2	5	7	1	3	0	6	11	3	9	1	2	9	5	8	6	2	2	3	0	0	0
OTU01257	Bacteria;Chloroflexi;Anaerolineae;Anaerolineales;Anaerolineaceae;Ornatilinea;	0	17	1	7	3	0	19	6	5	7	1	7	1	0	19	5	4	0	11	1	7	2	0	0	0	0	0
OTU01261	Bacteria;Chloroflexi;Chloroflexi_unclassified;Chloroflexi_unclassified;Chloroflexi_unclassified;Chloroflexi_unclassified;	4	6	5	11	2	0	1	5	6	0	4	6	7	7	12	1	12	1	7	9	8	3	1	5	0	0	0
OTU01271	Bacteria;Bacteroidetes;Cytophagia;Cytophagales;Chryseolinea;Chryseolinea_unclassified;	7	5	4	3	1	2	13	4	0	0	1	6	2	9	4	5	13	13	1	3	4	6	4	12	0	0	0
OTU01273	Bacteria;Planctomycetes;Planctomycetia;Planctomycetales;Planctomycetaceae;Pirellula;	0	5	3	4	3	7	3	13	5	8	6	10	7	3	5	5	7	3	7	3	4	3	3	0	5	0	0
OTU01268	Bacteria;Proteobacteria;Alphaproteobacteria;Caulobacterales;Caulobacteraceae;Caulobacteraceae_unclassified;	8	6	18	6	5	6	0	1	0	3	13	1	16	8	6	2	4	0	4	1	8	5	1	0	0	0	0
OTU01274	Bacteria;Planctomycetes;Phycisphaerae;Tepidisphaerales;Tepidisphaeraceae;Tepidisphaera;	0	5	2	14	12	0	12	3	0	0	8	5	2	1	8	8	10	1	7	13	0	4	6	1	0	0	0
OTU01269	Bacteria;Proteobacteria;Alphaproteobacteria;Alphaproteobacteria_unclassified;Alphaproteobacteria_unclassified;Alphaproteobacteria_unclassified;	0	2	1	12	1	0	1	5	0	10	17	17	0	0	2	2	12	4	12	0	9	6	1	8	0	0	0
OTU01275	Bacteria;Bacteroidetes;Bacteroidia;Bacteroidales;Bacteroidales_unclassified;Bacteroidales_unclassified;	1	1	1	2	0	0	24	5	2	11	0	2	0	7	4	5	10	0	5	0	30	0	1	1	0	10	0
OTU01266	Bacteria;Proteobacteria;Alphaproteobacteria;Rhodospirillales;Rhodospirillaceae;Rhodospirillaceae_unclassified;	0	4	9	4	6	5	4	11	6	0	1	0	4	0	7	1	8	2	3	10	14	4	0	9	10	0	0
OTU01272	Bacteria;Proteobacteria;Alphaproteobacteria;Rhizobiales;Rhizobiales_incertae_sedis;Rhizobiales_incertae_sedis_unclassified;	12	5	5	5	2	9	2	8	4	1	2	1	1	0	4	5	6	8	1	7	13	2	2	13	3	0	1
OTU01270	Bacteria;Actinobacteria;Actinobacteria;Acidimicrobiales;Iamiaceae;Iamiaceae_unclassified;	19	6	4	4	3	2	3	9	7	0	3	2	8	4	2	8	6	1	6	2	6	1	0	0	16	0	0
OTU01276	Bacteria;Proteobacteria;Deltaproteobacteria;Bdellovibrionales;Bdellovibrionaceae;Vampirovibrio;	4	8	0	9	6	0	5	1	3	0	11	10	6	2	3	3	2	0	3	12	0	0	2	5	25	2	0
OTU01277	Bacteria;Firmicutes;Bacilli;Bacillales;Thermoactinomycetaceae_1;Thermoflavimicrobium;	3	8	10	10	7	4	0	2	4	9	8	6	5	0	1	5	6	3	1	5	7	15	2	1	0	0	0
OTU01267	Bacteria;Proteobacteria;Deltaproteobacteria;Bdellovibrionales;Bdellovibrionaceae;Vampirovibrio;	0	5	7	6	5	1	2	6	4	2	4	6	10	9	6	2	3	5	4	8	0	6	8	0	13	0	0
OTU01265	Bacteria;Chloroflexi;Anaerolineae;Anaerolineales;Anaerolineaceae;Anaerolineaceae_unclassified;	3	9	2	8	3	3	4	2	2	9	1	12	5	4	6	7	9	4	10	4	6	3	4	1	0	0	1
OTU01279	Bacteria;Proteobacteria;Alphaproteobacteria;Alphaproteobacteria_unclassified;Alphaproteobacteria_unclassified;Alphaproteobacteria_unclassified;	2	4	3	14	7	0	7	5	1	1	16	12	5	1	3	3	7	0	9	3	0	4	9	5	0	0	0
OTU01278	Bacteria;Actinobacteria;Actinobacteria;Actinomycetales;Kineosporiaceae;Angustibacter;	0	6	12	9	6	4	4	4	1	4	1	4	5	3	0	6	5	2	5	1	20	8	1	5	0	0	5
OTU01281	Bacteria;Proteobacteria;Deltaproteobacteria;Myxococcales;Myxococcales_unclassified;Myxococcales_unclassified;	7	5	9	6	4	0	1	6	6	3	3	2	9	5	2	5	7	13	7	3	4	5	7	2	0	0	0
OTU01282	Bacteria;Bacteroidetes;Bacteroidetes_unclassified;Bacteroidetes_unclassified;Bacteroidetes_unclassified;Bacteroidetes_unclassified;	1	4	2	5	5	3	1	0	0	4	16	7	5	5	5	3	3	1	2	23	0	10	7	9	0	0	0
OTU01280	Bacteria;Bacteroidetes;Cytophagia;Cytophagales;Chryseolinea;Chryseolinea_unclassified;	7	8	8	9	7	1	3	3	0	7	12	2	2	5	6	3	7	1	1	5	1	7	7	2	0	7	0
OTU01285	Bacteria;Proteobacteria;Alphaproteobacteria;Alphaproteobacteria_incertae_sedis;Geminicoccus;Geminicoccus_unclassified;	3	5	6	6	6	5	3	5	9	10	0	5	13	1	1	8	5	9	3	3	4	5	0	1	0	3	1
OTU01287	Bacteria;Proteobacteria;Alphaproteobacteria;Rhizobiales;Hyphomicrobiaceae;Devosia;	21	6	2	6	8	5	2	5	10	2	7	1	2	4	2	6	6	0	3	6	3	5	3	4	0	0	1
OTU01284	Bacteria;Bacteria_unclassified;Bacteria_unclassified;Bacteria_unclassified;Bacteria_unclassified;Bacteria_unclassified;	1	6	2	3	1	9	1	7	6	0	7	0	3	2	32	1	11	9	0	6	0	1	9	2	0	0	1
OTU01286	Bacteria;Bacteria_unclassified;Bacteria_unclassified;Bacteria_unclassified;Bacteria_unclassified;Bacteria_unclassified;	7	3	16	10	2	2	2	9	2	6	10	0	1	2	3	3	8	1	2	5	9	4	8	3	0	2	0
OTU01283	Bacteria;Bacteria_unclassified;Bacteria_unclassified;Bacteria_unclassified;Bacteria_unclassified;Bacteria_unclassified;	12	23	0	4	0	10	0	14	9	6	8	1	1	0	13	1	4	1	0	7	0	2	4	0	0	0	0
OTU01293	Bacteria;Bacteroidetes;Cytophagia;Cytophagales;Cytophagaceae;Arcicella;	0	1	11	10	1	0	7	1	1	8	4	0	0	14	0	11	0	6	0	3	34	2	0	5	0	0	0
OTU01290	Bacteria;candidate_division_WPS-1;candidate_division_WPS-1_unclassified;candidate_division_WPS-1_unclassified;candidate_division_WPS-1_unclassified;candidate_division_WPS-1_unclassified;	2	5	3	10	0	2	5	2	3	4	5	7	21	1	3	4	5	0	10	4	11	1	2	6	0	0	3
OTU01289	Bacteria;Proteobacteria;Alphaproteobacteria;Rhodospirillales;Rhodospirillales_unclassified;Rhodospirillales_unclassified;	13	3	4	3	7	3	0	3	5	0	4	5	9	2	10	3	7	1	3	17	1	7	3	4	0	0	2
OTU01292	Bacteria;Bacteria_unclassified;Bacteria_unclassified;Bacteria_unclassified;Bacteria_unclassified;Bacteria_unclassified;	0	1	7	2	11	0	19	1	6	0	8	10	0	7	7	1	3	0	3	1	12	14	2	2	0	0	2
OTU01291	Bacteria;Proteobacteria;Deltaproteobacteria;Myxococcales;Kofleriaceae;Kofleria;	15	4	1	4	12	0	1	10	1	5	1	4	12	1	5	4	6	0	2	4	0	7	2	2	8	8	0
OTU01288	Bacteria;Bacteria_unclassified;Bacteria_unclassified;Bacteria_unclassified;Bacteria_unclassified;Bacteria_unclassified;	20	5	6	14	6	5	1	4	7	5	1	4	12	1	8	0	1	1	1	4	3	4	2	4	0	0	0
OTU01297	Bacteria;Bacteria_unclassified;Bacteria_unclassified;Bacteria_unclassified;Bacteria_unclassified;Bacteria_unclassified;	4	7	0	7	10	12	15	3	2	2	9	4	2	3	2	3	4	12	3	0	4	2	2	6	0	0	0
OTU01298	Bacteria;Proteobacteria;Alphaproteobacteria;Rhodospirillales;Acetobacteraceae;Stella;	3	3	11	3	1	1	5	1	4	8	7	8	0	2	6	6	6	6	4	5	8	10	3	4	3	0	0
OTU01295	Bacteria;Acidobacteria;Acidobacteria_Gp5;Gp5;Gp5_unclassified;Gp5_unclassified;	1	3	5	6	8	11	3	4	7	4	3	3	5	7	12	0	1	4	2	8	3	4	5	8	0	0	1
OTU01294	Bacteria;Bacteria_unclassified;Bacteria_unclassified;Bacteria_unclassified;Bacteria_unclassified;Bacteria_unclassified;	0	19	8	15	2	2	0	4	11	3	7	0	2	1	8	4	12	2	2	0	3	7	5	1	0	0	0
OTU01296	Bacteria;Firmicutes;Clostridia;Clostridiales;Heliobacteriaceae;Hydrogenispora;	0	4	8	4	2	8	0	6	5	10	4	3	6	12	3	4	3	2	4	8	3	10	6	2	0	0	1
OTU01299	Bacteria;Bacteroidetes;Cytophagia;Cytophagales;Ohtaekwangia;Ohtaekwangia_unclassified;	0	8	1	15	12	6	0	6	12	0	2	9	3	2	2	2	5	3	3	5	5	3	11	3	0	0	0
OTU01300	Bacteria;Bacteroidetes;Sphingobacteriia;Sphingobacteriales;Sphingobacteriaceae;Pedobacter;	0	8	3	0	0	0	2	0	9	13	3	33	15	22	0	0	1	0	3	1	2	0	0	2	0	0	0
OTU01302	Bacteria;Planctomycetes;Planctomycetia;Planctomycetales;Planctomycetaceae;Planctomycetaceae_unclassified;	1	13	2	5	6	4	0	5	5	11	9	8	10	5	2	2	5	2	5	8	0	4	2	0	0	0	3
OTU01301	Bacteria;Bacteria_unclassified;Bacteria_unclassified;Bacteria_unclassified;Bacteria_unclassified;Bacteria_unclassified;	7	13	1	5	1	0	11	1	1	7	5	3	9	9	7	5	11	1	0	4	3	2	6	5	0	0	0
OTU01308	Bacteria;Acidobacteria;Acidobacteria_Gp16;Gp16;Gp16_unclassified;Gp16_unclassified;	3	2	2	4	3	0	1	15	6	0	5	10	10	5	9	2	17	4	3	5	0	5	3	2	0	0	0
OTU01309	Bacteria;Planctomycetes;Planctomycetia;Planctomycetales;Planctomycetaceae;Thermogutta;	6	9	3	1	16	3	2	6	1	3	4	4	11	7	5	4	8	4	5	7	0	0	3	3	0	0	1
OTU01305	Bacteria;Parcubacteria;Parcubacteria_unclassified;Parcubacteria_unclassified;Parcubacteria_unclassified;Parcubacteria_unclassified;	0	3	3	19	1	6	19	4	4	0	3	7	6	5	1	1	4	0	2	4	7	2	0	4	11	0	0
OTU01306	Bacteria;Proteobacteria;Alphaproteobacteria;Caulobacterales;Caulobacteraceae;Brevundimonas;	1	0	1	2	6	17	2	12	6	8	6	2	1	0	1	8	9	5	3	0	8	3	0	3	3	5	4
OTU01303	Bacteria;Bacteroidetes;Cytophagia;Cytophagales;Cytophagaceae;Adhaeribacter;	4	3	2	8	8	7	2	5	9	7	4	11	3	2	5	2	7	9	3	7	0	3	0	2	0	0	3
OTU01307	Bacteria;Bacteroidetes;Sphingobacteriia;Sphingobacteriales;Chitinophagaceae;Chitinophagaceae_unclassified;	0	7	1	9	0	2	1	2	3	10	20	7	10	1	4	3	1	1	12	4	1	7	5	2	0	2	1
OTU01304	Bacteria;Bacteria_unclassified;Bacteria_unclassified;Bacteria_unclassified;Bacteria_unclassified;Bacteria_unclassified;	2	9	0	3	5	7	8	3	3	0	5	9	9	7	7	1	6	2	7	7	3	7	2	4	0	0	0
OTU01314	Bacteria;Planctomycetes;Planctomycetia;Planctomycetales;Planctomycetaceae;Planctopirus;	5	15	9	11	10	1	3	6	2	2	1	10	4	3	6	5	3	0	10	1	0	3	1	1	3	0	0
OTU01317	Bacteria;candidate_division_WPS-1;candidate_division_WPS-1_unclassified;candidate_division_WPS-1_unclassified;candidate_division_WPS-1_unclassified;candidate_division_WPS-1_unclassified;	1	1	0	17	2	8	9	26	3	3	9	1	0	0	2	0	0	2	7	5	0	14	2	3	0	0	0
OTU01319	Bacteria;Bacteroidetes;Sphingobacteriia;Sphingobacteriales;Chitinophagaceae;Chitinophagaceae_unclassified;	2	18	4	8	0	0	8	3	3	5	7	3	0	3	0	3	20	1	2	1	9	1	11	3	0	0	0
OTU01316	Bacteria;Proteobacteria;Alphaproteobacteria;Rhizobiales;Rhizobiales_unclassified;Rhizobiales_unclassified;	7	6	4	2	3	3	2	3	4	3	7	5	6	5	4	3	6	7	4	1	8	7	7	4	0	0	4
OTU01312	Bacteria;Proteobacteria;Alphaproteobacteria;Alphaproteobacteria_incertae_sedis;Rhizomicrobium;Rhizomicrobium_unclassified;	1	2	16	7	6	0	4	1	0	5	4	0	1	8	0	4	17	0	0	6	5	14	11	1	0	1	1
OTU01310	Bacteria;Proteobacteria;Alphaproteobacteria;Alphaproteobacteria_unclassified;Alphaproteobacteria_unclassified;Alphaproteobacteria_unclassified;	9	10	5	2	4	8	2	3	7	3	5	4	3	4	1	15	4	0	5	5	10	3	2	1	0	0	0
OTU01313	Bacteria;Bacteroidetes;Cytophagia;Cytophagales;Ohtaekwangia;Ohtaekwangia_unclassified;	0	1	7	5	2	11	7	0	2	18	10	4	13	4	6	1	1	10	2	3	3	1	2	2	0	0	0
OTU01318	Bacteria;Acidobacteria;Acidobacteria_Gp15;Gp15;Gp15_unclassified;Gp15_unclassified;	1	7	5	4	5	1	0	5	5	8	4	4	0	6	8	5	10	5	3	8	3	3	4	9	0	0	2
OTU01311	Bacteria;Gemmatimonadetes;Gemmatimonadetes;Gemmatimonadales;Gemmatimonadaceae;Gemmatimonas;	3	4	13	3	2	12	1	3	6	5	1	7	2	2	2	5	4	4	6	6	5	5	7	3	0	0	4
OTU01315	Bacteria;Chloroflexi;Chloroflexi_unclassified;Chloroflexi_unclassified;Chloroflexi_unclassified;Chloroflexi_unclassified;	6	9	18	7	8	0	0	10	5	0	4	2	3	1	3	0	5	11	4	2	0	7	8	1	1	0	0
OTU01325	Bacteria;Planctomycetes;Planctomycetia;Planctomycetales;Planctomycetaceae;Planctomycetaceae_unclassified;	3	9	6	8	5	4	7	4	1	1	6	5	10	9	2	1	3	1	10	2	3	1	4	1	0	0	8
OTU01323	Bacteria;Proteobacteria;Alphaproteobacteria;Sneathiellales;Sneathiellaceae;Sneathiellaceae_unclassified;	18	3	0	4	4	0	3	1	4	4	6	1	0	4	3	3	8	12	1	5	15	6	3	6	0	0	0
OTU01327	Bacteria;Gemmatimonadetes;Gemmatimonadetes;Gemmatimonadales;Gemmatimonadaceae;Gemmatimonas;	0	1	8	4	0	2	1	0	0	2	58	2	5	3	13	0	3	0	0	0	2	5	0	5	0	0	0
OTU01324	Bacteria;Gemmatimonadetes;Gemmatimonadetes;Gemmatimonadales;Gemmatimonadaceae;Gemmatimonas;	14	1	5	7	17	0	2	8	3	1	1	3	3	0	0	6	4	6	4	9	4	2	4	6	0	0	4
OTU01328	Bacteria;Gemmatimonadetes;Gemmatimonadetes;Gemmatimonadales;Gemmatimonadaceae;Gemmatimonas;	5	10	10	8	3	0	1	3	2	3	2	1	0	3	1	6	7	6	2	8	11	9	7	1	0	5	0
OTU01322	Bacteria;Actinobacteria;Actinobacteria;Actinomycetales;Actinomycetales_unclassified;Actinomycetales_unclassified;	13	18	5	5	9	0	3	4	2	7	3	7	0	1	8	4	3	2	3	10	1	4	1	1	0	0	0
OTU01326	Bacteria;Bacteria_unclassified;Bacteria_unclassified;Bacteria_unclassified;Bacteria_unclassified;Bacteria_unclassified;	15	11	5	1	7	6	4	5	5	0	3	1	7	2	3	1	3	0	6	7	6	9	2	5	0	0	0
OTU01321	Bacteria;candidate_division_WPS-1;candidate_division_WPS-1_unclassified;candidate_division_WPS-1_unclassified;candidate_division_WPS-1_unclassified;candidate_division_WPS-1_unclassified;	1	14	4	10	2	0	7	2	5	0	2	5	11	7	6	5	13	0	4	0	2	2	3	5	0	0	4
OTU01320	Bacteria;Actinobacteria;Actinobacteria;Acidimicrobiales;Iamiaceae;Iamiaceae_unclassified;	8	3	26	7	5	2	4	0	6	1	3	5	5	6	3	8	5	0	7	4	1	1	3	1	0	0	0
OTU01331	Bacteria;Bacteroidetes;Bacteroidetes_unclassified;Bacteroidetes_unclassified;Bacteroidetes_unclassified;Bacteroidetes_unclassified;	0	2	4	11	2	0	4	1	6	2	22	2	6	3	5	2	5	0	8	9	0	1	5	3	10	0	0
OTU01329	Bacteria;Proteobacteria;Alphaproteobacteria;Rhizobiales;Rhizobiales_unclassified;Rhizobiales_unclassified;	1	5	7	4	7	3	6	8	7	0	5	8	4	6	9	3	4	5	2	0	5	5	3	2	0	2	2
OTU01332	Bacteria;Chloroflexi;Thermomicrobia;Sphaerobacterales;Sphaerobacteraceae;Sphaerobacteraceae_unclassified;	14	9	8	6	8	1	7	4	3	3	4	3	6	3	3	1	7	0	4	5	2	5	5	2	0	0	0
OTU01330	Bacteria;Chloroflexi;Thermomicrobia;Sphaerobacterales;Sphaerobacteraceae;Nitrolancea;	15	5	1	1	4	0	4	17	3	4	1	2	3	1	8	2	4	1	6	11	1	2	1	1	10	0	5
OTU01333	Bacteria;Gemmatimonadetes;Gemmatimonadetes;Gemmatimonadales;Gemmatimonadaceae;Gemmatimonas;	3	1	16	2	4	10	4	2	6	7	0	7	3	1	3	2	5	2	3	7	7	6	3	4	4	0	1
OTU01337	Bacteria;Actinobacteria;Actinobacteria;Acidimicrobiales;Iamiaceae;Iamiaceae_unclassified;	9	5	12	14	5	0	1	3	2	0	3	1	5	5	7	6	4	9	6	6	5	2	0	2	0	0	0
OTU01335	Bacteria;Proteobacteria;Alphaproteobacteria;Rhizobiales;Hyphomicrobiaceae;Hyphomicrobiaceae_unclassified;	9	10	4	5	1	1	1	5	5	3	13	4	3	1	1	9	2	5	3	4	2	7	6	2	2	3	1
OTU01334	Bacteria;Bacteria_unclassified;Bacteria_unclassified;Bacteria_unclassified;Bacteria_unclassified;Bacteria_unclassified;	0	9	9	3	3	6	2	1	1	6	9	4	10	3	11	6	3	0	5	2	3	7	5	2	0	1	1
OTU01338	Bacteria;Planctomycetes;Planctomycetia;Planctomycetales;Planctomycetaceae;Gemmata;	1	4	9	8	6	1	6	3	5	4	3	4	11	3	3	7	8	0	9	4	1	4	1	5	0	0	2
OTU01340	Bacteria;Actinobacteria;Actinobacteria;Actinomycetales;Micrococcaceae;Kocuria;	3	8	4	5	7	4	2	4	10	2	2	6	3	9	1	5	5	7	3	3	3	4	6	5	0	0	1
OTU01339	Bacteria;Planctomycetes;Planctomycetia;Planctomycetales;Planctomycetaceae;Planctomycetaceae_unclassified;	2	2	7	3	11	0	7	11	3	2	12	7	7	3	6	4	4	4	3	1	4	4	4	1	0	0	0
OTU01336	Bacteria;Acidobacteria;Acidobacteria_Gp16;Gp16;Gp16_unclassified;Gp16_unclassified;	0	9	4	8	6	11	10	5	7	0	1	7	3	4	5	2	2	2	5	3	2	5	4	3	0	0	4
OTU01348	Bacteria;Chloroflexi;Chloroflexia;Chloroflexia_unclassified;Chloroflexia_unclassified;Chloroflexia_unclassified;	1	8	2	3	1	13	3	3	7	0	5	7	12	1	4	5	6	3	10	8	1	2	3	3	0	0	0
OTU01347	Bacteria;Bacteria_unclassified;Bacteria_unclassified;Bacteria_unclassified;Bacteria_unclassified;Bacteria_unclassified;	5	7	5	5	8	0	13	8	3	0	6	8	3	3	4	6	2	1	7	7	2	2	1	5	0	0	0
OTU01345	Bacteria;Bacteroidetes;Sphingobacteriia;Sphingobacteriales;Chitinophagaceae;Chitinophagaceae_unclassified;	2	7	7	10	0	5	1	1	7	1	13	2	1	0	0	3	7	0	4	3	1	9	3	2	0	22	0
OTU01344	Bacteria;Bacteroidetes;Sphingobacteriia;Sphingobacteriales;Chitinophagaceae;Chitinophagaceae_unclassified;	2	9	6	3	0	5	11	2	3	9	12	10	8	1	2	1	3	1	0	2	2	3	2	5	8	0	1
OTU01346	Bacteria;Chloroflexi;Chloroflexi_unclassified;Chloroflexi_unclassified;Chloroflexi_unclassified;Chloroflexi_unclassified;	0	3	3	4	8	2	9	2	4	7	2	10	5	2	12	5	1	2	4	3	0	2	5	1	0	15	0
OTU01349	Bacteria;Actinobacteria;Actinobacteria;Acidimicrobiales;Acidimicrobineae_incertae_sedis;Aciditerrimonas;	11	3	4	3	21	0	0	11	0	2	1	0	5	2	0	3	2	7	2	10	2	5	6	3	0	8	0
OTU01342	Bacteria;Proteobacteria;Alphaproteobacteria;Rhodospirillales;Acetobacteraceae;Rubritepida;	1	1	0	0	1	6	0	1	5	20	6	0	0	0	0	0	0	18	0	3	6	0	1	0	0	42	0
OTU01341	Bacteria;Planctomycetes;Phycisphaerae;Phycisphaerae_unclassified;Phycisphaerae_unclassified;Phycisphaerae_unclassified;	0	10	6	7	5	6	2	6	4	2	6	6	17	2	8	2	4	2	0	3	3	4	1	3	0	0	2
OTU01343	Bacteria;Actinobacteria;Actinobacteria;Actinomycetales;Micromonosporaceae;Catelliglobosispora;	15	5	8	7	5	1	7	0	2	3	1	0	5	3	2	4	6	1	11	1	14	7	3	0	0	0	0
OTU01352	Bacteria;Planctomycetes;Planctomycetia;Planctomycetales;Planctomycetaceae;Planctomycetaceae_unclassified;	10	11	2	6	3	1	18	5	3	0	2	3	1	7	3	12	6	2	2	1	4	4	0	4	0	0	0
OTU01351	Bacteria;Chloroflexi;Anaerolineae;Anaerolineales;Anaerolineaceae;Anaerolineaceae_unclassified;	3	5	1	4	7	1	7	5	7	0	4	5	5	7	2	11	7	1	7	2	8	2	3	5	0	1	0
OTU01350	Bacteria;Actinobacteria;Actinobacteria;Acidimicrobiales;Acidimicrobineae_incertae_sedis;Aciditerrimonas;	24	2	19	4	7	0	4	5	3	0	2	2	2	6	2	3	5	0	2	10	0	2	1	5	0	0	0
OTU01354	Bacteria;Planctomycetes;Phycisphaerae;Phycisphaerae_unclassified;Phycisphaerae_unclassified;Phycisphaerae_unclassified;	3	14	5	8	2	3	1	3	4	1	4	2	11	2	7	4	8	2	6	3	0	9	6	0	0	2	0
OTU01353	Bacteria;Planctomycetes;Planctomycetia;Planctomycetales;Planctomycetaceae;Pirellula;	2	13	6	7	5	3	9	7	1	0	9	8	3	3	3	7	3	2	6	3	2	1	0	2	0	3	2
OTU01358	Bacteria;Planctomycetes;Planctomycetia;Planctomycetales;Planctomycetaceae;Pirellula;	2	5	2	10	1	4	2	10	6	1	6	6	9	4	4	5	2	0	12	6	1	0	4	2	0	5	0
OTU01362	Bacteria;Bacteria_unclassified;Bacteria_unclassified;Bacteria_unclassified;Bacteria_unclassified;Bacteria_unclassified;	0	8	0	3	0	0	5	5	2	0	4	4	11	9	14	4	10	5	3	2	2	0	15	3	0	0	0
OTU01355	Bacteria;Proteobacteria;Alphaproteobacteria;Alphaproteobacteria_incertae_sedis;Rhizomicrobium;Rhizomicrobium_unclassified;	5	3	40	2	0	0	1	1	0	0	1	1	1	5	0	1	2	0	8	3	0	24	11	0	0	0	0
OTU01359	Bacteria;Proteobacteria;Deltaproteobacteria;Deltaproteobacteria_unclassified;Deltaproteobacteria_unclassified;Deltaproteobacteria_unclassified;	2	5	18	8	2	4	2	2	1	2	4	1	6	2	5	1	7	10	7	1	5	5	2	3	0	0	4
OTU01360	Bacteria;Bacteria_unclassified;Bacteria_unclassified;Bacteria_unclassified;Bacteria_unclassified;Bacteria_unclassified;	7	6	1	4	11	0	1	7	8	3	4	4	5	5	0	8	1	6	3	3	5	10	1	5	0	1	0
OTU01356	Bacteria;Firmicutes;Firmicutes_unclassified;Firmicutes_unclassified;Firmicutes_unclassified;Firmicutes_unclassified;	0	8	0	12	0	0	0	0	2	0	20	5	10	8	0	2	10	8	9	3	7	2	3	0	0	0	0
OTU01361	Bacteria;Firmicutes;Firmicutes_unclassified;Firmicutes_unclassified;Firmicutes_unclassified;Firmicutes_unclassified;	2	6	3	2	7	1	0	3	3	2	3	7	4	4	1	4	5	7	4	7	8	10	1	4	0	11	0
OTU01357	Bacteria;Chloroflexi;Anaerolineae;Anaerolineales;Anaerolineaceae;Longilinea;	2	2	10	2	22	6	0	3	7	8	3	2	6	4	2	5	5	0	4	6	3	3	3	1	0	0	0
OTU01363	Bacteria;Acidobacteria;Acidobacteria_Gp3;Gp3;Gp3_unclassified;Gp3_unclassified;	16	22	0	0	6	1	1	10	6	8	0	0	4	2	10	1	0	8	1	9	1	0	1	1	1	0	0
OTU01364	Bacteria;Planctomycetes;Planctomycetia;Planctomycetales;Planctomycetaceae;Planctomycetaceae_unclassified;	4	4	5	7	3	0	9	3	1	3	9	11	6	9	6	3	3	2	5	2	2	6	3	3	0	0	0
OTU01367	Bacteria;Bacteroidetes;Bacteroidetes_unclassified;Bacteroidetes_unclassified;Bacteroidetes_unclassified;Bacteroidetes_unclassified;	6	2	6	9	2	4	1	5	0	0	6	8	3	1	4	6	8	9	7	8	3	1	7	2	0	0	0
OTU01365	Bacteria;Bacteroidetes;Sphingobacteriia;Sphingobacteriales;Sphingobacteriaceae;Mucilaginibacter;	3	20	0	6	4	1	4	1	1	1	19	5	0	4	3	2	3	1	7	8	6	2	2	2	0	3	0
OTU01368	Bacteria;Actinobacteria;Actinobacteria;Actinomycetales;Nocardioidaceae;Nocardioides;	2	4	3	11	9	8	3	8	7	6	0	3	5	2	3	7	8	1	1	2	6	3	3	2	0	0	1
OTU01366	Bacteria;Cyanobacteria/Chloroplast;Chloroplast;Chloroplast;Chlorophyta;Chlorophyta_unclassified;	0	9	0	6	3	6	12	2	0	0	10	3	0	5	13	4	7	4	4	9	2	0	7	2	0	0	0
OTU01370	Bacteria;Proteobacteria;Alphaproteobacteria;Rhizobiales;Bradyrhizobiaceae;Bradyrhizobiaceae_unclassified;	2	5	10	8	3	8	5	2	8	2	6	1	2	3	2	3	8	3	4	3	8	4	3	2	1	0	1
OTU01372	Bacteria;Planctomycetes;Planctomycetia;Planctomycetales;Planctomycetaceae;Thermogutta;	4	4	11	7	10	6	3	2	1	1	8	5	11	2	8	6	2	1	1	2	0	1	6	1	4	0	0
OTU01369	Bacteria;Proteobacteria;Deltaproteobacteria;Bdellovibrionales;Bdellovibrionaceae;Bdellovibrio;	0	0	0	1	0	0	61	0	3	0	2	20	0	0	3	0	0	0	3	0	1	0	0	0	13	0	0
OTU01371	Bacteria;Planctomycetes;Planctomycetia;Planctomycetales;Planctomycetaceae;Singulisphaera;	7	2	9	5	2	1	6	4	10	1	5	7	13	4	1	3	2	0	12	2	0	3	3	3	0	0	2
OTU01373	Bacteria;Proteobacteria;Proteobacteria_unclassified;Proteobacteria_unclassified;Proteobacteria_unclassified;Proteobacteria_unclassified;	0	4	16	1	0	0	6	3	0	0	2	1	2	0	50	3	2	4	5	1	2	0	0	5	0	0	0
OTU01374	Bacteria;Chloroflexi;Anaerolineae;Anaerolineales;Anaerolineaceae;Anaerolineaceae_unclassified;	3	8	7	11	6	9	0	1	4	0	5	7	4	5	6	0	5	1	9	1	2	0	0	6	0	7	0
OTU01382	Bacteria;Acidobacteria;Acidobacteria_Gp16;Gp16;Gp16_unclassified;Gp16_unclassified;	8	7	5	7	6	3	4	2	9	3	2	2	7	6	1	7	3	0	1	4	5	7	1	5	0	1	0
OTU01379	Bacteria;Chloroflexi;Chloroflexi_unclassified;Chloroflexi_unclassified;Chloroflexi_unclassified;Chloroflexi_unclassified;	4	7	7	6	2	8	3	3	3	2	2	3	1	4	4	2	2	0	6	7	4	2	8	6	5	4	1
OTU01378	Bacteria;Bacteroidetes;Sphingobacteriia;Sphingobacteriales;Chitinophagaceae;Vibrionimonas;	1	4	0	3	0	4	13	0	6	2	4	4	7	2	1	3	22	8	11	2	0	2	2	0	0	0	5
OTU01380	Bacteria;Actinobacteria;Actinobacteria;Actinomycetales;Streptosporangiaceae;Thermopolyspora;	11	4	13	3	10	10	0	5	7	0	2	0	2	1	1	2	3	0	2	12	2	9	1	4	0	0	2
OTU01376	Bacteria;Bacteroidetes;Sphingobacteriia;Sphingobacteriales;Chitinophagaceae;Chitinophagaceae_unclassified;	0	4	8	6	4	0	6	1	1	0	8	3	3	3	9	13	6	8	0	3	4	4	2	5	5	0	0
OTU01377	Bacteria;Chloroflexi;Thermomicrobia;Sphaerobacterales;Sphaerobacteraceae;Nitrolancea;	5	10	2	0	11	0	1	15	1	3	0	0	9	1	15	5	2	0	2	16	0	1	0	6	0	0	1
OTU01375	Bacteria;Chloroflexi;Anaerolineae;Anaerolineales;Anaerolineaceae;Anaerolineaceae_unclassified;	1	16	7	3	3	7	1	3	2	3	3	5	9	0	9	8	1	1	10	0	0	7	5	2	0	0	0
OTU01381	Bacteria;Acidobacteria;Acidobacteria_Gp5;Gp5;Gp5_unclassified;Gp5_unclassified;	4	0	6	7	5	8	1	3	3	2	4	5	3	14	15	4	0	2	3	5	0	6	1	5	0	0	0
OTU01385	Bacteria;Proteobacteria;Alphaproteobacteria;Alphaproteobacteria_unclassified;Alphaproteobacteria_unclassified;Alphaproteobacteria_unclassified;	1	9	4	0	0	0	0	4	4	0	4	5	0	16	4	2	2	5	2	2	24	7	9	1	0	0	0
OTU01383	Bacteria;Gemmatimonadetes;Gemmatimonadetes;Gemmatimonadales;Gemmatimonadaceae;Gemmatimonas;	2	4	1	12	1	1	3	9	5	0	2	7	7	3	3	5	2	5	4	5	11	1	0	5	0	0	7
OTU01386	Bacteria;Armatimonadetes;Armatimonadetes_gp4;Armatimonadetes_gp4_unclassified;Armatimonadetes_gp4_unclassified;Armatimonadetes_gp4_unclassified;	6	7	8	6	4	5	4	4	3	3	2	7	6	7	3	5	2	1	1	6	7	4	0	4	0	0	0
OTU01384	Bacteria;Proteobacteria;Alphaproteobacteria;Rhodobacterales;Rhodobacteraceae;Amaricoccus;	3	3	7	3	11	8	2	5	10	7	0	2	2	4	2	5	0	11	4	2	3	5	4	2	0	0	0
OTU01396	Bacteria;Candidatus_Saccharibacteria;Candidatus_Saccharibacteria_unclassified;Candidatus_Saccharibacteria_unclassified;Candidatus_Saccharibacteria_unclassified;Candidatus_Saccharibacteria_unclassified;	6	6	2	42	5	0	0	0	2	2	3	2	2	3	1	1	9	0	0	0	3	6	5	4	0	0	0
OTU01391	Bacteria;Proteobacteria;Alphaproteobacteria;Rhodospirillales;Rhodospirillaceae;Rhodospirillaceae_unclassified;	9	3	16	2	6	0	2	7	1	1	1	3	0	2	1	1	5	12	1	4	11	5	2	7	0	2	0
OTU01389	Bacteria;Bacteria_unclassified;Bacteria_unclassified;Bacteria_unclassified;Bacteria_unclassified;Bacteria_unclassified;	2	9	4	8	12	1	7	5	5	1	2	2	8	2	6	3	4	5	3	4	1	2	2	5	1	0	0
OTU01392	Bacteria;Bacteria_unclassified;Bacteria_unclassified;Bacteria_unclassified;Bacteria_unclassified;Bacteria_unclassified;	2	3	2	16	4	0	7	1	0	4	12	8	10	5	9	1	9	0	1	2	0	3	4	1	0	0	0
OTU01394	Bacteria;Parcubacteria;Parcubacteria_unclassified;Parcubacteria_unclassified;Parcubacteria_unclassified;Parcubacteria_unclassified;	0	8	5	15	2	0	7	5	2	0	3	2	4	10	3	4	3	1	6	1	1	4	8	3	7	0	0
OTU01395	Bacteria;Chloroflexi;Anaerolineae;Anaerolineales;Anaerolineaceae;Anaerolineaceae_unclassified;	0	2	3	1	0	14	6	1	8	0	5	8	5	3	12	6	0	9	2	0	0	2	1	14	0	2	0
OTU01393	Bacteria;Actinobacteria;Actinobacteria;Euzebyales;Euzebyaceae;Euzebya;	5	5	2	4	14	1	3	10	2	0	3	2	2	2	5	5	2	7	4	7	6	0	6	2	4	0	1
OTU01390	Bacteria;Proteobacteria;Gammaproteobacteria;Thiotrichales;Thiotrichaceae;Thiothrix;	0	0	0	0	0	0	0	0	0	0	0	0	0	0	0	0	0	104	0	0	0	0	0	0	0	0	0
OTU01387	Bacteria;Bacteroidetes;Sphingobacteriia;Sphingobacteriales;Sphingobacteriaceae;Parapedobacter;	0	0	0	0	0	0	0	2	0	0	102	0	0	0	0	0	0	0	0	0	0	0	0	0	0	0	0
OTU01388	Bacteria;candidate_division_WPS-1;candidate_division_WPS-1_unclassified;candidate_division_WPS-1_unclassified;candidate_division_WPS-1_unclassified;candidate_division_WPS-1_unclassified;	1	8	2	9	5	0	5	6	0	0	7	6	9	11	0	7	8	0	7	2	1	3	3	4	0	0	0
OTU01397	Bacteria;candidate_division_WPS-1;candidate_division_WPS-1_unclassified;candidate_division_WPS-1_unclassified;candidate_division_WPS-1_unclassified;candidate_division_WPS-1_unclassified;	0	8	0	6	11	4	1	7	2	0	9	6	6	7	3	2	14	0	2	4	4	3	3	2	0	0	0
OTU01400	Bacteria;Bacteria_unclassified;Bacteria_unclassified;Bacteria_unclassified;Bacteria_unclassified;Bacteria_unclassified;	0	9	0	5	5	9	0	2	5	11	8	7	11	4	0	2	3	0	1	9	1	6	1	4	0	0	0
OTU01403	Bacteria;Bacteria_unclassified;Bacteria_unclassified;Bacteria_unclassified;Bacteria_unclassified;Bacteria_unclassified;	0	7	1	5	0	1	1	6	2	4	2	6	9	5	2	2	16	5	2	7	1	11	3	3	0	0	2
OTU01399	Bacteria;Actinobacteria;Actinobacteria;Actinomycetales;Actinomycetales_unclassified;Actinomycetales_unclassified;	18	4	7	4	2	5	4	0	0	6	2	0	6	4	6	7	1	1	6	5	0	2	0	3	0	9	1
OTU01398	Bacteria;Bacteroidetes;Cytophagia;Cytophagales;Ohtaekwangia;Ohtaekwangia_unclassified;	2	4	8	14	2	4	5	0	11	0	2	4	11	1	2	0	3	3	6	5	1	1	7	2	4	0	1
OTU01401	Bacteria;Chloroflexi;Chloroflexi_unclassified;Chloroflexi_unclassified;Chloroflexi_unclassified;Chloroflexi_unclassified;	0	3	3	7	0	0	0	6	6	7	7	5	6	2	10	2	1	10	10	1	0	1	14	1	0	0	1
OTU01402	Bacteria;Bacteria_unclassified;Bacteria_unclassified;Bacteria_unclassified;Bacteria_unclassified;Bacteria_unclassified;	15	10	1	1	4	8	1	6	9	0	0	0	5	0	11	2	7	9	2	8	0	0	1	3	0	0	0
OTU01409	Bacteria;Bacteria_unclassified;Bacteria_unclassified;Bacteria_unclassified;Bacteria_unclassified;Bacteria_unclassified;	10	9	4	2	6	4	1	5	4	0	5	2	1	2	3	5	6	9	5	5	4	3	4	0	0	0	3
OTU01405	Bacteria;Bacteria_unclassified;Bacteria_unclassified;Bacteria_unclassified;Bacteria_unclassified;Bacteria_unclassified;	7	3	1	1	2	2	1	11	1	7	1	2	0	1	1	2	5	1	0	1	33	2	2	1	0	14	0
OTU01406	Bacteria;Chloroflexi;Chloroflexi_unclassified;Chloroflexi_unclassified;Chloroflexi_unclassified;Chloroflexi_unclassified;	2	6	11	5	5	0	4	5	1	3	5	4	7	7	4	2	6	0	3	1	4	8	5	1	0	0	3
OTU01404	Bacteria;Proteobacteria;Alphaproteobacteria;Rhodospirillales;Acetobacteraceae;Roseomonas;	6	8	0	5	3	0	3	4	6	6	2	2	4	8	1	3	2	6	5	10	5	3	3	2	5	0	0
OTU01407	Bacteria;Proteobacteria;Alphaproteobacteria;Rhodospirillales;Rhodospirillales_unclassified;Rhodospirillales_unclassified;	13	1	4	2	11	1	1	1	1	0	6	0	6	5	4	2	6	8	4	7	2	8	3	6	0	0	0
OTU01410	Bacteria;Bacteroidetes;Cytophagia;Cytophagales;Cytophagaceae;Pontibacter;	3	9	5	3	9	8	2	1	6	2	1	1	2	11	14	4	3	5	2	0	2	6	2	0	0	1	0
OTU01408	Bacteria;Bacteria_unclassified;Bacteria_unclassified;Bacteria_unclassified;Bacteria_unclassified;Bacteria_unclassified;	0	10	9	5	5	1	4	0	1	2	2	10	6	6	4	8	2	0	6	2	2	2	3	3	0	9	0
OTU01417	Bacteria;Chloroflexi;Caldilineae;Caldilineales;Caldilineaceae;Litorilinea;	12	10	1	6	9	0	0	4	6	0	1	4	16	0	0	1	5	0	1	9	0	9	4	3	0	0	0
OTU01419	Bacteria;Candidatus_Saccharibacteria;Candidatus_Saccharibacteria_unclassified;Candidatus_Saccharibacteria_unclassified;Candidatus_Saccharibacteria_unclassified;Candidatus_Saccharibacteria_unclassified;	0	2	0	9	0	0	8	4	0	0	51	1	4	6	4	0	2	0	2	0	0	3	5	0	0	0	0
OTU01411	Bacteria;Candidatus_Saccharibacteria;Candidatus_Saccharibacteria_unclassified;Candidatus_Saccharibacteria_unclassified;Candidatus_Saccharibacteria_unclassified;Candidatus_Saccharibacteria_unclassified;	0	0	0	33	0	0	0	0	0	0	31	1	19	6	0	0	1	0	0	1	6	1	0	1	0	1	0
OTU01413	Bacteria;Planctomycetes;Phycisphaerae;Tepidisphaerales;Tepidisphaeraceae;Tepidisphaera;	2	1	1	6	2	2	13	6	0	0	6	6	5	2	9	3	14	4	10	2	0	0	1	2	0	0	4
OTU01424	Bacteria;Planctomycetes;Planctomycetia;Planctomycetales;Planctomycetaceae;Pirellula;	7	16	2	7	5	9	7	1	4	0	2	5	4	1	5	4	5	1	2	1	1	5	2	4	0	0	1
OTU01414	Bacteria;Gemmatimonadetes;Gemmatimonadetes;Gemmatimonadales;Gemmatimonadaceae;Gemmatimonas;	6	4	0	5	0	17	0	18	1	0	0	0	8	0	7	0	5	8	0	21	0	0	0	1	0	0	0
OTU01421	Bacteria;Actinobacteria;Actinobacteria;Actinobacteria_unclassified;Actinobacteria_unclassified;Actinobacteria_unclassified;	0	5	18	2	11	6	1	4	3	2	5	0	1	7	7	5	3	2	2	3	1	2	4	7	0	0	0
OTU01412	Bacteria;candidate_division_WPS-1;candidate_division_WPS-1_unclassified;candidate_division_WPS-1_unclassified;candidate_division_WPS-1_unclassified;candidate_division_WPS-1_unclassified;	1	12	1	13	3	0	3	12	3	0	9	4	6	6	2	1	10	0	3	2	1	4	5	0	0	0	0
OTU01418	Bacteria;Chloroflexi;Anaerolineae;Anaerolineales;Anaerolineaceae;Anaerolineaceae_unclassified;	0	1	4	9	0	0	22	0	0	0	3	6	1	9	15	2	2	2	5	0	4	3	4	0	8	1	0
OTU01420	Bacteria;Planctomycetes;Planctomycetia;Planctomycetales;Planctomycetaceae;Gimesia;	6	5	6	7	0	3	0	7	6	2	5	1	10	10	4	2	7	0	6	2	1	2	3	5	0	1	0
OTU01422	Bacteria;Actinobacteria;Actinobacteria;Acidimicrobiales;Acidimicrobiales_unclassified;Acidimicrobiales_unclassified;	13	8	5	4	5	5	0	6	3	4	2	4	4	5	0	4	3	2	5	9	2	3	2	3	0	0	0
OTU01415	Bacteria;Bacteroidetes;Bacteroidetes_unclassified;Bacteroidetes_unclassified;Bacteroidetes_unclassified;Bacteroidetes_unclassified;	0	0	0	0	0	0	77	0	0	0	0	0	0	4	1	1	0	0	0	0	0	0	0	0	18	0	0
OTU01416	Bacteria;Planctomycetes;Planctomycetia;Planctomycetales;Planctomycetaceae;Planctomycetaceae_unclassified;	7	8	1	5	3	7	1	7	1	0	2	8	5	3	10	3	3	1	7	4	1	6	5	1	0	0	2
OTU01423	Bacteria;Bacteria_unclassified;Bacteria_unclassified;Bacteria_unclassified;Bacteria_unclassified;Bacteria_unclassified;	0	3	1	10	1	0	0	4	16	10	15	0	12	4	3	0	7	2	1	4	0	1	5	2	0	0	0
OTU01425	Bacteria;Planctomycetes;Phycisphaerae;Tepidisphaerales;Tepidisphaeraceae;Tepidisphaera;	3	8	7	9	8	0	3	4	1	1	10	2	14	9	1	1	3	0	2	0	3	2	0	9	0	0	0
OTU01433	Bacteria;Bacteria_unclassified;Bacteria_unclassified;Bacteria_unclassified;Bacteria_unclassified;Bacteria_unclassified;	10	4	7	2	9	6	1	2	8	0	12	3	7	6	0	15	1	0	0	1	0	1	1	4	0	0	0
OTU01427	Bacteria;Acidobacteria;Acidobacteria_Gp3;Gp3;Gp3_unclassified;Gp3_unclassified;	0	5	2	3	1	1	0	4	8	0	9	3	4	8	11	3	3	0	4	3	3	17	5	1	0	0	2
OTU01432	Bacteria;Proteobacteria;Deltaproteobacteria;Myxococcales;Nannocystaceae;Nannocystis;	0	2	7	7	7	0	2	2	3	0	1	2	2	2	0	5	1	0	1	2	9	3	2	2	13	22	3
OTU01431	Bacteria;Acidobacteria;Acidobacteria_Gp3;Candidatus_Solibacter;Candidatus_Solibacter_unclassified;Candidatus_Solibacter_unclassified;	0	3	9	6	3	0	2	3	5	7	13	5	5	3	9	2	6	1	4	5	1	4	2	2	0	0	0
OTU01428	Bacteria;Bacteria_unclassified;Bacteria_unclassified;Bacteria_unclassified;Bacteria_unclassified;Bacteria_unclassified;	0	6	0	5	4	0	4	4	3	2	10	14	11	7	1	9	4	0	6	1	1	2	6	0	0	0	0
OTU01434	Bacteria;Bacteroidetes;Cytophagia;Cytophagales;Chryseolinea;Chryseolinea_unclassified;	0	4	3	14	0	1	13	3	0	1	2	2	4	6	10	0	7	0	1	0	12	3	2	2	10	0	0
OTU01426	Bacteria;Chloroflexi;Chloroflexia;Chloroflexales;Chloroflexaceae;Chloroflexaceae_unclassified;	3	10	2	6	9	5	7	0	5	0	4	11	8	7	3	5	4	0	0	0	0	5	3	3	0	0	0
OTU01429	Bacteria;Chloroflexi;Chloroflexi_unclassified;Chloroflexi_unclassified;Chloroflexi_unclassified;Chloroflexi_unclassified;	5	4	4	1	7	13	0	5	3	0	4	0	6	2	6	3	5	4	1	4	0	4	6	10	0	3	0
OTU01430	Bacteria;Bacteria_unclassified;Bacteria_unclassified;Bacteria_unclassified;Bacteria_unclassified;Bacteria_unclassified;	11	4	3	3	2	0	0	5	2	0	1	7	3	3	1	1	3	0	7	2	6	14	4	2	0	14	2
OTU01438	Bacteria;Chloroflexi;Anaerolineae;Anaerolineales;Anaerolineaceae;Anaerolineaceae_unclassified;	1	5	4	6	2	4	4	8	5	2	3	7	6	4	8	4	5	0	6	10	5	0	0	0	0	0	0
OTU01440	Bacteria;Chloroflexi;Chloroflexi_unclassified;Chloroflexi_unclassified;Chloroflexi_unclassified;Chloroflexi_unclassified;	3	5	12	6	5	1	1	14	6	1	0	1	7	5	4	2	3	0	2	7	5	1	2	4	0	0	2
OTU01441	Bacteria;Fibrobacteres;Fibrobacteria;Fibrobacterales;Fibrobacteraceae;Fibrobacter;	4	11	3	4	9	0	1	7	9	4	10	7	5	1	2	1	3	2	4	5	2	4	0	1	0	0	0
OTU01435	Bacteria;Bacteroidetes;Sphingobacteriia;Sphingobacteriales;Chitinophagaceae;Segetibacter;	0	0	2	4	1	4	3	5	2	0	5	4	7	19	1	0	22	5	9	2	0	0	0	1	2	0	1
OTU01436	Bacteria;Proteobacteria;Deltaproteobacteria;Deltaproteobacteria_unclassified;Deltaproteobacteria_unclassified;Deltaproteobacteria_unclassified;	0	4	5	5	10	10	3	10	6	1	0	7	1	6	2	2	3	0	7	3	2	3	5	4	0	0	0
OTU01437	Bacteria;Planctomycetes;Phycisphaerae;Tepidisphaerales;Tepidisphaeraceae;Tepidisphaera;	3	3	0	1	3	0	1	1	3	10	12	5	5	10	11	6	5	0	5	9	0	3	2	1	0	0	0
OTU01439	Bacteria;Proteobacteria;Deltaproteobacteria;Myxococcales;Myxococcaceae;Aggregicoccus;	4	3	4	4	11	0	2	15	4	1	2	2	5	0	2	4	5	1	4	2	3	2	7	2	3	7	0
OTU01443	Bacteria;Proteobacteria;Deltaproteobacteria;Deltaproteobacteria_unclassified;Deltaproteobacteria_unclassified;Deltaproteobacteria_unclassified;	9	10	9	2	6	0	3	5	11	0	1	2	5	2	3	5	0	0	3	4	10	2	2	0	0	0	4
OTU01447	Bacteria;Bacteria_unclassified;Bacteria_unclassified;Bacteria_unclassified;Bacteria_unclassified;Bacteria_unclassified;	6	2	8	6	5	0	3	3	4	0	7	5	10	1	8	3	7	5	4	1	5	0	3	2	0	0	0
OTU01445	Bacteria;Proteobacteria;Alphaproteobacteria;Rhizobiales;Rhizobiales_unclassified;Rhizobiales_unclassified;	1	8	2	8	5	0	0	7	6	1	3	0	5	2	0	3	1	5	0	2	6	9	11	1	0	0	12
OTU01444	Bacteria;Candidatus_Saccharibacteria;Candidatus_Saccharibacteria_unclassified;Candidatus_Saccharibacteria_unclassified;Candidatus_Saccharibacteria_unclassified;Candidatus_Saccharibacteria_unclassified;	0	1	6	10	1	0	20	3	0	0	18	6	10	5	0	7	3	1	2	0	1	0	2	2	0	0	0
OTU01446	Bacteria;Acidobacteria;Acidobacteria_Gp3;Gp3;Gp3_unclassified;Gp3_unclassified;	8	0	6	3	2	0	1	0	7	0	4	2	6	7	3	7	7	7	3	1	0	6	13	1	2	0	2
OTU01448	Bacteria;Bacteroidetes;Bacteroidetes_unclassified;Bacteroidetes_unclassified;Bacteroidetes_unclassified;Bacteroidetes_unclassified;	1	5	5	4	3	0	3	1	3	0	7	10	5	6	5	10	14	0	6	2	0	0	2	2	0	0	4
OTU01442	Bacteria;Bacteria_unclassified;Bacteria_unclassified;Bacteria_unclassified;Bacteria_unclassified;Bacteria_unclassified;	1	7	4	11	2	0	4	3	2	2	2	7	8	5	6	1	2	2	4	5	5	0	3	7	0	0	5
OTU01454	Bacteria;Chloroflexi;Caldilineae;Caldilineales;Caldilineaceae;Litorilinea;	2	7	9	3	4	0	1	0	13	1	6	3	7	3	7	4	7	1	4	8	0	1	2	4	0	0	0
OTU01456	Bacteria;Planctomycetes;Planctomycetia;Planctomycetales;Planctomycetaceae;Pirellula;	4	10	2	7	2	4	2	3	1	8	5	5	4	7	7	8	5	0	4	1	3	3	0	2	0	0	0
OTU01452	Bacteria;Actinobacteria;Actinobacteria;Acidimicrobiales;Acidimicrobiales_unclassified;Acidimicrobiales_unclassified;	3	3	9	1	4	1	0	6	11	1	5	5	5	5	1	4	2	0	4	2	1	7	4	11	2	0	0
OTU01451	Bacteria;Chloroflexi;Thermomicrobia;Sphaerobacterales;Sphaerobacteraceae;Sphaerobacteraceae_unclassified;	2	7	1	5	3	14	5	7	1	2	4	3	11	2	3	1	2	0	4	2	4	3	1	5	0	0	5
OTU01449	Bacteria;Proteobacteria;Alphaproteobacteria;Rhodospirillales;Reyranella;Reyranella_unclassified;	11	0	4	3	11	2	7	0	0	6	6	0	2	2	2	8	2	6	0	2	1	3	1	8	3	7	0
OTU01453	Bacteria;Candidatus_Saccharibacteria;Candidatus_Saccharibacteria_unclassified;Candidatus_Saccharibacteria_unclassified;Candidatus_Saccharibacteria_unclassified;Candidatus_Saccharibacteria_unclassified;	0	4	0	3	4	0	28	0	0	2	8	5	5	8	2	2	6	1	5	1	6	0	2	5	0	0	0
OTU01455	Bacteria;Acidobacteria;Acidobacteria_Gp16;Gp16;Gp16_unclassified;Gp16_unclassified;	7	5	5	2	10	4	1	13	4	1	1	1	7	2	2	2	2	4	1	4	4	2	4	5	0	0	4
OTU01450	Bacteria;Chloroflexi;Caldilineae;Caldilineales;Caldilineaceae;Litorilinea;	5	10	3	6	1	6	2	4	1	3	3	6	6	3	4	6	5	0	7	4	2	2	5	2	0	1	0
OTU01457	Bacteria;Bacteroidetes;Sphingobacteriia;Sphingobacteriales;Chitinophagaceae;Chitinophagaceae_unclassified;	0	14	2	15	5	0	6	8	11	1	7	4	4	0	0	1	4	1	2	2	0	4	4	2	0	0	0
OTU01465	Bacteria;Actinobacteria;Actinobacteria;Actinomycetales;Micromonosporaceae;Micromonospora;	4	3	5	11	2	4	5	5	1	7	3	4	6	6	1	1	6	6	5	1	1	1	2	2	4	0	0
OTU01463	Bacteria;Chloroflexi;Caldilineae;Caldilineales;Caldilineaceae;Litorilinea;	7	14	0	0	4	0	0	3	3	13	3	0	2	1	6	3	3	12	3	10	1	7	1	0	0	0	0
OTU01464	Bacteria;Proteobacteria;Alphaproteobacteria;Rhizobiales;Rhizobiales_unclassified;Rhizobiales_unclassified;	2	4	6	4	3	6	3	5	3	1	2	4	6	4	6	6	2	3	0	9	0	2	3	4	1	7	0
OTU01459	Bacteria;Proteobacteria;Deltaproteobacteria;Myxococcales;Kofleriaceae;Kofleria;	3	4	1	9	9	3	3	6	8	4	5	1	7	3	0	3	3	0	2	5	5	3	4	4	0	0	1
OTU01460	Bacteria;Acidobacteria;Acidobacteria_Gp3;Gp3;Gp3_unclassified;Gp3_unclassified;	4	3	5	4	0	11	4	3	12	2	1	5	10	0	0	5	7	1	5	2	2	2	0	1	0	4	3
OTU01458	Bacteria;Bacteroidetes;Sphingobacteriia;Sphingobacteriales;Chitinophagaceae;Niastella;	0	6	0	5	2	4	1	3	2	0	9	6	11	4	7	9	5	6	3	3	3	1	3	0	0	1	2
OTU01462	Bacteria;Candidatus_Saccharibacteria;Candidatus_Saccharibacteria_unclassified;Candidatus_Saccharibacteria_unclassified;Candidatus_Saccharibacteria_unclassified;Candidatus_Saccharibacteria_unclassified;	2	2	6	2	4	3	1	2	4	0	10	10	6	3	14	3	7	0	1	1	0	10	0	2	0	3	0
OTU01461	Bacteria;Actinobacteria;Actinobacteria;Acidimicrobiales;Iamiaceae;Aquihabitans;	6	3	5	5	6	2	2	7	2	5	2	4	3	5	8	5	7	6	3	5	3	0	1	1	0	0	0
OTU01473	Bacteria;Actinobacteria;Actinobacteria;Solirubrobacterales;Solirubrobacteraceae;Solirubrobacter;	0	4	10	6	5	0	4	3	1	0	7	8	7	5	6	2	10	0	6	3	0	1	0	7	0	0	0
OTU01468	Bacteria;Candidatus_Saccharibacteria;Candidatus_Saccharibacteria_unclassified;Candidatus_Saccharibacteria_unclassified;Candidatus_Saccharibacteria_unclassified;Candidatus_Saccharibacteria_unclassified;	0	1	0	0	2	0	83	0	0	0	0	4	1	0	0	0	0	0	0	0	0	0	0	0	0	0	4
OTU01474	Bacteria;Bacteria_unclassified;Bacteria_unclassified;Bacteria_unclassified;Bacteria_unclassified;Bacteria_unclassified;	0	2	5	8	1	0	0	5	6	0	15	6	0	4	15	0	11	0	1	2	1	1	1	5	6	0	0
OTU01466	Bacteria;Actinobacteria;Actinobacteria;Acidimicrobiales;Acidimicrobiaceae;Ilumatobacter;	11	2	9	6	10	4	3	0	3	0	4	2	4	3	3	9	4	0	3	4	2	6	2	1	0	0	0
OTU01472	Bacteria;Actinobacteria;Actinobacteria;Acidimicrobiales;Acidimicrobiales_unclassified;Acidimicrobiales_unclassified;	4	9	6	3	8	2	3	6	8	0	2	8	2	1	5	5	4	2	0	4	3	0	1	2	0	7	0
OTU01477	Bacteria;Bacteroidetes;Bacteroidetes_unclassified;Bacteroidetes_unclassified;Bacteroidetes_unclassified;Bacteroidetes_unclassified;	3	0	2	3	0	0	1	0	2	0	5	3	1	4	5	7	3	12	1	6	0	28	2	4	0	3	0
OTU01471	Bacteria;Bacteroidetes;Sphingobacteriia;Sphingobacteriales;Sphingobacteriaceae;Olivibacter;	0	0	0	0	0	0	0	0	0	0	95	0	0	0	0	0	0	0	0	0	0	0	0	0	0	0	0
OTU01470	Bacteria;Bacteria_unclassified;Bacteria_unclassified;Bacteria_unclassified;Bacteria_unclassified;Bacteria_unclassified;	0	3	3	4	5	0	0	8	1	0	9	8	1	1	10	1	7	0	5	1	4	7	4	3	9	0	1
OTU01469	Bacteria;Proteobacteria;Alphaproteobacteria;Rhodospirillales;Acetobacteraceae;Acetobacteraceae_unclassified;	11	1	6	4	7	0	1	5	5	5	0	1	7	2	1	7	1	11	2	2	10	1	3	2	0	0	0
OTU01479	Bacteria;Bacteria_unclassified;Bacteria_unclassified;Bacteria_unclassified;Bacteria_unclassified;Bacteria_unclassified;	0	2	0	12	0	0	0	3	0	17	4	1	6	4	21	1	14	2	1	2	0	0	3	2	0	0	0
OTU01475	Bacteria;Planctomycetes;Planctomycetia;Planctomycetales;Planctomycetaceae;Aquisphaera;	1	10	2	4	8	0	7	6	0	6	1	6	6	5	3	4	3	2	5	7	0	4	4	1	0	0	0
OTU01467	Bacteria;Actinobacteria;Actinobacteria;Actinomycetales;Micromonosporaceae;Planosporangium;	17	6	7	1	2	5	0	0	6	2	5	5	4	2	3	3	3	1	7	7	2	2	1	4	0	0	0
OTU01476	Bacteria;Bacteroidetes;Cytophagia;Cytophagales;Chryseolinea;Chryseolinea_unclassified;	3	10	0	1	10	7	0	5	5	7	2	1	3	2	12	3	2	0	0	12	0	1	6	3	0	0	0
OTU01478	Bacteria;Chloroflexi;Chloroflexi_unclassified;Chloroflexi_unclassified;Chloroflexi_unclassified;Chloroflexi_unclassified;	5	4	1	15	1	0	0	0	3	0	8	4	19	1	1	2	9	3	6	6	0	0	3	1	0	3	0
OTU01484	Bacteria;Planctomycetes;Planctomycetia;Planctomycetales;Planctomycetaceae;Pirellula;	5	4	1	5	10	5	7	1	0	1	7	4	4	7	4	6	4	2	9	3	2	0	2	1	0	0	0
OTU01481	Bacteria;Proteobacteria;Alphaproteobacteria;Rhizobiales;Hyphomicrobiaceae;Hyphomicrobiaceae_unclassified;	19	5	3	1	1	11	4	1	0	4	2	0	4	2	3	5	4	3	0	4	5	1	2	4	0	0	6
OTU01483	Bacteria;Bacteroidetes;Bacteroidetes_unclassified;Bacteroidetes_unclassified;Bacteroidetes_unclassified;Bacteroidetes_unclassified;	18	2	1	4	2	0	2	7	0	0	3	8	2	0	2	6	9	0	1	5	12	4	3	2	0	0	1
OTU01488	Bacteria;Armatimonadetes;Chthonomonadetes;Chthonomonadales;Chthonomonadaceae;Chthonomonas/Armatimonadetes_gp3;	0	6	4	5	3	7	1	0	3	9	2	2	6	4	2	2	4	0	2	2	7	4	5	2	0	0	12
OTU01486	Bacteria;Proteobacteria;Alphaproteobacteria;Sneathiellales;Sneathiellaceae;Taonella;	3	2	11	7	4	7	6	1	1	1	2	2	0	1	2	12	2	3	1	2	4	7	4	8	0	0	1
OTU01487	Bacteria;Bacteria_unclassified;Bacteria_unclassified;Bacteria_unclassified;Bacteria_unclassified;Bacteria_unclassified;	0	1	1	7	11	6	27	0	1	0	1	8	0	7	7	1	7	1	0	2	3	0	1	2	0	0	0
OTU01480	Bacteria;Bacteria_unclassified;Bacteria_unclassified;Bacteria_unclassified;Bacteria_unclassified;Bacteria_unclassified;	0	8	1	9	0	0	2	4	0	0	4	11	8	9	1	3	6	0	3	2	0	2	7	1	0	13	0
OTU01482	Bacteria;Bacteroidetes;Cytophagia;Cytophagales;Ohtaekwangia;Ohtaekwangia_unclassified;	2	8	1	13	2	1	1	3	5	2	9	1	11	1	3	2	7	10	2	2	1	2	5	0	0	0	0
OTU01485	Bacteria;Chloroflexi;Ktedonobacteria;Ktedonobacterales;Ktedonobacteraceae;Ktedonobacter;	8	2	46	3	1	0	1	1	0	0	0	0	0	0	0	0	2	0	3	6	4	7	10	0	0	0	0
OTU01495	Bacteria;Armatimonadetes;Armatimonadia;Armatimonadales;Armatimonadaceae;Armatimonas/Armatimonadetes_gp1;	11	10	3	1	0	0	1	3	3	0	3	1	2	2	1	0	12	4	5	6	5	7	6	2	3	1	1
OTU01489	Bacteria;Chloroflexi;Caldilineae;Caldilineales;Caldilineaceae;Caldilineaceae_unclassified;	9	13	0	2	8	4	0	0	1	0	0	8	8	6	4	3	3	0	5	1	11	1	1	2	0	0	3
OTU01491	Bacteria;Bacteria_unclassified;Bacteria_unclassified;Bacteria_unclassified;Bacteria_unclassified;Bacteria_unclassified;	0	3	2	6	0	13	1	0	1	0	5	0	0	9	5	0	22	4	2	3	0	2	15	0	0	0	0
OTU01490	Bacteria;Planctomycetes;Planctomycetia;Planctomycetales;Planctomycetaceae;Planctomicrobium;	0	16	7	6	6	0	8	0	7	2	8	1	8	1	1	6	3	1	4	1	1	0	1	0	5	0	0
OTU01497	Bacteria;Actinobacteria;Actinobacteria;Actinobacteria_unclassified;Actinobacteria_unclassified;Actinobacteria_unclassified;	4	11	1	5	4	4	1	3	1	5	4	9	7	2	3	2	5	3	4	4	2	3	1	5	0	0	0
OTU01493	Bacteria;Chloroflexi;Anaerolineae;Anaerolineales;Anaerolineaceae;Anaerolineaceae_unclassified;	4	9	4	8	5	1	2	5	2	0	2	9	5	2	9	0	0	2	4	1	2	7	4	4	0	0	2
OTU01492	Bacteria;Candidatus_Saccharibacteria;Candidatus_Saccharibacteria_unclassified;Candidatus_Saccharibacteria_unclassified;Candidatus_Saccharibacteria_unclassified;Candidatus_Saccharibacteria_unclassified;	0	15	2	5	8	0	2	3	0	1	3	3	1	7	0	3	7	1	0	7	3	3	15	4	0	0	0
OTU01496	Bacteria;Actinobacteria;Actinobacteria;Actinomycetales;Nocardioidaceae;Nocardioides;	6	3	5	18	7	0	1	4	1	2	4	3	5	3	1	3	3	2	7	1	11	0	1	0	2	0	0
OTU01494	Bacteria;Planctomycetes;Planctomycetia;Planctomycetales;Planctomycetaceae;Pirellula;	1	12	1	6	3	2	4	12	2	0	5	6	6	3	6	2	10	0	5	2	0	1	2	1	0	1	0
OTU01501	Bacteria;Actinobacteria;Actinobacteria;Actinomycetales;Cryptosporangiaceae;Cryptosporangium;	10	4	10	1	3	2	4	2	13	0	1	2	9	4	0	3	4	0	7	0	2	1	1	1	0	3	5
OTU01498	Bacteria;Bacteroidetes;Bacteroidetes_unclassified;Bacteroidetes_unclassified;Bacteroidetes_unclassified;Bacteroidetes_unclassified;	0	0	1	6	0	11	12	2	1	1	9	2	4	2	15	13	2	1	4	5	0	1	0	0	0	0	0
OTU01504	Bacteria;Firmicutes;Firmicutes_unclassified;Firmicutes_unclassified;Firmicutes_unclassified;Firmicutes_unclassified;	0	15	5	6	0	0	4	0	5	0	11	2	1	7	1	0	6	3	3	3	2	4	13	1	0	0	0
OTU01502	Bacteria;Bacteroidetes;Sphingobacteriia;Sphingobacteriales;Sphingobacteriales_unclassified;Sphingobacteriales_unclassified;	0	13	0	4	0	0	12	2	4	0	5	7	3	6	2	1	9	0	3	7	1	2	8	3	0	0	0
OTU01506	Bacteria;Actinobacteria;Actinobacteria;Actinomycetales;Microbacteriaceae;Microbacteriaceae_unclassified;	1	8	8	3	3	1	1	4	0	0	2	12	7	12	3	2	2	0	5	1	1	0	7	9	0	0	0
OTU01503	Bacteria;Gemmatimonadetes;Gemmatimonadetes;Gemmatimonadales;Gemmatimonadaceae;Gemmatimonas;	0	5	4	1	2	6	0	4	2	2	2	2	4	1	4	2	1	5	8	0	4	10	1	1	21	0	0
OTU01500	Bacteria;Actinobacteria;Actinobacteria;Acidimicrobiales;Acidimicrobiales_unclassified;Acidimicrobiales_unclassified;	5	2	9	0	5	4	5	2	3	2	5	0	2	6	5	7	3	2	5	5	5	3	3	4	0	0	0
OTU01505	Bacteria;Armatimonadetes;Armatimonadetes_gp4;Armatimonadetes_gp4_unclassified;Armatimonadetes_gp4_unclassified;Armatimonadetes_gp4_unclassified;	3	12	16	2	1	0	3	7	5	6	1	1	5	5	2	5	4	1	0	6	1	2	1	3	0	0	0
OTU01499	Bacteria;Gemmatimonadetes;Gemmatimonadetes;Gemmatimonadales;Gemmatimonadaceae;Gemmatimonas;	2	11	12	10	2	4	4	1	0	0	3	3	3	8	0	7	3	0	4	6	3	0	1	4	0	0	1
OTU01513	Bacteria;Proteobacteria;Alphaproteobacteria;Alphaproteobacteria_incertae_sedis;Geminicoccus;Geminicoccus_unclassified;	15	2	5	2	3	8	2	7	4	0	7	3	2	3	1	2	3	2	2	4	2	5	6	1	0	0	0
OTU01514	Bacteria;Armatimonadetes;Fimbriimonadia;Fimbriimonadales;Fimbriimonadaceae;Fimbriimonas;	3	0	1	0	5	0	0	0	0	17	1	0	0	0	0	0	0	14	0	0	0	1	0	0	30	7	12
OTU01511	Bacteria;Chloroflexi;Chloroflexia;Chloroflexales;Oscillochloridaceae;Oscillochloris;	3	5	2	5	3	2	7	1	4	2	1	5	0	7	4	4	3	4	3	5	7	1	2	2	0	0	9
OTU01507	Bacteria;Bacteria_unclassified;Bacteria_unclassified;Bacteria_unclassified;Bacteria_unclassified;Bacteria_unclassified;	9	13	4	1	3	0	0	4	2	0	12	3	0	6	3	5	0	1	3	3	1	3	7	8	0	0	0
OTU01508	Bacteria;Planctomycetes;Planctomycetia;Planctomycetales;Planctomycetaceae;Zavarzinella;	7	5	6	1	6	8	2	7	0	0	4	3	3	5	6	5	1	4	3	0	0	4	4	7	0	0	0
OTU01515	Bacteria;Proteobacteria;Alphaproteobacteria;Rhizobiales;Bradyrhizobiaceae;Nitrobacter;	5	10	8	7	5	0	5	2	0	3	5	0	0	3	1	2	6	4	1	6	6	6	3	2	0	0	1
OTU01512	Bacteria;Proteobacteria;Alphaproteobacteria;Alphaproteobacteria_incertae_sedis;Geminicoccus;Geminicoccus_unclassified;	13	2	6	2	4	2	1	1	6	0	2	3	3	4	3	6	3	1	6	7	4	4	2	2	2	2	0
OTU01509	Bacteria;Bacteria_unclassified;Bacteria_unclassified;Bacteria_unclassified;Bacteria_unclassified;Bacteria_unclassified;	15	4	4	4	6	16	4	0	8	3	1	4	2	1	2	1	0	2	4	4	2	3	0	1	0	0	0
OTU01516	Bacteria;Planctomycetes;Planctomycetia;Planctomycetales;Planctomycetaceae;Pirellula;	2	14	6	6	5	3	1	4	3	0	8	6	2	5	0	6	0	0	4	0	1	0	4	1	10	0	0
OTU01510	Bacteria;Firmicutes;Firmicutes_unclassified;Firmicutes_unclassified;Firmicutes_unclassified;Firmicutes_unclassified;	7	5	5	4	8	4	0	9	4	0	0	5	3	3	12	1	2	2	1	2	0	2	1	1	0	0	10
OTU01528	Bacteria;Candidatus_Saccharibacteria;Candidatus_Saccharibacteria_unclassified;Candidatus_Saccharibacteria_unclassified;Candidatus_Saccharibacteria_unclassified;Candidatus_Saccharibacteria_unclassified;	2	5	1	10	2	0	15	2	1	0	4	12	1	3	7	5	4	0	3	6	1	1	5	0	0	0	0
OTU01530	Bacteria;Firmicutes;Bacilli;Bacillales;Thermoactinomycetaceae_1;Lihuaxuella;	8	0	0	0	0	5	0	0	10	0	0	3	26	0	2	0	3	0	0	3	0	1	0	29	0	0	0
OTU01518	Bacteria;Armatimonadetes;Armatimonadia;Armatimonadales;Armatimonadaceae;Armatimonas/Armatimonadetes_gp1;	0	0	7	2	2	0	2	1	4	6	4	12	6	4	4	3	1	3	7	2	0	3	3	4	10	0	0
OTU01519	Bacteria;Planctomycetes;Planctomycetia;Planctomycetia_unclassified;Planctomycetia_unclassified;Planctomycetia_unclassified;	0	6	9	4	0	1	0	5	3	0	0	4	6	2	6	4	9	1	7	0	5	6	1	5	2	0	4
OTU01522	Bacteria;Bacteroidetes;Flavobacteriia;Flavobacteriales;Flavobacteriaceae;Flavobacterium;	0	1	14	8	0	0	2	0	6	2	5	3	0	0	1	34	0	0	9	0	0	1	0	4	0	0	0
OTU01521	Bacteria;Planctomycetes;Planctomycetia;Planctomycetales;Planctomycetaceae;Planctomycetaceae_unclassified;	0	9	2	2	5	1	2	7	2	2	9	6	3	7	2	11	3	1	3	3	4	2	4	0	0	0	0
OTU01527	Bacteria;Bacteria_unclassified;Bacteria_unclassified;Bacteria_unclassified;Bacteria_unclassified;Bacteria_unclassified;	2	4	4	7	2	14	3	5	5	7	0	4	4	5	2	1	6	0	0	4	2	5	4	0	0	0	0
OTU01529	Bacteria;Fibrobacteres;Fibrobacteria;Fibrobacterales;Fibrobacteraceae;Fibrobacter;	3	6	12	4	2	0	2	9	0	3	5	3	2	2	4	5	2	2	2	2	9	0	5	2	0	0	4
OTU01524	Bacteria;Bacteria_unclassified;Bacteria_unclassified;Bacteria_unclassified;Bacteria_unclassified;Bacteria_unclassified;	5	1	13	2	10	9	6	3	0	4	3	2	6	3	1	1	0	7	2	0	4	7	0	1	0	0	0
OTU01517	Bacteria;Chloroflexi;Caldilineae;Caldilineales;Caldilineaceae;Litorilinea;	18	0	0	1	12	0	0	10	0	0	0	0	3	1	12	0	0	12	1	13	0	5	1	1	0	0	0
OTU01523	Bacteria;Bacteroidetes;Sphingobacteriia;Sphingobacteriales;Sphingobacteriaceae;Mucilaginibacter;	3	2	0	3	5	0	33	0	2	1	2	1	4	2	12	3	0	0	4	3	4	0	6	0	0	0	0
OTU01525	Bacteria;Bacteroidetes;Bacteroidetes_unclassified;Bacteroidetes_unclassified;Bacteroidetes_unclassified;Bacteroidetes_unclassified;	5	1	1	0	2	13	0	9	1	2	7	1	2	1	8	0	2	20	0	2	0	9	3	1	0	0	0
OTU01520	Bacteria;Bacteria_unclassified;Bacteria_unclassified;Bacteria_unclassified;Bacteria_unclassified;Bacteria_unclassified;	4	8	2	1	5	0	0	6	1	0	6	8	9	3	4	6	1	0	5	5	0	6	1	4	0	5	0
OTU01526	Bacteria;Bacteria_unclassified;Bacteria_unclassified;Bacteria_unclassified;Bacteria_unclassified;Bacteria_unclassified;	5	2	7	5	0	9	0	1	9	0	5	5	4	5	1	3	0	1	3	1	2	4	2	7	4	0	5
OTU01541	Bacteria;Actinobacteria;Actinobacteria;Actinomycetales;Thermomonosporaceae;Thermomonosporaceae_unclassified;	10	7	5	1	8	0	0	4	8	3	3	0	18	1	5	0	1	0	2	2	0	4	1	3	0	1	2
OTU01536	Bacteria;Planctomycetes;Planctomycetia;Planctomycetales;Planctomycetaceae;Pirellula;	6	4	1	6	5	5	6	12	4	1	4	5	3	1	7	0	4	0	6	0	4	1	3	1	0	0	0
OTU01543	Bacteria;Bacteroidetes;Sphingobacteriia;Sphingobacteriales;Chitinophagaceae;Terrimonas;	1	9	0	5	0	1	0	5	1	0	5	5	2	4	13	1	6	0	2	10	7	2	3	7	0	0	0
OTU01534	Bacteria;Actinobacteria;Actinobacteria;Acidimicrobiales;Acidimicrobiaceae;Ilumatobacter;	5	7	4	3	8	6	2	2	8	0	2	0	4	7	2	2	3	8	4	4	2	4	0	1	0	0	1
OTU01535	Bacteria;Bacteria_unclassified;Bacteria_unclassified;Bacteria_unclassified;Bacteria_unclassified;Bacteria_unclassified;	2	7	2	5	5	0	0	1	0	0	7	7	33	5	1	2	6	0	0	0	2	0	1	3	0	0	0
OTU01545	Bacteria;Acidobacteria;Acidobacteria_Gp1;Gp1;Gp1_unclassified;Gp1_unclassified;	0	3	6	3	3	11	2	0	2	0	3	1	8	4	4	6	4	0	9	6	2	5	0	7	0	0	0
OTU01539	Bacteria;Armatimonadetes;Chthonomonadetes;Chthonomonadales;Chthonomonadaceae;Chthonomonas/Armatimonadetes_gp3;	2	9	4	7	5	4	7	0	2	2	1	3	6	1	1	9	1	3	1	1	8	3	4	5	0	0	0
OTU01537	Bacteria;Bacteria_unclassified;Bacteria_unclassified;Bacteria_unclassified;Bacteria_unclassified;Bacteria_unclassified;	2	6	0	4	4	4	0	8	8	5	1	0	5	2	5	1	5	6	3	1	0	4	0	3	0	6	6
OTU01532	Bacteria;candidate_division_WPS-1;candidate_division_WPS-1_unclassified;candidate_division_WPS-1_unclassified;candidate_division_WPS-1_unclassified;candidate_division_WPS-1_unclassified;	3	5	3	9	2	3	4	0	1	0	5	3	9	4	1	5	10	0	9	2	1	1	4	4	0	0	1
OTU01533	Bacteria;candidate_division_WPS-1;candidate_division_WPS-1_unclassified;candidate_division_WPS-1_unclassified;candidate_division_WPS-1_unclassified;candidate_division_WPS-1_unclassified;	1	9	3	3	8	1	1	7	3	3	6	6	7	6	4	1	5	1	10	0	1	1	1	1	0	0	0
OTU01544	Bacteria;Proteobacteria;Deltaproteobacteria;Myxococcales;Kofleriaceae;Kofleria;	5	1	7	2	5	3	2	8	6	3	1	2	5	4	2	1	3	7	4	4	7	4	0	3	0	0	0
OTU01542	Bacteria;Proteobacteria;Alphaproteobacteria;Rhizobiales;Hyphomicrobiaceae;Hyphomicrobium;	3	6	1	2	2	0	4	3	3	8	4	2	4	3	4	5	2	1	2	7	6	5	3	6	2	0	1
OTU01531	Bacteria;Proteobacteria;Alphaproteobacteria;Rhodospirillales;Reyranella;Reyranella_unclassified;	5	8	6	0	1	2	2	2	1	6	13	2	4	1	2	4	6	6	0	1	3	0	8	2	4	0	0
OTU01540	Bacteria;Bacteroidetes;Flavobacteriia;Flavobacteriales;Flavobacteriaceae;Flavobacterium;	0	0	3	3	0	6	18	0	7	7	0	5	1	0	26	1	2	0	1	0	0	6	2	1	0	0	0
OTU01538	Bacteria;Actinobacteria;Actinobacteria;Actinomycetales;Nocardioidaceae;Nocardioides;	3	2	4	7	7	0	3	5	6	2	6	4	1	3	3	2	5	1	3	5	4	4	2	4	0	0	3
OTU01548	Bacteria;Chloroflexi;Anaerolineae;Anaerolineales;Anaerolineaceae;Anaerolineaceae_unclassified;	1	7	4	1	5	6	5	1	3	1	3	1	4	4	6	6	2	10	1	0	7	2	1	2	0	1	4
OTU01547	Bacteria;Actinobacteria;Actinobacteria;Actinomycetales;Intrasporangiaceae;Terrabacter;	4	7	2	3	8	3	6	4	2	6	0	1	3	6	3	2	1	6	8	2	5	0	1	3	0	0	2
OTU01546	Bacteria;Actinobacteria;Actinobacteria;Acidimicrobiales;Acidimicrobineae_incertae_sedis;Aciditerrimonas;	0	6	2	6	5	5	5	4	5	0	2	3	4	3	4	6	3	0	6	0	3	2	1	1	12	0	0
OTU01549	Bacteria;Proteobacteria;Alphaproteobacteria;Rhodobacterales;Rhodobacteraceae;Rhodobacteraceae_unclassified;	7	6	3	2	8	3	2	7	8	0	7	4	1	6	1	5	1	5	2	5	2	3	0	0	0	0	0
OTU01558	Bacteria;Gemmatimonadetes;Gemmatimonadetes;Gemmatimonadales;Gemmatimonadaceae;Gemmatimonas;	0	5	5	3	2	7	5	2	4	1	0	4	0	8	0	7	1	7	3	2	9	1	0	1	0	8	2
OTU01556	Bacteria;Proteobacteria;Alphaproteobacteria;Caulobacterales;Caulobacteraceae;Brevundimonas;	1	1	0	0	0	2	1	2	1	8	0	1	0	0	0	0	0	2	0	0	0	0	0	1	35	12	20
OTU01552	Bacteria;Planctomycetes;Planctomycetia;Planctomycetales;Planctomycetaceae;Gemmata;	0	3	9	11	16	0	1	1	2	4	3	4	6	3	3	1	7	0	7	2	1	0	3	0	0	0	0
OTU01553	Bacteria;Chloroflexi;Anaerolineae;Anaerolineales;Anaerolineaceae;Anaerolineaceae_unclassified;	8	13	0	0	0	1	0	10	0	0	0	0	2	0	41	0	2	3	0	7	0	0	0	0	0	0	0
OTU01557	Bacteria;Chloroflexi;Anaerolineae;Anaerolineales;Anaerolineaceae;Anaerolineaceae_unclassified;	19	5	0	1	0	0	0	18	1	3	1	0	0	0	20	0	1	0	0	13	0	3	2	0	0	0	0
OTU01554	Bacteria;Proteobacteria;Alphaproteobacteria;Rhodospirillales;Rhodospirillaceae;Dongia;	6	8	1	0	6	9	1	6	2	8	2	5	5	1	2	2	1	3	1	5	0	4	1	4	4	0	0
OTU01551	Bacteria;Actinobacteria;Actinobacteria;Actinomycetales;Micrococcaceae;Kocuria;	6	3	1	3	8	2	2	8	1	2	1	8	1	14	2	1	3	2	1	1	3	1	4	2	0	0	7
OTU01550	Bacteria;Actinobacteria;Actinobacteria;Acidimicrobiales;Acidimicrobineae_incertae_sedis;Aciditerrimonas;	6	11	8	5	12	0	2	5	2	0	1	3	4	3	5	0	5	0	4	4	1	3	0	3	0	0	0
OTU01555	Bacteria;Proteobacteria;Alphaproteobacteria;Rhodospirillales;Rhodospirillaceae;Rhodospirillaceae_unclassified;	3	9	10	5	1	1	2	0	1	4	5	1	1	2	0	2	3	2	7	1	5	2	6	3	0	7	4
OTU01567	Bacteria;Chloroflexi;Thermomicrobia;Sphaerobacterales;Sphaerobacteraceae;Sphaerobacteraceae_unclassified;	5	3	7	4	2	1	5	1	3	0	3	7	8	4	6	0	5	3	3	4	3	1	3	4	0	0	1
OTU01566	Bacteria;Actinobacteria;Actinobacteria;Actinobacteria_unclassified;Actinobacteria_unclassified;Actinobacteria_unclassified;	7	6	13	3	3	0	1	0	5	3	4	7	0	2	2	10	2	0	4	1	2	6	1	4	0	0	0
OTU01569	Bacteria;Actinobacteria;Actinobacteria;Actinomycetales;Geodermatophilaceae;Modestobacter;	1	3	8	5	3	5	1	2	3	0	7	2	9	4	2	2	0	1	5	6	10	0	1	1	0	5	0
OTU01559	Bacteria;Bacteroidetes;Bacteroidetes_unclassified;Bacteroidetes_unclassified;Bacteroidetes_unclassified;Bacteroidetes_unclassified;	0	19	2	2	2	1	0	0	0	0	11	5	0	12	6	4	1	0	4	0	3	5	8	1	0	0	0
OTU01568	Bacteria;Bacteroidetes;Sphingobacteriia;Sphingobacteriales;Chitinophagaceae;Chitinophagaceae_unclassified;	0	0	3	2	0	0	9	0	0	0	4	0	0	6	1	2	3	3	1	1	19	0	14	1	0	17	0
OTU01560	Bacteria;Bacteria_unclassified;Bacteria_unclassified;Bacteria_unclassified;Bacteria_unclassified;Bacteria_unclassified;	3	5	3	3	2	4	3	5	4	0	6	2	4	3	1	4	6	2	5	7	1	0	5	8	0	0	0
OTU01562	Bacteria;Bacteria_unclassified;Bacteria_unclassified;Bacteria_unclassified;Bacteria_unclassified;Bacteria_unclassified;	1	3	0	9	0	0	0	1	0	0	20	9	9	1	4	1	13	0	1	0	0	7	6	1	0	0	0
OTU01564	Bacteria;Bacteria_unclassified;Bacteria_unclassified;Bacteria_unclassified;Bacteria_unclassified;Bacteria_unclassified;	0	2	0	13	1	0	14	1	3	0	0	8	1	6	0	5	0	0	4	7	6	0	2	0	9	0	4
OTU01570	Bacteria;Bacteria_unclassified;Bacteria_unclassified;Bacteria_unclassified;Bacteria_unclassified;Bacteria_unclassified;	8	3	4	0	3	0	4	1	7	5	2	2	4	6	1	8	4	0	4	9	5	2	0	4	0	0	0
OTU01561	Bacteria;Bacteroidetes;Sphingobacteriia;Sphingobacteriales;Chitinophagaceae;Chitinophagaceae_unclassified;	0	3	1	28	2	2	6	2	2	0	5	4	0	5	1	0	0	3	3	1	1	0	0	2	0	0	15
OTU01565	Bacteria;Chloroflexi;Caldilineae;Caldilineales;Caldilineaceae;Litorilinea;	0	5	5	0	4	3	1	0	4	0	2	2	7	1	8	4	16	9	3	4	6	0	1	1	0	0	0
OTU01563	Bacteria;Armatimonadetes;Armatimonadetes_gp4;Armatimonadetes_gp4_unclassified;Armatimonadetes_gp4_unclassified;Armatimonadetes_gp4_unclassified;	17	2	8	3	6	2	3	0	11	0	0	1	3	4	3	1	2	0	2	6	5	1	1	5	0	0	0
OTU01572	Bacteria;Proteobacteria;Alphaproteobacteria;Rhizobiales;Rhizobiales_unclassified;Rhizobiales_unclassified;	1	1	5	5	1	7	3	1	0	2	8	4	9	2	0	6	1	2	4	8	0	10	2	3	0	0	0
OTU01580	Bacteria;Planctomycetes;Phycisphaerae;Tepidisphaerales;Tepidisphaeraceae;Tepidisphaera;	1	10	1	11	6	2	4	2	2	8	6	5	6	2	0	2	5	0	5	0	0	3	4	0	0	0	0
OTU01576	Bacteria;Bacteroidetes;Sphingobacteriia;Sphingobacteriales;Chitinophagaceae;Chitinophaga;	0	5	2	5	0	3	0	0	3	2	23	3	0	0	2	6	10	6	4	5	1	3	2	0	0	0	0
OTU01575	Bacteria;Actinobacteria;Actinobacteria;Actinomycetales;Actinomycetales_unclassified;Actinomycetales_unclassified;	12	2	3	0	1	6	0	4	3	0	7	0	4	4	8	4	10	8	0	4	2	2	1	0	0	0	0
OTU01581	Bacteria;Chloroflexi;Thermomicrobia;Sphaerobacterales;Sphaerobacteraceae;Sphaerobacteraceae_unclassified;	3	5	2	2	2	5	0	6	3	2	1	6	6	2	4	6	3	0	4	10	0	1	3	6	0	0	3
OTU01571	Bacteria;Bacteria_unclassified;Bacteria_unclassified;Bacteria_unclassified;Bacteria_unclassified;Bacteria_unclassified;	0	2	4	5	1	0	2	7	0	2	3	2	1	8	1	1	7	6	2	7	5	1	6	7	0	1	4
OTU01573	Bacteria;Gemmatimonadetes;Gemmatimonadetes;Gemmatimonadales;Gemmatimonadaceae;Gemmatimonas;	2	0	1	3	3	2	1	2	1	2	1	2	1	2	0	2	0	4	1	3	4	0	2	1	0	44	1
OTU01583	Bacteria;Planctomycetes;Planctomycetia;Planctomycetales;Planctomycetaceae;Planctomycetaceae_unclassified;	6	8	1	8	0	1	2	2	3	0	2	8	14	3	4	3	4	1	3	3	0	1	0	1	1	2	4
OTU01578	Bacteria;Planctomycetes;Planctomycetia;Planctomycetales;Planctomycetaceae;Thermogutta;	6	2	3	9	3	0	2	4	1	1	10	9	12	3	1	3	2	0	4	1	0	6	1	2	0	0	0
OTU01579	Bacteria;Proteobacteria;Alphaproteobacteria;Caulobacterales;Caulobacteraceae;Brevundimonas;	1	0	1	9	4	5	4	3	4	13	3	6	1	1	2	7	5	5	0	0	1	0	2	4	3	0	1
OTU01577	Bacteria;Proteobacteria;Deltaproteobacteria;Bdellovibrionales;Bdellovibrionaceae;Vampirovibrio;	0	0	2	3	2	11	9	2	3	0	3	5	3	4	15	5	2	0	7	4	0	0	1	4	0	0	0
OTU01574	Bacteria;Armatimonadetes;Chthonomonadetes;Chthonomonadales;Chthonomonadaceae;Chthonomonas/Armatimonadetes_gp3;	2	16	4	10	8	0	1	0	1	4	2	0	0	7	0	1	11	4	3	0	6	0	3	0	0	0	2
OTU01582	Bacteria;Chloroflexi;Ktedonobacteria;Ktedonobacterales;Ktedonobacterales_unclassified;Ktedonobacterales_unclassified;	0	13	8	3	0	0	7	3	0	0	3	5	5	6	3	2	6	0	3	0	6	2	2	4	0	0	4
OTU01588	Bacteria;Planctomycetes;Phycisphaerae;Phycisphaerae_unclassified;Phycisphaerae_unclassified;Phycisphaerae_unclassified;	1	7	1	3	3	4	1	6	3	0	4	3	10	4	9	5	2	4	4	1	3	3	3	0	0	0	0
OTU01591	Bacteria;Actinobacteria;Actinobacteria;Actinomycetales;Pseudonocardiaceae;Pseudonocardia;	6	4	7	4	4	10	3	2	4	0	2	2	5	3	1	0	3	2	4	3	6	1	0	3	0	0	5
OTU01593	Bacteria;Bacteria_unclassified;Bacteria_unclassified;Bacteria_unclassified;Bacteria_unclassified;Bacteria_unclassified;	22	2	2	3	14	0	0	9	3	0	0	0	1	0	5	0	3	7	2	7	0	0	2	0	0	2	0
OTU01585	Bacteria;Planctomycetes;Planctomycetia;Planctomycetales;Planctomycetaceae;Pirellula;	3	7	2	3	1	0	5	4	4	0	4	9	4	3	4	2	4	0	10	1	7	3	2	2	0	0	0
OTU01584	Bacteria;Bacteroidetes;Sphingobacteriia;Sphingobacteriales;Chitinophagaceae;Chitinophagaceae_unclassified;	3	8	1	2	0	0	2	0	0	8	6	8	1	8	2	4	2	2	4	3	2	7	10	1	0	0	0
OTU01592	Bacteria;Candidatus_Saccharibacteria;Candidatus_Saccharibacteria_unclassified;Candidatus_Saccharibacteria_unclassified;Candidatus_Saccharibacteria_unclassified;Candidatus_Saccharibacteria_unclassified;	10	20	0	3	2	0	0	1	0	8	5	0	0	1	0	7	5	0	1	1	0	1	12	5	0	0	2
OTU01590	Bacteria;Chloroflexi;Chloroflexi_unclassified;Chloroflexi_unclassified;Chloroflexi_unclassified;Chloroflexi_unclassified;	7	10	12	4	2	1	4	2	7	0	6	3	4	4	0	2	0	0	9	1	3	1	1	1	0	0	0
OTU01595	Bacteria;Actinobacteria;Actinobacteria;Acidimicrobiales;Acidimicrobineae_incertae_sedis;Aciditerrimonas;	16	4	3	0	7	0	1	4	4	4	2	0	7	4	4	2	4	4	3	7	1	0	1	2	0	0	0
OTU01594	Bacteria;Candidatus_Saccharibacteria;Candidatus_Saccharibacteria_unclassified;Candidatus_Saccharibacteria_unclassified;Candidatus_Saccharibacteria_unclassified;Candidatus_Saccharibacteria_unclassified;	0	3	0	2	5	12	3	1	0	0	4	3	1	3	0	2	4	0	0	0	2	32	0	5	2	0	0
OTU01587	Bacteria;Bacteria_unclassified;Bacteria_unclassified;Bacteria_unclassified;Bacteria_unclassified;Bacteria_unclassified;	0	4	4	3	2	2	1	6	5	0	5	6	5	2	5	3	7	0	3	8	0	2	8	3	0	0	0
OTU01589	Bacteria;Chloroflexi;Anaerolineae;Anaerolineales;Anaerolineaceae;Anaerolineaceae_unclassified;	3	3	7	7	2	2	3	3	0	0	3	2	6	5	1	1	1	1	3	3	5	2	13	4	3	0	1
OTU01586	Bacteria;Bacteria_unclassified;Bacteria_unclassified;Bacteria_unclassified;Bacteria_unclassified;Bacteria_unclassified;	7	4	2	8	1	5	10	2	0	0	3	2	9	5	2	3	3	0	4	2	5	1	2	4	0	0	0
OTU01609	Bacteria;Planctomycetes;Planctomycetia;Planctomycetales;Planctomycetaceae;Planctomycetaceae_unclassified;	0	3	7	2	0	0	2	1	2	0	13	6	2	5	11	0	0	0	2	2	3	2	1	6	13	0	0
OTU01605	Bacteria;Bacteroidetes;Flavobacteriia;Flavobacteriales;Flavobacteriaceae;Flavobacterium;	0	8	1	1	0	0	15	1	5	1	11	1	0	13	11	2	3	0	0	0	1	3	3	3	0	0	0
OTU01614	Bacteria;Candidatus_Saccharibacteria;Candidatus_Saccharibacteria_unclassified;Candidatus_Saccharibacteria_unclassified;Candidatus_Saccharibacteria_unclassified;Candidatus_Saccharibacteria_unclassified;	0	0	0	7	1	5	15	4	1	0	2	22	0	4	1	8	0	0	1	2	3	1	0	3	0	0	3
OTU01606	Bacteria;Parcubacteria;Parcubacteria_unclassified;Parcubacteria_unclassified;Parcubacteria_unclassified;Parcubacteria_unclassified;	0	0	0	1	1	0	2	0	1	0	2	2	1	1	71	0	0	0	0	0	0	0	1	0	0	0	0
OTU01616	Bacteria;Firmicutes;Firmicutes_unclassified;Firmicutes_unclassified;Firmicutes_unclassified;Firmicutes_unclassified;	5	1	3	2	5	0	3	6	9	1	3	7	5	4	2	2	2	8	6	2	2	0	4	1	0	0	0
OTU01599	Bacteria;Chloroflexi;Anaerolineae;Anaerolineales;Anaerolineaceae;Anaerolineaceae_unclassified;	6	6	2	4	5	1	0	11	2	4	8	2	4	0	10	4	4	0	0	5	2	0	3	0	0	0	0
OTU01597	Bacteria;Bacteria_unclassified;Bacteria_unclassified;Bacteria_unclassified;Bacteria_unclassified;Bacteria_unclassified;	12	9	2	5	8	6	1	1	2	1	1	1	3	7	2	3	0	3	3	1	7	0	3	2	0	0	0
OTU01611	Bacteria;Armatimonadetes;Armatimonadetes_gp4;Armatimonadetes_gp4_unclassified;Armatimonadetes_gp4_unclassified;Armatimonadetes_gp4_unclassified;	14	4	0	0	3	5	1	3	8	0	0	0	5	0	14	0	6	7	3	3	0	1	0	2	0	4	0
OTU01598	Bacteria;Armatimonadetes;Armatimonadetes_gp4;Armatimonadetes_gp4_unclassified;Armatimonadetes_gp4_unclassified;Armatimonadetes_gp4_unclassified;	4	4	4	2	6	11	2	3	3	0	2	3	7	3	5	0	2	2	0	5	1	3	2	1	8	0	0
OTU01612	Bacteria;Bacteroidetes;Flavobacteriia;Flavobacteriales;Flavobacteriaceae;Flavobacterium;	0	0	0	1	0	5	21	8	17	4	2	4	2	2	0	1	2	1	0	3	0	7	0	3	0	0	0
OTU01613	Bacteria;Acidobacteria;Acidobacteria_Gp16;Gp16;Gp16_unclassified;Gp16_unclassified;	4	5	2	2	8	0	0	7	2	1	6	1	6	5	6	3	4	7	0	3	0	6	2	3	0	0	0
OTU01610	Bacteria;Acidobacteria;Acidobacteria_Gp1;Acidobacteria_Gp1_unclassified;Acidobacteria_Gp1_unclassified;Acidobacteria_Gp1_unclassified;	3	1	20	1	1	5	0	2	0	5	0	4	0	1	0	2	2	0	3	3	4	17	9	0	0	0	0
OTU01608	Bacteria;Actinobacteria;Actinobacteria;Euzebyales;Euzebyaceae;Euzebya;	13	3	1	2	16	0	4	5	1	0	0	1	4	2	0	4	0	7	1	4	4	2	3	0	1	0	5
OTU01602	Bacteria;Bacteroidetes;Sphingobacteriia;Sphingobacteriales;Chitinophagaceae;Flavitalea;	1	7	1	9	1	2	4	4	1	5	1	4	4	2	5	7	5	0	3	3	5	4	5	0	0	0	0
OTU01601	Bacteria;Actinobacteria;Actinobacteria;Actinomycetales;Nocardiaceae;Smaragdicoccus;	3	2	9	1	0	3	1	2	6	2	0	6	3	2	8	2	4	0	10	6	6	1	1	4	0	0	1
OTU01596	Bacteria;Acidobacteria;Acidobacteria_Gp3;Gp3;Gp3_unclassified;Gp3_unclassified;	5	2	4	5	1	1	1	5	6	0	2	2	17	0	1	1	4	1	2	5	0	1	2	4	0	9	2
OTU01615	Bacteria;Planctomycetes;Planctomycetia;Planctomycetales;Planctomycetaceae;Singulisphaera;	3	3	2	10	9	3	5	3	3	0	11	3	4	1	1	3	4	0	7	0	5	2	1	0	0	0	0
OTU01617	Bacteria;Gemmatimonadetes;Gemmatimonadetes;Gemmatimonadales;Gemmatimonadaceae;Gemmatimonas;	1	8	9	4	2	4	1	5	1	0	2	5	4	2	5	6	2	6	1	5	5	0	2	3	0	0	0
OTU01600	Bacteria;Actinobacteria;Actinobacteria;Actinomycetales;Cryptosporangiaceae;Jatrophihabitans;	5	0	13	4	0	6	2	1	3	0	8	2	6	0	1	1	3	1	6	2	4	5	1	7	2	0	0
OTU01603	Bacteria;Bacteroidetes;Sphingobacteriia;Sphingobacteriales;Chitinophagaceae;Chitinophagaceae_unclassified;	1	0	2	9	1	0	3	2	8	8	13	6	0	3	5	3	6	1	3	2	0	3	0	4	0	0	0
OTU01607	Bacteria;Planctomycetes;Planctomycetia;Planctomycetales;Planctomycetaceae;Planctomycetaceae_unclassified;	1	12	5	4	0	3	4	7	5	0	5	5	13	2	3	1	3	0	3	3	1	0	1	2	0	0	0
OTU01604	Bacteria;Chloroflexi;Chloroflexia;Chloroflexales;Chloroflexaceae;Roseiflexus;	0	4	6	6	9	1	6	7	8	1	3	2	0	5	3	2	3	6	1	3	1	2	0	4	0	0	0
OTU01627	Bacteria;Bacteroidetes;Sphingobacteriia;Sphingobacteriales;Chitinophagaceae;Chitinophagaceae_unclassified;	0	5	0	3	0	2	18	5	9	2	2	2	7	4	4	0	3	1	0	0	4	3	2	0	4	1	1
OTU01620	Bacteria;Actinobacteria;Actinobacteria;Actinomycetales;Nocardioidaceae;Nocardioides;	3	2	7	4	6	2	4	8	2	3	4	3	3	2	0	7	4	1	5	1	1	3	1	5	0	0	1
OTU01623	Bacteria;Planctomycetes;Planctomycetia;Planctomycetales;Planctomycetaceae;Pirellula;	6	7	5	4	2	3	4	1	3	1	6	2	1	6	3	2	5	1	6	2	1	2	4	3	2	0	0
OTU01626	Bacteria;Chloroflexi;Chloroflexi_unclassified;Chloroflexi_unclassified;Chloroflexi_unclassified;Chloroflexi_unclassified;	10	7	0	0	2	0	0	9	3	0	0	2	12	2	6	0	12	4	0	9	0	0	3	1	0	0	0
OTU01625	Bacteria;Planctomycetes;Planctomycetia;Planctomycetales;Planctomycetaceae;Planctomycetaceae_unclassified;	1	7	4	1	0	0	0	6	5	2	7	9	1	3	3	7	3	1	1	1	1	2	0	2	10	5	0
OTU01621	Bacteria;Chloroflexi;Chloroflexi_unclassified;Chloroflexi_unclassified;Chloroflexi_unclassified;Chloroflexi_unclassified;	6	8	1	2	2	1	8	2	0	3	1	7	5	3	0	3	2	2	4	5	6	1	1	3	0	0	6
OTU01622	Bacteria;Proteobacteria;Proteobacteria_unclassified;Proteobacteria_unclassified;Proteobacteria_unclassified;Proteobacteria_unclassified;	0	2	0	8	2	6	25	4	0	0	5	5	3	1	4	2	0	1	2	2	0	2	1	2	0	0	5
OTU01619	Bacteria;Acidobacteria;Acidobacteria_Gp3;Gp3;Gp3_unclassified;Gp3_unclassified;	9	1	4	3	2	0	0	4	6	2	4	1	6	2	3	1	5	5	2	3	0	7	5	4	0	2	1
OTU01618	Bacteria;Chloroflexi;Thermomicrobia;Sphaerobacterales;Sphaerobacteraceae;Sphaerobacteraceae_unclassified;	3	4	1	1	7	6	3	3	5	1	1	3	5	0	10	0	2	0	3	7	3	0	0	1	0	5	8
OTU01624	Bacteria;Actinobacteria;Actinobacteria;Acidimicrobiales;Acidimicrobiaceae;Ilumatobacter;	10	6	5	0	4	2	6	5	2	3	2	2	2	1	2	1	0	4	0	1	5	2	5	12	0	0	0
OTU01630	Bacteria;Bacteria_unclassified;Bacteria_unclassified;Bacteria_unclassified;Bacteria_unclassified;Bacteria_unclassified;	3	3	0	6	2	7	2	3	3	0	4	8	6	0	5	4	2	2	1	7	3	5	0	5	0	0	0
OTU01634	Bacteria;Candidatus_Saccharibacteria;Candidatus_Saccharibacteria_unclassified;Candidatus_Saccharibacteria_unclassified;Candidatus_Saccharibacteria_unclassified;Candidatus_Saccharibacteria_unclassified;	0	4	2	2	0	0	0	5	2	0	2	0	0	1	0	5	2	3	0	1	1	1	1	2	0	47	0
OTU01642	Bacteria;Proteobacteria;Alphaproteobacteria;Rhizobiales;Methylobacteriaceae;Psychroglaciecola;	19	2	0	8	0	0	0	2	1	1	7	2	8	4	1	3	3	0	5	0	6	2	0	0	0	0	7
OTU01641	Bacteria;Bacteroidetes;Bacteroidetes_unclassified;Bacteroidetes_unclassified;Bacteroidetes_unclassified;Bacteroidetes_unclassified;	0	7	4	7	1	1	1	0	1	8	8	7	3	1	5	2	2	4	3	8	0	7	1	0	0	0	0
OTU01632	Bacteria;Candidatus_Saccharibacteria;Candidatus_Saccharibacteria_unclassified;Candidatus_Saccharibacteria_unclassified;Candidatus_Saccharibacteria_unclassified;Candidatus_Saccharibacteria_unclassified;	2	9	0	0	3	3	0	7	3	21	3	2	3	2	3	0	0	8	0	6	0	3	0	3	0	0	0
OTU01645	Bacteria;Planctomycetes;Planctomycetia;Planctomycetales;Planctomycetaceae;Gemmata;	0	4	4	6	7	0	0	11	5	0	4	4	5	4	5	1	4	0	4	6	0	4	3	0	0	0	0
OTU01628	Bacteria;Actinobacteria;Actinobacteria;Actinomycetales;Streptosporangiaceae;Nonomuraea;	6	1	1	0	8	0	3	2	7	1	2	1	6	4	0	2	2	4	1	5	12	3	3	2	0	0	5
OTU01638	Bacteria;Bacteria_unclassified;Bacteria_unclassified;Bacteria_unclassified;Bacteria_unclassified;Bacteria_unclassified;	2	5	2	5	4	0	0	0	6	0	2	4	3	11	3	8	3	4	2	1	0	6	5	4	0	1	0
OTU01643	Bacteria;Planctomycetes;Planctomycetia;Planctomycetales;Planctomycetaceae;Thermogutta;	2	7	5	6	7	2	7	2	1	0	4	2	4	3	6	7	1	4	5	3	0	0	0	2	0	0	1
OTU01640	Bacteria;Proteobacteria;Alphaproteobacteria;Rhizobiales;Rhizobiales_incertae_sedis;Alsobacter;	8	2	1	1	10	3	5	2	4	0	4	3	1	2	2	5	5	3	2	2	8	0	1	3	4	0	0
OTU01635	Bacteria;Bacteria_unclassified;Bacteria_unclassified;Bacteria_unclassified;Bacteria_unclassified;Bacteria_unclassified;	0	6	1	3	1	0	0	4	6	4	10	1	11	3	3	0	0	7	4	1	2	7	4	0	0	0	3
OTU01636	Bacteria;Planctomycetes;Phycisphaerae;Phycisphaerae_unclassified;Phycisphaerae_unclassified;Phycisphaerae_unclassified;	3	6	0	4	2	2	0	13	1	0	4	0	7	1	12	0	4	0	2	2	6	1	7	0	0	2	2
OTU01637	Bacteria;candidate_division_WPS-1;candidate_division_WPS-1_unclassified;candidate_division_WPS-1_unclassified;candidate_division_WPS-1_unclassified;candidate_division_WPS-1_unclassified;	0	9	2	2	2	2	1	2	4	4	10	6	9	6	2	5	5	0	1	1	0	4	2	2	0	0	0
OTU01646	Bacteria;Actinobacteria;Actinobacteria;Acidimicrobiales;Iamiaceae;Iamia;	9	5	4	4	3	4	2	0	5	5	0	2	8	3	1	3	1	0	7	4	4	1	1	5	0	0	0
OTU01647	Bacteria;Bacteria_unclassified;Bacteria_unclassified;Bacteria_unclassified;Bacteria_unclassified;Bacteria_unclassified;	0	7	0	5	0	0	1	6	0	0	8	0	0	0	0	2	11	1	2	7	2	7	20	1	0	0	1
OTU01629	Bacteria;Firmicutes;Firmicutes_unclassified;Firmicutes_unclassified;Firmicutes_unclassified;Firmicutes_unclassified;	8	2	2	6	12	0	4	7	0	0	0	2	0	1	6	0	5	2	4	2	3	2	5	7	0	0	1
OTU01639	Bacteria;Candidatus_Saccharibacteria;Candidatus_Saccharibacteria_unclassified;Candidatus_Saccharibacteria_unclassified;Candidatus_Saccharibacteria_unclassified;Candidatus_Saccharibacteria_unclassified;	0	4	5	3	8	0	8	4	0	1	5	2	9	5	5	2	1	0	4	0	3	1	6	5	0	0	0
OTU01633	Bacteria;Proteobacteria;Alphaproteobacteria;Sphingomonadales;Sphingomonadaceae;Sphingomonas;	9	0	4	2	10	5	1	3	2	8	5	3	4	1	3	1	1	1	1	3	2	4	3	2	1	2	0
OTU01644	Bacteria;Bacteria_unclassified;Bacteria_unclassified;Bacteria_unclassified;Bacteria_unclassified;Bacteria_unclassified;	0	2	2	2	3	0	16	1	1	0	5	8	4	17	0	1	5	0	0	6	0	0	3	5	0	0	0
OTU01631	Bacteria;Proteobacteria;Alphaproteobacteria;Rhizobiales;Rhizobiales_unclassified;Rhizobiales_unclassified;	6	4	7	2	6	3	2	2	1	3	3	3	4	2	4	1	4	6	1	3	6	1	3	3	0	0	1
OTU01656	Bacteria;Bacteria_unclassified;Bacteria_unclassified;Bacteria_unclassified;Bacteria_unclassified;Bacteria_unclassified;	4	8	1	5	4	6	3	4	7	0	2	5	2	3	2	0	5	0	3	1	5	4	3	3	0	0	0
OTU01650	Bacteria;Bacteroidetes;Cytophagia;Cytophagales;Ohtaekwangia;Ohtaekwangia_unclassified;	0	10	0	3	0	5	1	0	0	0	4	0	4	1	32	0	1	0	2	0	2	1	14	0	0	0	0
OTU01648	Bacteria;Bacteroidetes;Sphingobacteriia;Sphingobacteriales;Chitinophagaceae;Cnuella;	0	2	0	12	0	3	4	1	6	7	2	5	10	3	3	5	7	0	0	4	1	1	1	1	1	0	1
OTU01654	Bacteria;Chloroflexi;Chloroflexi_unclassified;Chloroflexi_unclassified;Chloroflexi_unclassified;Chloroflexi_unclassified;	7	3	28	2	0	0	1	0	1	0	1	0	0	1	1	2	1	0	8	4	3	7	9	1	0	0	0
OTU01649	Bacteria;Planctomycetes;Planctomycetia;Planctomycetales;Planctomycetaceae;Planctomicrobium;	1	2	9	5	2	4	2	2	2	0	7	11	4	4	0	3	4	0	4	0	1	10	1	2	0	0	0
OTU01652	Bacteria;Armatimonadetes;Armatimonadetes_gp4;Armatimonadetes_gp4_unclassified;Armatimonadetes_gp4_unclassified;Armatimonadetes_gp4_unclassified;	5	2	6	3	3	5	1	2	3	4	2	0	2	0	1	3	4	5	4	2	4	2	4	2	4	4	3
OTU01653	Bacteria;Firmicutes;Clostridia;Clostridia_unclassified;Clostridia_unclassified;Clostridia_unclassified;	10	6	9	3	4	0	2	1	1	0	5	7	1	4	0	5	2	0	9	3	1	2	1	4	0	0	0
OTU01651	Bacteria;Acidobacteria;Acidobacteria_Gp15;Gp15;Gp15_unclassified;Gp15_unclassified;	1	5	0	2	3	10	0	11	4	3	2	0	5	1	2	0	4	8	0	3	0	2	4	2	0	7	1
OTU01655	Bacteria;Bacteria_unclassified;Bacteria_unclassified;Bacteria_unclassified;Bacteria_unclassified;Bacteria_unclassified;	3	11	8	0	4	0	1	0	4	4	0	0	0	2	0	0	2	0	1	1	25	7	4	3	0	0	0
OTU01657	Bacteria;Bacteria_unclassified;Bacteria_unclassified;Bacteria_unclassified;Bacteria_unclassified;Bacteria_unclassified;	7	4	13	4	5	1	6	0	1	0	5	2	2	4	1	5	2	0	2	0	5	8	2	0	0	0	0
OTU01660	Bacteria;Gemmatimonadetes;Gemmatimonadetes;Gemmatimonadales;Gemmatimonadaceae;Gemmatimonas;	2	0	3	0	0	6	0	3	8	10	0	1	1	4	3	0	0	0	0	0	0	0	0	1	19	9	9
OTU01658	Bacteria;Chloroflexi;Caldilineae;Caldilineales;Caldilineaceae;Litorilinea;	0	8	3	1	5	0	1	3	0	0	4	6	8	7	2	9	4	1	3	2	5	4	3	0	0	0	0
OTU01662	Bacteria;Candidatus_Saccharibacteria;Candidatus_Saccharibacteria_unclassified;Candidatus_Saccharibacteria_unclassified;Candidatus_Saccharibacteria_unclassified;Candidatus_Saccharibacteria_unclassified;	4	1	10	9	2	0	4	1	0	0	12	1	2	1	0	2	7	0	5	2	3	12	1	0	0	0	0
OTU01661	Bacteria;Actinobacteria;Actinobacteria;Actinomycetales;Nocardioidaceae;Actinopolymorpha;	5	0	11	4	7	5	0	0	6	0	10	0	7	2	4	0	2	0	4	0	1	1	5	5	0	0	0
OTU01666	Bacteria;Proteobacteria;Alphaproteobacteria;Rhizobiales;Bradyrhizobiaceae;Bradyrhizobiaceae_unclassified;	2	5	6	2	1	5	0	1	6	1	2	1	5	3	2	1	7	2	5	1	4	4	5	2	5	1	0
OTU01659	Bacteria;Bacteria_unclassified;Bacteria_unclassified;Bacteria_unclassified;Bacteria_unclassified;Bacteria_unclassified;	7	8	3	1	12	0	1	9	1	3	0	1	7	2	6	0	2	1	0	10	1	2	1	1	0	0	0
OTU01664	Bacteria;Actinobacteria;Actinobacteria;Actinomycetales;Actinomycetales_unclassified;Actinomycetales_unclassified;	10	2	2	0	9	3	0	8	8	2	1	0	9	0	4	4	3	5	0	6	0	2	0	1	0	0	0
OTU01663	Bacteria;Planctomycetes;Planctomycetia;Planctomycetales;Planctomycetaceae;Blastopirellula;	4	2	5	5	3	1	1	1	6	0	4	6	14	7	3	4	2	1	6	0	0	3	0	1	0	0	0
OTU01665	Bacteria;Proteobacteria;Alphaproteobacteria;Rhodospirillales;Acetobacteraceae;Roseococcus;	13	1	3	5	0	0	0	1	7	19	3	0	0	2	3	1	1	7	0	4	1	0	3	1	0	3	1
OTU01667	Bacteria;Gemmatimonadetes;Gemmatimonadetes;Gemmatimonadales;Gemmatimonadaceae;Gemmatimonas;	7	5	5	3	1	4	5	9	0	1	4	0	6	2	0	4	1	0	2	2	10	2	1	4	0	0	0
OTU01668	Bacteria;Bacteroidetes;Sphingobacteriia;Sphingobacteriales;Chitinophagaceae;Chitinophagaceae_unclassified;	2	4	1	6	1	0	31	0	4	0	3	2	1	4	0	0	2	8	0	3	5	0	1	0	0	0	0
OTU01675	Bacteria;Planctomycetes;Planctomycetia;Planctomycetales;Planctomycetaceae;Gemmata;	0	3	2	10	4	0	3	4	1	11	2	1	4	4	0	1	7	7	2	5	2	1	3	1	0	0	0
OTU01673	Bacteria;Proteobacteria;Alphaproteobacteria;Rhizobiales;Hyphomicrobiaceae;Hyphomicrobium;	3	4	2	3	3	0	2	5	0	0	28	1	0	1	4	1	5	4	1	4	2	0	1	2	2	0	0
OTU01670	Bacteria;Proteobacteria;Alphaproteobacteria;Rhizobiales;Rhizobiaceae;Kaistia;	0	1	1	9	0	11	1	8	3	0	1	3	2	5	1	1	3	0	0	3	0	2	6	2	0	6	9
OTU01672	Bacteria;Proteobacteria;Alphaproteobacteria;Alphaproteobacteria_unclassified;Alphaproteobacteria_unclassified;Alphaproteobacteria_unclassified;	0	10	0	5	3	9	1	1	1	0	7	8	4	2	7	4	3	0	0	2	2	3	5	1	0	0	0
OTU01676	Bacteria;Proteobacteria;Alphaproteobacteria;Rhizobiales;Hyphomicrobiaceae;Prosthecomicrobium;	15	2	0	1	2	4	1	6	7	0	0	1	0	1	2	3	5	8	2	2	3	0	2	3	0	7	1
OTU01674	Bacteria;Actinobacteria;Actinobacteria;Actinomycetales;Pseudonocardiaceae;Saccharopolyspora;	0	0	0	0	0	0	0	76	0	0	0	0	0	0	0	2	0	0	0	0	0	0	0	0	0	0	0
OTU01669	Bacteria;Bacteria_unclassified;Bacteria_unclassified;Bacteria_unclassified;Bacteria_unclassified;Bacteria_unclassified;	8	0	2	3	13	6	3	8	4	2	2	1	2	2	4	3	1	4	0	5	1	0	3	0	0	0	1
OTU01671	Bacteria;Bacteria_unclassified;Bacteria_unclassified;Bacteria_unclassified;Bacteria_unclassified;Bacteria_unclassified;	0	2	8	2	6	0	0	0	4	7	0	1	1	1	1	2	2	5	2	1	3	3	0	4	23	0	0
OTU01679	Bacteria;Bacteria_unclassified;Bacteria_unclassified;Bacteria_unclassified;Bacteria_unclassified;Bacteria_unclassified;	1	13	4	3	1	0	8	4	1	2	2	2	2	1	1	5	0	3	6	0	0	2	0	0	13	0	3
OTU01686	Bacteria;Candidatus_Saccharibacteria;Candidatus_Saccharibacteria_unclassified;Candidatus_Saccharibacteria_unclassified;Candidatus_Saccharibacteria_unclassified;Candidatus_Saccharibacteria_unclassified;	4	5	2	2	2	3	0	12	5	12	2	4	5	3	5	1	3	4	0	2	0	1	0	0	0	0	0
OTU01689	Bacteria;Proteobacteria;Alphaproteobacteria;Rhodospirillales;Acetobacteraceae;Roseomonas;	5	2	7	5	2	1	0	3	2	2	0	0	2	2	1	6	1	2	1	10	7	7	3	4	0	0	2
OTU01690	Bacteria;Proteobacteria;Alphaproteobacteria;Sphingomonadales;Sphingomonadaceae;Sphingomonas;	0	0	2	2	1	3	3	2	3	8	1	1	1	4	2	0	0	7	2	2	2	1	2	0	8	3	17
OTU01685	Bacteria;Actinobacteria;Actinobacteria;Actinomycetales;Nocardioidaceae;Nocardioides;	6	3	5	3	2	6	3	3	5	1	2	4	1	4	1	4	3	2	2	2	10	3	0	2	0	0	0
OTU01678	Bacteria;Planctomycetes;Planctomycetia;Planctomycetales;Planctomycetaceae;Planctomycetaceae_unclassified;	2	6	0	0	3	6	2	6	5	0	2	2	1	1	7	3	1	3	2	2	3	10	6	1	0	0	3
OTU01693	Bacteria;Armatimonadetes;Chthonomonadetes;Chthonomonadales;Chthonomonadaceae;Chthonomonas/Armatimonadetes_gp3;	6	2	3	3	5	0	0	1	3	1	1	7	5	1	6	1	3	4	2	4	3	1	0	3	0	12	0
OTU01680	Bacteria;candidate_division_WPS-1;candidate_division_WPS-1_unclassified;candidate_division_WPS-1_unclassified;candidate_division_WPS-1_unclassified;candidate_division_WPS-1_unclassified;	2	10	6	4	0	1	3	3	1	1	3	4	5	5	1	3	6	2	4	1	0	1	4	1	6	0	0
OTU01677	Bacteria;Bacteroidetes;Sphingobacteriia;Sphingobacteriales;Chitinophagaceae;Segetibacter;	12	3	0	5	0	6	0	2	0	0	6	2	9	0	0	0	4	0	7	3	3	0	0	0	10	0	5
OTU01687	Bacteria;Chloroflexi;Chloroflexi_unclassified;Chloroflexi_unclassified;Chloroflexi_unclassified;Chloroflexi_unclassified;	1	3	8	5	8	6	1	1	4	0	6	6	4	5	2	1	3	2	1	4	2	2	1	1	0	0	0
OTU01684	Bacteria;Bacteroidetes;Sphingobacteriia;Sphingobacteriales;Chitinophagaceae;Chitinophagaceae_unclassified;	0	2	0	8	1	8	4	1	2	0	9	5	5	5	5	3	8	0	3	2	1	2	1	2	0	0	0
OTU01683	Bacteria;Chloroflexi;Chloroflexi_unclassified;Chloroflexi_unclassified;Chloroflexi_unclassified;Chloroflexi_unclassified;	4	2	2	3	5	4	10	3	3	0	4	4	3	5	1	4	3	0	7	2	2	2	3	1	0	0	0
OTU01682	Bacteria;Chloroflexi;Anaerolineae;Anaerolineales;Anaerolineaceae;Anaerolineaceae_unclassified;	7	8	0	1	11	0	0	2	2	1	4	2	11	0	3	4	6	2	1	3	0	3	2	1	0	3	0
OTU01691	Bacteria;Bacteroidetes;Flavobacteriia;Flavobacteriales;Flavobacteriaceae;Flavobacteriaceae_unclassified;	1	5	4	8	2	0	0	1	0	3	2	3	0	3	3	2	6	4	5	0	11	1	11	2	0	0	0
OTU01681	Bacteria;Candidatus_Saccharibacteria;Candidatus_Saccharibacteria_unclassified;Candidatus_Saccharibacteria_unclassified;Candidatus_Saccharibacteria_unclassified;Candidatus_Saccharibacteria_unclassified;	5	4	6	3	0	4	0	3	0	0	8	3	6	4	4	1	3	0	6	2	0	1	7	7	0	0	0
OTU01692	Bacteria;Actinobacteria;Actinobacteria;Acidimicrobiales;Iamiaceae;Aquihabitans;	7	8	5	1	3	0	1	1	4	5	4	0	3	2	3	3	2	0	2	5	1	4	4	0	9	0	0
OTU01688	Bacteria;Actinobacteria;Actinobacteria;Acidimicrobiales;Acidimicrobiales_unclassified;Acidimicrobiales_unclassified;	7	2	12	1	12	0	0	3	3	0	1	1	4	5	0	6	2	8	5	4	0	0	0	1	0	0	0
OTU01696	Bacteria;Chloroflexi;Thermomicrobia;Sphaerobacterales;Sphaerobacteraceae;Sphaerobacteraceae_unclassified;	8	4	12	3	8	4	0	1	1	0	3	1	2	1	0	4	4	4	3	2	1	5	2	2	0	0	1
OTU01700	Bacteria;Proteobacteria;Deltaproteobacteria;Deltaproteobacteria_unclassified;Deltaproteobacteria_unclassified;Deltaproteobacteria_unclassified;	2	3	4	5	3	7	1	1	7	2	2	3	1	3	2	2	2	4	2	1	9	4	1	1	0	1	3
OTU01694	Bacteria;Bacteria_unclassified;Bacteria_unclassified;Bacteria_unclassified;Bacteria_unclassified;Bacteria_unclassified;	6	1	11	6	1	3	0	7	4	1	2	2	4	1	2	0	2	10	3	1	4	4	1	0	0	0	0
OTU01699	Bacteria;Proteobacteria;Alphaproteobacteria;Rhizobiales;Rhizobiales_unclassified;Rhizobiales_unclassified;	9	0	3	0	4	5	2	2	8	3	2	1	4	5	0	5	1	1	2	6	3	2	3	3	0	0	2
OTU01702	Bacteria;Proteobacteria;Alphaproteobacteria;Rhodospirillales;Rhodospirillaceae;Rhodospirillaceae_unclassified;	1	3	5	1	2	9	4	1	11	2	5	4	3	0	1	5	1	0	6	2	3	0	4	2	1	0	0
OTU01695	Bacteria;Gemmatimonadetes;Gemmatimonadetes;Gemmatimonadales;Gemmatimonadaceae;Gemmatimonas;	6	4	10	1	5	0	2	1	3	0	1	8	2	1	0	3	4	0	3	4	3	6	2	2	0	0	5
OTU01697	Bacteria;Bacteria_unclassified;Bacteria_unclassified;Bacteria_unclassified;Bacteria_unclassified;Bacteria_unclassified;	2	11	2	0	17	1	0	10	0	3	0	0	4	1	4	0	7	0	0	7	1	0	1	3	0	2	0
OTU01703	Bacteria;Bacteria_unclassified;Bacteria_unclassified;Bacteria_unclassified;Bacteria_unclassified;Bacteria_unclassified;	2	2	4	10	1	3	8	6	0	0	2	8	0	8	4	5	0	0	0	1	0	5	6	1	0	0	0
OTU01701	Bacteria;Bacteroidetes;Cytophagia;Cytophagales;Ohtaekwangia;Ohtaekwangia_unclassified;	0	3	1	3	2	0	4	0	2	0	7	10	1	4	1	1	4	0	5	3	0	1	2	3	19	0	0
OTU01698	Bacteria;Actinobacteria;Actinobacteria;Acidimicrobiales;Iamiaceae;Iamia;	5	3	2	2	11	0	1	6	8	0	2	4	1	4	2	2	2	8	1	1	0	3	4	4	0	0	0
OTU01707	Bacteria;Bacteria_unclassified;Bacteria_unclassified;Bacteria_unclassified;Bacteria_unclassified;Bacteria_unclassified;	0	3	5	2	0	0	0	2	6	0	12	7	2	3	13	7	0	3	1	2	1	2	0	4	0	0	0
OTU01709	Bacteria;Bacteria_unclassified;Bacteria_unclassified;Bacteria_unclassified;Bacteria_unclassified;Bacteria_unclassified;	0	4	2	10	0	0	4	5	2	0	4	16	4	0	2	1	3	0	2	3	0	1	6	6	0	0	0
OTU01711	Bacteria;Chloroflexi;Thermomicrobia;Sphaerobacterales;Sphaerobacteraceae;Nitrolancea;	2	5	0	2	2	1	7	4	1	1	5	8	4	2	3	2	2	6	3	3	0	2	3	3	4	0	0
OTU01719	Bacteria;Gemmatimonadetes;Gemmatimonadetes;Gemmatimonadales;Gemmatimonadaceae;Gemmatimonas;	10	1	0	2	9	0	0	8	1	0	0	0	3	1	8	0	0	3	0	7	0	0	2	3	0	9	8
OTU01705	Bacteria;Candidatus_Saccharibacteria;Candidatus_Saccharibacteria_unclassified;Candidatus_Saccharibacteria_unclassified;Candidatus_Saccharibacteria_unclassified;Candidatus_Saccharibacteria_unclassified;	2	6	1	2	1	5	0	2	2	6	4	1	12	2	10	0	3	1	0	1	0	3	8	3	0	0	0
OTU01708	Bacteria;Bacteria_unclassified;Bacteria_unclassified;Bacteria_unclassified;Bacteria_unclassified;Bacteria_unclassified;	6	8	5	3	1	0	1	2	0	1	2	2	1	1	2	2	3	0	5	2	7	5	12	4	0	0	0
OTU01712	Bacteria;Actinobacteria;Actinobacteria;Acidimicrobiales;Iamiaceae;Iamia;	2	4	12	5	2	0	1	4	2	3	2	2	4	4	2	1	1	0	3	4	4	3	2	8	0	0	0
OTU01714	Bacteria;Proteobacteria;Alphaproteobacteria;Alphaproteobacteria_unclassified;Alphaproteobacteria_unclassified;Alphaproteobacteria_unclassified;	0	3	3	8	0	2	0	3	2	0	1	6	2	3	15	2	4	0	3	6	2	3	3	2	2	0	0
OTU01704	Bacteria;Chloroflexi;Caldilineae;Caldilineales;Caldilineaceae;Litorilinea;	0	8	0	0	8	20	1	2	0	4	0	0	3	0	19	0	3	2	0	4	0	0	0	1	0	0	0
OTU01713	Bacteria;Bacteria_unclassified;Bacteria_unclassified;Bacteria_unclassified;Bacteria_unclassified;Bacteria_unclassified;	1	3	0	1	2	8	0	0	1	0	12	4	11	3	1	1	11	0	2	3	1	1	9	0	0	0	0
OTU01710	Bacteria;Actinobacteria;Actinobacteria;Actinomycetales;Brevibacteriaceae;Brevibacterium;	1	0	0	0	2	2	6	5	7	1	0	5	7	7	3	4	5	0	20	0	0	0	0	0	0	0	0
OTU01706	Bacteria;Proteobacteria;Alphaproteobacteria;Rhizobiales;Rhizobiales_unclassified;Rhizobiales_unclassified;	8	8	4	2	0	2	0	4	5	5	3	1	0	2	0	4	2	3	0	5	4	1	3	5	0	0	4
OTU01717	Bacteria;Chloroflexi;Chloroflexi_unclassified;Chloroflexi_unclassified;Chloroflexi_unclassified;Chloroflexi_unclassified;	1	13	0	0	1	0	1	2	0	2	3	1	2	5	0	0	3	0	6	6	8	13	6	2	0	0	0
OTU01720	Bacteria;Planctomycetes;Planctomycetia;Planctomycetales;Planctomycetaceae;Planctomycetaceae_unclassified;	0	14	5	6	2	3	2	2	0	5	7	3	3	6	3	2	4	0	1	1	0	4	1	1	0	0	0
OTU01718	Bacteria;Actinobacteria;Actinobacteria;Acidimicrobiales;Acidimicrobiales_unclassified;Acidimicrobiales_unclassified;	7	3	2	3	4	5	5	6	3	0	1	2	3	0	6	10	2	2	0	5	4	1	0	1	0	0	0
OTU01716	Bacteria;Chloroflexi;Thermomicrobia;Sphaerobacterales;Sphaerobacteraceae;Sphaerobacter;	4	1	4	5	0	0	0	3	0	0	26	1	10	3	2	0	0	0	2	2	4	5	1	2	0	0	0
OTU01715	Bacteria;Bacteroidetes;Bacteroidetes_unclassified;Bacteroidetes_unclassified;Bacteroidetes_unclassified;Bacteroidetes_unclassified;	3	7	1	5	0	2	5	4	0	5	7	0	3	0	4	3	3	4	1	3	6	4	4	1	0	0	0
OTU01726	Bacteria;Bacteria_unclassified;Bacteria_unclassified;Bacteria_unclassified;Bacteria_unclassified;Bacteria_unclassified;	0	12	1	4	1	0	1	1	1	6	10	4	4	6	8	1	1	0	3	0	7	1	2	0	0	0	0
OTU01731	Bacteria;Bacteria_unclassified;Bacteria_unclassified;Bacteria_unclassified;Bacteria_unclassified;Bacteria_unclassified;	0	1	0	12	2	0	0	3	3	0	10	5	4	4	9	0	2	6	0	1	0	1	10	1	0	0	0
OTU01724	Bacteria;Bacteria_unclassified;Bacteria_unclassified;Bacteria_unclassified;Bacteria_unclassified;Bacteria_unclassified;	2	3	1	1	4	1	0	0	1	13	3	8	3	6	1	0	10	0	4	0	5	0	3	5	0	0	0
OTU01728	Bacteria;Candidatus_Saccharibacteria;Candidatus_Saccharibacteria_unclassified;Candidatus_Saccharibacteria_unclassified;Candidatus_Saccharibacteria_unclassified;Candidatus_Saccharibacteria_unclassified;	0	0	0	0	0	0	70	0	0	2	0	0	0	0	0	0	0	0	0	0	1	1	0	0	0	0	0
OTU01733	Bacteria;Proteobacteria;Proteobacteria_unclassified;Proteobacteria_unclassified;Proteobacteria_unclassified;Proteobacteria_unclassified;	0	1	2	1	0	0	0	0	0	0	8	0	0	0	0	0	1	0	0	1	0	2	58	0	0	0	0
OTU01734	Bacteria;Verrucomicrobia;Opitutae;Opitutae_unclassified;Opitutae_unclassified;Opitutae_unclassified;	0	5	12	6	2	1	3	3	5	0	0	6	4	1	12	0	4	3	2	1	0	0	0	2	0	0	2
OTU01737	Bacteria;Bacteroidetes;Sphingobacteriia;Sphingobacteriales;Chitinophagaceae;Parasegetibacter;	0	3	4	2	0	2	2	1	7	1	1	16	0	8	4	1	3	6	8	3	0	0	1	1	0	0	0
OTU01721	Bacteria;Actinobacteria;Actinobacteria;Actinomycetales;Microbacteriaceae;Agromyces;	7	5	5	2	3	5	3	1	3	5	4	4	3	2	2	2	0	0	2	2	3	0	5	5	0	0	1
OTU01736	Bacteria;Bacteria_unclassified;Bacteria_unclassified;Bacteria_unclassified;Bacteria_unclassified;Bacteria_unclassified;	8	3	1	0	3	0	1	1	3	3	5	5	6	1	7	3	3	6	5	1	1	4	2	2	0	0	0
OTU01725	Bacteria;Proteobacteria;Alphaproteobacteria;Rhodospirillales;Rhodospirillales_unclassified;Rhodospirillales_unclassified;	11	0	9	3	1	1	2	2	0	2	5	3	2	3	4	1	1	4	0	5	0	1	2	7	3	0	2
OTU01723	Bacteria;Bacteroidetes;Sphingobacteriia;Sphingobacteriales;Chitinophagaceae;Segetibacter;	1	3	2	6	2	2	5	3	1	3	2	12	2	3	1	3	3	3	2	0	0	0	2	1	2	0	10
OTU01729	Bacteria;Chloroflexi;Chloroflexi_unclassified;Chloroflexi_unclassified;Chloroflexi_unclassified;Chloroflexi_unclassified;	7	6	4	3	3	1	1	4	3	10	0	0	1	2	0	2	1	4	1	1	1	7	6	0	0	2	4
OTU01727	Bacteria;Bacteroidetes;Flavobacteriia;Flavobacteriales;Flavobacteriaceae;Flavobacterium;	0	0	0	61	0	0	0	0	0	0	2	6	0	0	1	0	3	0	0	0	0	1	0	0	0	0	0
OTU01735	Bacteria;Bacteroidetes;Cytophagia;Cytophagales;Chryseolinea;Chryseolinea_unclassified;	4	4	1	1	3	6	1	0	2	0	7	3	2	2	8	5	4	1	1	2	5	4	2	6	0	0	0
OTU01722	Bacteria;Bacteroidetes;Sphingobacteriia;Sphingobacteriales;Sphingobacteriaceae;Pedobacter;	1	7	0	4	4	0	5	0	9	0	3	5	2	14	0	1	2	1	3	3	0	4	4	2	0	0	0
OTU01732	Bacteria;Bacteria_unclassified;Bacteria_unclassified;Bacteria_unclassified;Bacteria_unclassified;Bacteria_unclassified;	0	2	2	10	10	4	0	3	1	0	2	2	5	3	3	4	1	0	2	4	1	0	3	2	0	0	10
OTU01730	Bacteria;Planctomycetes;Planctomycetia;Planctomycetales;Planctomycetaceae;Gemmata;	1	18	3	4	2	0	6	4	0	0	4	1	7	2	5	2	2	1	1	2	2	4	3	0	0	0	0
OTU01745	Bacteria;Bacteroidetes;Flavobacteriia;Flavobacteriales;Flavobacteriaceae;Chryseobacterium;	0	0	2	1	0	0	8	0	5	3	4	17	5	5	0	1	0	4	0	3	4	0	0	1	10	0	0
OTU01739	Bacteria;Bacteria_unclassified;Bacteria_unclassified;Bacteria_unclassified;Bacteria_unclassified;Bacteria_unclassified;	4	3	2	4	3	0	0	5	3	10	3	0	4	0	6	0	2	6	5	2	3	2	3	3	0	0	0
OTU01750	Bacteria;Chloroflexi;Chloroflexi_unclassified;Chloroflexi_unclassified;Chloroflexi_unclassified;Chloroflexi_unclassified;	0	2	4	3	1	1	12	1	1	0	3	2	3	2	1	1	4	5	4	3	0	0	3	4	0	13	0
OTU01741	Bacteria;Armatimonadetes;Armatimonadetes_gp4;Armatimonadetes_gp4_unclassified;Armatimonadetes_gp4_unclassified;Armatimonadetes_gp4_unclassified;	7	5	1	4	9	1	3	2	4	0	0	3	3	3	6	3	1	6	0	4	2	3	2	1	0	0	0
OTU01740	Bacteria;Proteobacteria;Alphaproteobacteria;Rhizobiales;Rhizobiales_unclassified;Rhizobiales_unclassified;	6	10	1	2	2	0	3	1	2	6	4	2	0	4	2	1	6	1	0	3	8	1	4	3	0	0	1
OTU01738	Bacteria;Bacteroidetes;Flavobacteriia;Flavobacteriales;Flavobacteriaceae;Flavobacterium;	0	2	0	0	0	0	3	0	0	0	9	25	0	18	2	0	2	5	0	1	5	0	0	0	0	1	0
OTU01753	Bacteria;Gemmatimonadetes;Gemmatimonadetes;Gemmatimonadales;Gemmatimonadaceae;Gemmatimonas;	9	4	1	0	5	1	2	3	1	0	0	1	9	8	1	5	1	4	4	5	2	0	4	3	0	0	0
OTU01751	Bacteria;Chloroflexi;Anaerolineae;Anaerolineales;Anaerolineaceae;Anaerolineaceae_unclassified;	5	12	5	7	0	0	2	1	6	0	3	2	3	2	4	2	8	0	1	0	2	2	3	3	0	0	0
OTU01748	Bacteria;Gemmatimonadetes;Gemmatimonadetes;Gemmatimonadales;Gemmatimonadaceae;Gemmatimonas;	2	2	3	3	4	7	0	0	1	0	6	1	6	5	2	9	2	0	1	4	5	5	0	5	0	0	0
OTU01744	Bacteria;Actinobacteria;Actinobacteria;Actinobacteria_unclassified;Actinobacteria_unclassified;Actinobacteria_unclassified;	0	6	9	4	0	6	0	2	3	8	2	0	2	1	0	1	4	3	3	4	3	5	1	2	0	0	4
OTU01746	Bacteria;Candidatus_Saccharibacteria;Candidatus_Saccharibacteria_unclassified;Candidatus_Saccharibacteria_unclassified;Candidatus_Saccharibacteria_unclassified;Candidatus_Saccharibacteria_unclassified;	0	2	2	4	6	2	21	2	1	0	5	1	3	1	1	2	7	0	4	1	2	2	1	2	1	0	0
OTU01747	Bacteria;Actinobacteria;Actinobacteria;Actinomycetales;Nocardioidaceae;Nocardioidaceae_unclassified;	16	2	2	2	5	2	1	13	3	1	0	1	5	3	2	1	1	4	0	5	1	0	0	2	1	0	0
OTU01743	Bacteria;Planctomycetes;Planctomycetia;Planctomycetales;Planctomycetaceae;Planctomycetaceae_unclassified;	0	10	4	7	2	1	1	0	0	0	4	10	3	7	1	4	3	2	4	1	1	7	0	1	0	0	0
OTU01749	Bacteria;Bacteria_unclassified;Bacteria_unclassified;Bacteria_unclassified;Bacteria_unclassified;Bacteria_unclassified;	0	2	4	7	3	0	0	5	1	0	14	2	0	1	0	3	5	0	1	9	4	5	7	0	0	0	0
OTU01742	Bacteria;Actinobacteria;Actinobacteria;Actinomycetales;Micromonosporaceae;Micromonosporaceae_unclassified;	3	3	8	4	7	2	0	2	6	0	2	3	6	1	3	1	1	0	3	4	1	5	3	3	2	0	0
OTU01752	Bacteria;Chloroflexi;Chloroflexia;Chloroflexales;Chloroflexales_unclassified;Chloroflexales_unclassified;	21	5	0	0	8	0	0	6	0	0	0	1	0	1	8	0	5	0	2	5	0	0	3	1	0	7	0
OTU01754	Bacteria;Actinobacteria;Actinobacteria;Actinomycetales;Actinomycetales_unclassified;Actinomycetales_unclassified;	0	5	1	3	2	3	8	2	4	5	3	3	2	2	4	5	4	0	2	4	2	0	2	2	0	0	4
OTU01758	Bacteria;Bacteria_unclassified;Bacteria_unclassified;Bacteria_unclassified;Bacteria_unclassified;Bacteria_unclassified;	9	5	3	2	4	7	1	4	2	0	7	4	4	4	3	2	1	0	1	6	1	0	0	1	0	0	1
OTU01763	Bacteria;Chloroflexi;Chloroflexia;Chloroflexia_unclassified;Chloroflexia_unclassified;Chloroflexia_unclassified;	15	4	3	1	6	0	4	0	0	0	1	4	2	9	1	1	8	1	2	1	4	0	4	1	0	0	0
OTU01766	Bacteria;Bacteroidetes;Flavobacteriia;Flavobacteriales;Flavobacteriaceae;Flavobacterium;	0	12	0	0	1	0	1	10	1	0	0	3	0	0	33	0	1	5	0	4	0	0	0	1	0	0	0
OTU01759	Bacteria;Actinobacteria;Actinobacteria;Euzebyales;Euzebyaceae;Euzebya;	0	1	9	3	1	10	0	3	8	0	3	2	5	2	5	3	3	0	1	1	6	1	0	5	0	0	0
OTU01762	Bacteria;Actinobacteria;Actinobacteria;Acidimicrobiales;Acidimicrobiales_unclassified;Acidimicrobiales_unclassified;	5	7	2	2	1	6	1	2	4	0	0	4	0	2	3	3	3	6	3	4	5	0	3	5	0	1	0
OTU01756	Bacteria;Gemmatimonadetes;Gemmatimonadetes;Gemmatimonadales;Gemmatimonadaceae;Gemmatimonas;	10	5	4	3	2	0	1	0	1	0	7	3	3	4	0	4	2	0	4	4	0	6	9	0	0	0	0
OTU01761	Bacteria;candidate_division_WPS-1;candidate_division_WPS-1_unclassified;candidate_division_WPS-1_unclassified;candidate_division_WPS-1_unclassified;candidate_division_WPS-1_unclassified;	8	4	1	2	6	0	4	6	0	0	0	8	4	2	6	1	3	1	6	1	7	0	0	2	0	0	0
OTU01765	Bacteria;Candidatus_Saccharibacteria;Candidatus_Saccharibacteria_unclassified;Candidatus_Saccharibacteria_unclassified;Candidatus_Saccharibacteria_unclassified;Candidatus_Saccharibacteria_unclassified;	1	0	0	9	1	0	0	1	0	0	7	6	14	6	1	3	4	0	3	5	0	4	7	0	0	0	0
OTU01755	Bacteria;Candidatus_Saccharibacteria;Candidatus_Saccharibacteria_unclassified;Candidatus_Saccharibacteria_unclassified;Candidatus_Saccharibacteria_unclassified;Candidatus_Saccharibacteria_unclassified;	0	0	12	1	2	0	0	5	1	0	10	2	3	4	2	3	6	0	6	4	0	3	5	3	0	0	0
OTU01757	Bacteria;Chloroflexi;Thermomicrobia;Sphaerobacterales;Sphaerobacteraceae;Sphaerobacteraceae_unclassified;	6	3	2	2	8	0	5	3	0	1	2	8	2	5	1	3	1	2	9	0	0	1	2	6	0	0	0
OTU01764	Bacteria;Chloroflexi;Chloroflexia;Herpetosiphonales;Herpetosiphonaceae;Herpetosiphon;	0	1	26	10	11	0	2	2	2	0	0	0	1	1	3	1	2	0	3	0	1	1	4	1	0	0	0
OTU01760	Bacteria;Chloroflexi;Chloroflexi_unclassified;Chloroflexi_unclassified;Chloroflexi_unclassified;Chloroflexi_unclassified;	10	1	3	5	4	0	3	0	9	0	4	12	2	5	0	3	2	0	2	2	1	2	1	1	0	0	0
OTU01776	Bacteria;Bacteria_unclassified;Bacteria_unclassified;Bacteria_unclassified;Bacteria_unclassified;Bacteria_unclassified;	0	1	4	2	7	5	0	3	0	4	6	2	6	3	3	2	6	0	4	5	3	0	4	1	0	0	0
OTU01781	Bacteria;Gemmatimonadetes;Gemmatimonadetes;Gemmatimonadales;Gemmatimonadaceae;Gemmatimonas;	0	8	2	3	2	0	3	5	8	0	0	2	4	0	0	7	3	3	5	1	11	0	1	3	0	0	0
OTU01785	Bacteria;Bacteria_unclassified;Bacteria_unclassified;Bacteria_unclassified;Bacteria_unclassified;Bacteria_unclassified;	0	0	1	33	0	0	4	0	0	0	0	0	2	6	0	3	11	0	0	2	3	1	5	0	0	0	0
OTU01774	Bacteria;Chloroflexi;Chloroflexi_unclassified;Chloroflexi_unclassified;Chloroflexi_unclassified;Chloroflexi_unclassified;	0	5	8	3	0	7	9	0	3	0	1	5	2	5	5	2	4	0	3	3	0	0	0	4	0	0	2
OTU01779	Bacteria;Acidobacteria;Acidobacteria_Gp15;Gp15;Gp15_unclassified;Gp15_unclassified;	5	0	4	2	6	0	0	5	2	0	2	1	8	0	4	2	3	0	3	7	4	5	2	4	0	2	0
OTU01773	Bacteria;Actinobacteria;Actinobacteria;Actinomycetales;Pseudonocardiaceae;Pseudonocardiaceae_unclassified;	5	2	5	3	8	1	2	5	7	0	2	0	3	0	2	9	2	0	4	3	1	1	0	1	0	0	5
OTU01775	Bacteria;Bacteria_unclassified;Bacteria_unclassified;Bacteria_unclassified;Bacteria_unclassified;Bacteria_unclassified;	2	6	5	4	2	5	2	2	1	0	5	5	7	2	3	0	1	0	5	2	2	2	1	1	0	0	6
OTU01784	Bacteria;Bacteria_unclassified;Bacteria_unclassified;Bacteria_unclassified;Bacteria_unclassified;Bacteria_unclassified;	0	5	0	3	1	1	0	0	0	1	14	9	2	2	13	1	5	0	2	4	1	0	6	1	0	0	0
OTU01768	Bacteria;Actinobacteria;Actinobacteria;Actinomycetales;Nocardioidaceae;Nocardioides;	3	4	3	5	5	4	0	5	2	0	0	1	0	4	1	6	1	8	4	1	8	1	1	0	0	0	4
OTU01777	Bacteria;Bacteroidetes;Sphingobacteriia;Sphingobacteriales;Chitinophagaceae;Chitinophagaceae_unclassified;	0	13	8	1	6	0	0	2	1	0	1	2	0	3	1	0	20	0	0	2	1	1	9	0	0	0	0
OTU01780	Bacteria;Actinobacteria;Actinobacteria;Actinomycetales;Nocardioidaceae;Nocardioides;	2	3	5	6	4	0	4	4	3	12	4	0	2	1	1	1	2	0	1	5	6	1	2	2	0	0	0
OTU01783	Bacteria;Planctomycetes;Phycisphaerae;Tepidisphaerales;Tepidisphaeraceae;Tepidisphaera;	2	7	0	0	10	0	0	3	0	2	2	1	6	2	13	0	5	5	3	5	0	0	0	0	1	4	0
OTU01771	Bacteria;Planctomycetes;Planctomycetia;Planctomycetales;Planctomycetaceae;Pirellula;	2	5	4	2	3	2	0	4	3	12	0	3	5	2	7	0	8	0	1	0	1	4	1	1	0	1	0
OTU01772	Bacteria;Chloroflexi;Caldilineae;Caldilineales;Caldilineaceae;Litorilinea;	1	9	0	1	2	0	2	4	2	0	1	2	7	7	12	1	2	3	6	0	1	4	2	2	0	0	0
OTU01770	Bacteria;Bacteria_unclassified;Bacteria_unclassified;Bacteria_unclassified;Bacteria_unclassified;Bacteria_unclassified;	4	0	0	3	0	19	0	0	23	0	0	0	1	3	1	0	1	0	2	2	2	2	0	6	0	2	0
OTU01769	Bacteria;Bacteria_unclassified;Bacteria_unclassified;Bacteria_unclassified;Bacteria_unclassified;Bacteria_unclassified;	0	1	1	2	0	5	15	3	1	5	1	7	4	4	5	7	2	0	3	0	3	0	0	1	0	1	0
OTU01767	Bacteria;Planctomycetes;Planctomycetia;Planctomycetales;Planctomycetaceae;Gemmata;	2	7	6	5	3	2	0	7	0	0	4	4	2	5	1	0	4	1	1	5	4	5	1	1	0	0	1
OTU01778	Bacteria;Bacteroidetes;Cytophagia;Cytophagales;Chryseolinea;Chryseolinea_unclassified;	1	7	0	8	4	0	3	0	0	0	10	0	1	2	0	5	3	0	2	8	8	0	3	5	0	0	1
OTU01782	Bacteria;Planctomycetes;Planctomycetia;Planctomycetales;Planctomycetaceae;Planctomycetaceae_unclassified;	5	4	0	4	1	2	2	2	4	5	4	3	1	6	4	1	6	2	1	1	0	2	1	0	0	10	0
OTU01790	Bacteria;Bacteroidetes;Sphingobacteriia;Sphingobacteriales;Sphingobacteriaceae;Mucilaginibacter;	0	9	6	8	4	0	0	0	0	9	1	3	0	2	2	0	3	0	1	2	7	10	3	0	0	0	0
OTU01787	Bacteria;Bacteroidetes;Bacteroidetes_unclassified;Bacteroidetes_unclassified;Bacteroidetes_unclassified;Bacteroidetes_unclassified;	1	5	7	16	0	0	1	1	0	0	4	0	0	5	2	2	3	2	1	1	2	8	6	3	0	0	0
OTU01786	Bacteria;Chloroflexi;Anaerolineae;Anaerolineales;Anaerolineaceae;Anaerolineaceae_unclassified;	0	0	2	4	6	4	0	0	2	0	4	4	3	0	8	0	1	0	5	0	0	1	0	1	0	25	0
OTU01791	Bacteria;Actinobacteria;Actinobacteria;Actinomycetales;Streptomycetaceae;Streptomyces;	9	6	2	4	7	4	0	5	7	3	2	0	3	0	2	2	2	2	2	4	0	1	0	0	0	3	0
OTU01788	Bacteria;Chloroflexi;Anaerolineae;Anaerolineales;Anaerolineaceae;Anaerolineaceae_unclassified;	0	4	0	1	3	4	2	1	1	8	7	0	6	1	7	3	7	3	0	2	2	1	4	3	0	0	0
OTU01798	Bacteria;Bacteria_unclassified;Bacteria_unclassified;Bacteria_unclassified;Bacteria_unclassified;Bacteria_unclassified;	8	6	2	1	2	1	1	7	6	0	2	2	4	2	2	5	6	0	1	6	1	1	1	3	0	0	0
OTU01794	Bacteria;Candidatus_Saccharibacteria;Candidatus_Saccharibacteria_unclassified;Candidatus_Saccharibacteria_unclassified;Candidatus_Saccharibacteria_unclassified;Candidatus_Saccharibacteria_unclassified;	2	2	0	9	1	3	0	6	1	5	8	3	0	3	1	0	3	0	2	4	2	7	6	2	0	0	0
OTU01795	Bacteria;Chloroflexi;Chloroflexi_unclassified;Chloroflexi_unclassified;Chloroflexi_unclassified;Chloroflexi_unclassified;	11	2	2	1	2	1	2	0	0	0	2	3	16	0	3	0	2	6	8	0	4	0	1	4	0	0	0
OTU01792	Bacteria;Candidatus_Saccharibacteria;Candidatus_Saccharibacteria_unclassified;Candidatus_Saccharibacteria_unclassified;Candidatus_Saccharibacteria_unclassified;Candidatus_Saccharibacteria_unclassified;	0	2	2	8	0	0	0	0	3	0	20	5	8	0	9	0	10	0	1	1	0	0	0	1	0	0	0
OTU01789	Bacteria;Bacteroidetes;Flavobacteriia;Flavobacteriales;Flavobacteriaceae;Flavobacterium;	0	0	1	0	0	0	0	1	0	2	6	1	0	0	59	0	0	0	0	0	0	0	0	0	0	0	0
OTU01793	Bacteria;Parcubacteria;Parcubacteria_unclassified;Parcubacteria_unclassified;Parcubacteria_unclassified;Parcubacteria_unclassified;	0	9	1	10	0	0	1	1	3	2	5	4	9	7	3	2	4	1	3	2	0	2	1	0	0	0	0
OTU01797	Bacteria;Actinobacteria;Actinobacteria;Acidimicrobiales;Acidimicrobiaceae;Ilumatobacter;	8	1	0	8	0	0	5	1	7	1	6	2	3	4	1	3	8	0	3	2	4	0	3	0	0	0	0
OTU01799	Bacteria;Bacteria_unclassified;Bacteria_unclassified;Bacteria_unclassified;Bacteria_unclassified;Bacteria_unclassified;	6	1	16	6	1	0	0	3	0	0	8	2	4	1	1	1	3	0	3	0	3	6	1	4	0	0	0
OTU01796	Bacteria;Planctomycetes;Planctomycetia;Planctomycetales;Planctomycetaceae;Schlesneria;	1	10	0	0	9	0	1	3	1	0	3	2	7	2	6	2	3	11	3	1	0	4	0	1	0	0	0
OTU01801	Bacteria;Bacteria_unclassified;Bacteria_unclassified;Bacteria_unclassified;Bacteria_unclassified;Bacteria_unclassified;	0	2	0	4	1	7	0	7	0	0	1	5	11	3	3	0	6	1	3	6	0	4	3	2	0	0	0
OTU01807	Bacteria;Actinobacteria;Actinobacteria;Actinomycetales;Nocardiaceae;Nocardia;	1	3	1	2	2	11	4	2	4	2	1	0	2	1	4	5	6	0	0	3	4	4	4	2	0	0	1
OTU01804	Bacteria;Proteobacteria;Alphaproteobacteria;Alphaproteobacteria_unclassified;Alphaproteobacteria_unclassified;Alphaproteobacteria_unclassified;	11	11	7	4	0	0	0	1	1	0	4	1	1	1	3	1	2	0	1	0	10	5	3	2	0	0	0
OTU01809	Bacteria;Actinobacteria;Actinobacteria;Acidimicrobiales;Acidimicrobineae_incertae_sedis;Aciditerrimonas;	3	6	5	5	5	0	2	5	3	0	2	0	2	3	4	4	3	0	2	1	9	3	2	0	0	0	0
OTU01806	Bacteria;Planctomycetes;Planctomycetia;Planctomycetales;Planctomycetaceae;Planctomycetaceae_unclassified;	2	5	6	6	6	1	2	2	2	0	2	2	3	2	1	8	3	1	3	2	0	1	0	1	2	6	0
OTU01803	Bacteria;Proteobacteria;Deltaproteobacteria;Deltaproteobacteria_unclassified;Deltaproteobacteria_unclassified;Deltaproteobacteria_unclassified;	0	8	1	7	1	5	6	3	7	1	4	5	2	5	3	0	1	0	2	0	2	4	1	1	0	0	0
OTU01805	Bacteria;Bacteroidetes;Flavobacteriia;Flavobacteriales;Flavobacteriaceae;Moheibacter;	0	0	0	2	0	1	0	17	0	0	1	0	0	8	0	29	3	7	0	0	0	0	1	0	0	0	0
OTU01810	Bacteria;BRC1;BRC1_unclassified;BRC1_unclassified;BRC1_unclassified;BRC1_unclassified;	9	0	1	5	3	0	1	6	0	8	0	5	7	0	3	5	0	0	2	1	2	1	1	0	9	0	0
OTU01808	Bacteria;Proteobacteria;Alphaproteobacteria;Rhodospirillales;Rhodospirillaceae;Rhodospirillaceae_unclassified;	0	1	4	2	6	2	0	0	3	15	0	2	6	6	4	0	1	7	0	4	0	3	2	1	0	0	0
OTU01802	Bacteria;Bacteroidetes;Sphingobacteriia;Sphingobacteriales;Chitinophagaceae;Chitinophagaceae_unclassified;	0	4	0	1	2	0	2	0	22	0	2	2	8	2	3	1	2	1	1	4	0	3	1	3	0	5	0
OTU01811	Bacteria;Bacteroidetes;Sphingobacteriia;Sphingobacteriales;Chitinophagaceae;Flavisolibacter;	0	4	2	7	0	5	4	1	1	0	5	5	5	3	2	2	3	6	1	2	2	2	2	4	0	0	1
OTU01800	Bacteria;Bacteroidetes;Sphingobacteriia;Sphingobacteriales;Chitinophagaceae;Cnuella;	0	6	0	7	0	4	6	0	4	7	1	7	4	4	0	3	0	0	3	1	2	2	1	1	0	0	6
OTU01812	Bacteria;Proteobacteria;Gammaproteobacteria;Xanthomonadales;Xanthomonadaceae;Xanthomonadaceae_unclassified;	0	2	1	7	5	0	7	1	1	0	2	4	7	3	3	3	11	0	6	1	1	1	1	2	0	0	0
OTU01813	Bacteria;Actinobacteria;Actinobacteria;Acidimicrobiales;Acidimicrobiales_unclassified;Acidimicrobiales_unclassified;	5	0	3	4	2	13	1	3	1	0	0	4	3	1	2	2	3	1	1	10	4	1	0	3	0	1	0
OTU01816	Bacteria;Chloroflexi;Anaerolineae;Anaerolineales;Anaerolineaceae;Ornatilinea;	0	0	5	1	2	9	7	1	1	0	0	6	4	0	3	9	0	0	1	6	0	2	1	10	0	0	0
OTU01820	Bacteria;Nitrospirae;Nitrospira;Nitrospirales;Nitrospiraceae;Nitrospira;	3	4	7	6	0	2	0	3	0	1	2	4	7	1	1	3	0	1	8	3	1	4	4	2	1	0	0
OTU01821	Bacteria;Proteobacteria;Alphaproteobacteria;Rhodospirillales;Rhodospirillaceae;Rhodospirillaceae_unclassified;	14	6	7	0	2	0	1	3	4	1	4	0	1	0	1	3	0	2	4	3	4	1	6	1	0	0	0
OTU01822	Bacteria;Chloroflexi;Thermomicrobia;Sphaerobacterales;Sphaerobacteraceae;Sphaerobacteraceae_unclassified;	11	4	0	1	7	0	0	0	8	0	3	4	8	1	0	0	7	0	1	7	0	1	2	0	0	3	0
OTU01818	Bacteria;Proteobacteria;Alphaproteobacteria;Rhizobiales;Rhizobiales_unclassified;Rhizobiales_unclassified;	2	5	4	4	5	1	0	2	1	2	4	1	1	6	0	6	4	3	2	7	1	4	0	3	0	0	0
OTU01815	Bacteria;Chloroflexi;Chloroflexi_unclassified;Chloroflexi_unclassified;Chloroflexi_unclassified;Chloroflexi_unclassified;	8	7	0	5	0	3	0	1	7	0	2	3	17	3	3	0	2	1	0	0	0	2	4	0	0	0	0
OTU01817	Bacteria;Proteobacteria;Alphaproteobacteria;Rhodospirillales;Rhodospirillaceae;Rhodospirillaceae_unclassified;	12	1	8	1	1	0	0	3	0	0	3	0	1	0	1	4	2	9	3	1	2	6	1	2	7	0	0
OTU01819	Bacteria;Actinobacteria;Actinobacteria;Actinomycetales;Pseudonocardiaceae;Pseudonocardia;	8	3	2	2	4	6	3	2	5	1	1	3	4	1	0	3	5	0	2	3	6	4	0	0	0	0	0
OTU01824	Bacteria;Actinobacteria;Actinobacteria;Acidimicrobiales;Acidimicrobiaceae;Ilumatobacter;	12	9	8	1	2	0	0	3	3	0	0	0	5	4	4	5	1	1	2	0	0	1	1	6	0	0	0
OTU01814	Bacteria;Actinobacteria;Actinobacteria;Acidimicrobiales;Acidimicrobineae_incertae_sedis;Aciditerrimonas;	12	2	4	1	2	1	1	1	4	0	1	1	7	2	5	1	1	5	2	3	0	1	1	2	5	1	2
OTU01823	Bacteria;Proteobacteria;Alphaproteobacteria;Rhizobiales;Rhizobiales_unclassified;Rhizobiales_unclassified;	0	11	3	6	1	0	1	1	6	1	2	0	0	2	2	5	1	1	2	1	6	5	6	0	0	0	5
OTU01832	Bacteria;Proteobacteria;Alphaproteobacteria;Rhizobiales;Rhodobiaceae;Rhodoligotrophos;	0	4	2	1	4	11	0	2	2	2	1	5	3	2	2	3	0	2	1	2	8	3	2	2	0	0	3
OTU01836	Bacteria;Candidatus_Saccharibacteria;Candidatus_Saccharibacteria_unclassified;Candidatus_Saccharibacteria_unclassified;Candidatus_Saccharibacteria_unclassified;Candidatus_Saccharibacteria_unclassified;	1	6	6	1	6	0	5	3	2	0	5	3	3	2	2	1	12	1	3	0	2	0	3	0	0	0	0
OTU01825	Bacteria;Bacteria_unclassified;Bacteria_unclassified;Bacteria_unclassified;Bacteria_unclassified;Bacteria_unclassified;	1	8	0	12	0	0	0	3	0	5	2	11	0	0	1	4	3	0	4	2	0	1	3	6	0	0	1
OTU01835	Bacteria;Proteobacteria;Deltaproteobacteria;Myxococcales;Myxococcales_unclassified;Myxococcales_unclassified;	5	3	3	6	3	3	6	0	4	0	0	0	3	3	0	1	1	3	1	3	7	2	3	7	0	0	0
OTU01840	Bacteria;Bacteria_unclassified;Bacteria_unclassified;Bacteria_unclassified;Bacteria_unclassified;Bacteria_unclassified;	0	2	6	1	0	0	1	0	3	0	1	5	5	0	1	0	5	2	0	4	8	20	2	1	0	0	0
OTU01837	Bacteria;Proteobacteria;Alphaproteobacteria;Rhizobiales;Hyphomicrobiaceae;Hyphomicrobiaceae_unclassified;	5	3	5	0	6	4	3	2	5	1	2	2	3	2	2	4	4	1	2	2	0	1	0	2	2	4	0
OTU01833	Bacteria;Proteobacteria;Gammaproteobacteria;Xanthomonadales;Xanthomonadaceae;Stenotrophomonas;	0	1	0	5	2	0	6	7	0	0	0	5	3	4	3	1	22	0	2	1	0	0	1	4	0	0	0
OTU01838	Bacteria;Bacteroidetes;Flavobacteriia;Flavobacteriales;Cryomorphaceae;Cryomorphaceae_unclassified;	0	4	1	3	4	2	2	2	3	0	2	2	0	2	11	1	8	0	12	4	0	4	0	0	0	0	0
OTU01828	Bacteria;Planctomycetes;Planctomycetia;Planctomycetales;Planctomycetaceae;Planctomycetaceae_unclassified;	3	9	3	5	1	1	0	3	1	3	2	8	6	1	3	7	2	1	3	3	0	2	0	0	0	0	0
OTU01842	Bacteria;Candidatus_Saccharibacteria;Candidatus_Saccharibacteria_unclassified;Candidatus_Saccharibacteria_unclassified;Candidatus_Saccharibacteria_unclassified;Candidatus_Saccharibacteria_unclassified;	0	1	1	11	1	0	16	3	0	0	12	3	2	0	1	0	4	0	2	1	1	0	2	6	0	0	0
OTU01831	Bacteria;Bacteroidetes;Bacteroidia;Bacteroidales;Prolixibacteraceae;Prolixibacter;	5	4	9	0	1	0	4	2	0	0	5	0	2	0	3	4	8	0	3	11	0	2	1	3	0	0	0
OTU01827	Bacteria;candidate_division_WPS-1;candidate_division_WPS-1_unclassified;candidate_division_WPS-1_unclassified;candidate_division_WPS-1_unclassified;candidate_division_WPS-1_unclassified;	2	10	0	3	8	0	0	9	0	2	0	2	4	0	9	0	7	0	6	1	0	0	3	0	0	0	1
OTU01829	Bacteria;Bacteroidetes;Sphingobacteriia;Sphingobacteriales;Sphingobacteriaceae;Mucilaginibacter;	7	3	0	6	0	0	0	1	5	0	28	2	0	6	0	0	0	7	0	1	0	0	1	0	0	0	0
OTU01839	Bacteria;Bacteria_unclassified;Bacteria_unclassified;Bacteria_unclassified;Bacteria_unclassified;Bacteria_unclassified;	1	3	5	7	2	3	0	7	4	0	4	2	4	2	1	1	3	1	4	6	2	1	1	2	0	1	0
OTU01826	Bacteria;Gemmatimonadetes;Gemmatimonadetes;Gemmatimonadales;Gemmatimonadaceae;Gemmatimonas;	3	0	2	0	2	0	0	0	2	4	0	7	6	2	2	3	0	0	3	7	0	8	5	1	0	10	0
OTU01830	Bacteria;Nitrospirae;Nitrospira;Nitrospirales;Nitrospiraceae;Nitrospira;	3	9	6	4	4	0	7	2	2	0	1	2	4	1	2	1	4	0	0	1	3	5	2	4	0	0	0
OTU01845	Bacteria;Bacteria_unclassified;Bacteria_unclassified;Bacteria_unclassified;Bacteria_unclassified;Bacteria_unclassified;	10	3	4	0	7	9	3	1	3	0	2	3	3	2	1	3	3	0	3	3	0	0	0	2	0	0	2
OTU01844	Bacteria;Bacteroidetes;Sphingobacteriia;Sphingobacteriales;Chitinophagaceae;Chitinophagaceae_unclassified;	8	4	0	3	0	0	6	0	1	3	7	5	2	3	3	4	3	3	1	1	1	1	2	3	0	1	2
OTU01841	Bacteria;Planctomycetes;Planctomycetia;Planctomycetales;Planctomycetaceae;Aquisphaera;	0	6	2	3	6	1	1	3	4	5	1	5	3	9	1	2	2	0	3	4	3	0	0	1	0	2	0
OTU01834	Bacteria;Bacteroidetes;Flavobacteriia;Flavobacteriales;Flavobacteriaceae;Flavobacterium;	0	0	0	0	2	0	8	1	10	12	3	0	0	1	15	1	0	2	1	6	0	1	1	0	2	1	0
OTU01843	Bacteria;Bacteria_unclassified;Bacteria_unclassified;Bacteria_unclassified;Bacteria_unclassified;Bacteria_unclassified;	0	3	4	0	0	0	0	12	2	0	13	1	4	6	0	0	1	1	0	0	0	0	20	0	0	0	0
OTU01846	Bacteria;Proteobacteria;Gammaproteobacteria;Chromatiales;Thioalkalispiraceae;Thioprofundum;	0	1	7	1	3	0	1	5	0	0	2	1	3	2	4	1	5	11	1	2	7	5	3	1	0	0	0
OTU01859	Bacteria;Chloroflexi;Chloroflexi_unclassified;Chloroflexi_unclassified;Chloroflexi_unclassified;Chloroflexi_unclassified;	8	4	0	1	9	1	1	0	2	0	1	4	11	2	2	2	3	0	4	1	0	0	7	0	0	0	3
OTU01851	Bacteria;Candidatus_Saccharibacteria;Candidatus_Saccharibacteria_unclassified;Candidatus_Saccharibacteria_unclassified;Candidatus_Saccharibacteria_unclassified;Candidatus_Saccharibacteria_unclassified;	0	1	1	6	0	0	1	0	5	0	4	6	8	2	0	5	6	0	6	2	3	0	5	0	0	0	5
OTU01848	Bacteria;Nitrospirae;Nitrospira;Nitrospirales;Nitrospiraceae;Nitrospira;	0	3	1	6	4	2	2	4	2	0	2	6	3	6	2	0	4	0	8	1	0	5	2	3	0	0	0
OTU01847	Bacteria;Actinobacteria;Actinobacteria;Actinomycetales;Sporichthyaceae;Sporichthya;	3	2	1	2	4	6	0	3	0	3	4	0	2	0	2	2	2	3	2	0	7	12	2	3	0	1	0
OTU01854	Bacteria;Chloroflexi;Caldilineae;Caldilineales;Caldilineaceae;Caldilinea;	1	7	2	3	7	0	0	1	6	1	3	1	8	1	1	4	2	4	3	3	1	4	1	2	0	0	0
OTU01855	Bacteria;Chloroflexi;Ktedonobacteria;Ktedonobacterales;Ktedonobacteraceae;Ktedonobacter;	5	6	0	10	0	0	3	2	2	0	0	4	1	5	0	2	3	5	5	2	2	0	8	1	0	0	0
OTU01857	Bacteria;Proteobacteria;Alphaproteobacteria;Rhodospirillales;Acetobacteraceae;Acetobacteraceae_unclassified;	4	0	4	1	5	0	0	5	2	10	1	3	2	1	0	0	1	4	0	2	3	1	0	0	11	0	6
OTU01860	Bacteria;Planctomycetes;Planctomycetia;Planctomycetales;Planctomycetaceae;Singulisphaera;	6	4	1	4	4	1	0	4	1	2	6	7	6	1	2	1	3	0	5	3	1	2	2	0	0	0	0
OTU01856	Bacteria;Bacteroidetes;Cytophagia;Cytophagales;Chryseolinea;Chryseolinea_unclassified;	1	2	5	2	5	0	2	11	3	1	3	1	0	2	0	1	2	1	1	7	4	1	3	3	5	0	0
OTU01850	Bacteria;Chloroflexi;Caldilineae;Caldilineales;Caldilineaceae;Litorilinea;	0	10	7	4	3	0	3	2	8	0	3	1	1	8	3	0	1	0	3	0	4	2	3	0	0	0	0
OTU01852	Bacteria;BRC1;BRC1_unclassified;BRC1_unclassified;BRC1_unclassified;BRC1_unclassified;	2	7	3	1	3	3	1	1	8	0	2	6	1	2	4	3	5	0	0	4	1	1	3	5	0	0	0
OTU01853	Bacteria;Chloroflexi;Chloroflexia;Chloroflexia_unclassified;Chloroflexia_unclassified;Chloroflexia_unclassified;	2	5	5	4	2	0	5	2	0	0	4	8	3	4	1	2	3	0	2	3	3	4	4	0	0	0	0
OTU01849	Bacteria;Actinobacteria;Actinobacteria;Actinomycetales;Thermomonosporaceae;Actinocorallia;	1	5	4	3	3	0	13	2	2	3	5	4	3	9	0	0	2	2	1	1	1	0	2	0	0	0	0
OTU01861	Bacteria;Chloroflexi;Thermomicrobia;Thermomicrobia_unclassified;Thermomicrobia_unclassified;Thermomicrobia_unclassified;	3	4	1	1	3	2	2	6	0	11	4	0	0	5	0	3	7	0	0	2	5	0	0	7	0	0	0
OTU01858	Bacteria;Candidatus_Saccharibacteria;Candidatus_Saccharibacteria_unclassified;Candidatus_Saccharibacteria_unclassified;Candidatus_Saccharibacteria_unclassified;Candidatus_Saccharibacteria_unclassified;	0	0	0	2	0	2	15	1	2	2	3	8	4	4	4	3	4	0	5	0	2	1	2	2	0	0	0
OTU01874	Bacteria;Verrucomicrobia;Verrucomicrobiae;Verrucomicrobiales;Verrucomicrobiaceae;Roseimicrobium;	1	2	4	8	0	0	7	1	1	2	2	6	7	1	2	0	2	0	7	0	0	4	6	2	0	0	0
OTU01865	Bacteria;Planctomycetes;Planctomycetia;Planctomycetales;Planctomycetaceae;Gimesia;	2	3	5	2	1	3	1	3	0	7	7	0	1	3	1	4	3	2	4	1	3	6	1	2	0	0	0
OTU01869	Bacteria;Bacteroidetes;Bacteroidetes_unclassified;Bacteroidetes_unclassified;Bacteroidetes_unclassified;Bacteroidetes_unclassified;	0	65	0	0	0	0	0	0	0	0	0	0	0	0	0	0	0	0	0	0	0	0	0	0	0	0	0
OTU01864	Bacteria;Gemmatimonadetes;Gemmatimonadetes;Gemmatimonadales;Gemmatimonadaceae;Gemmatimonas;	4	4	3	1	4	0	2	1	4	11	0	4	0	2	1	2	1	8	0	3	4	3	0	1	0	0	2
OTU01866	Bacteria;Actinobacteria;Actinobacteria;Actinomycetales;Micromonosporaceae;Dactylosporangium;	2	2	6	2	0	5	5	1	7	2	4	2	10	6	0	2	1	0	3	0	1	1	1	1	0	0	1
OTU01862	Bacteria;Bacteroidetes;Sphingobacteriia;Sphingobacteriales;Chitinophagaceae;Ferruginibacter;	1	1	10	5	0	0	2	0	0	0	1	0	1	2	2	2	1	5	0	0	13	5	9	2	3	0	0
OTU01870	Bacteria;Proteobacteria;Alphaproteobacteria;Rhodospirillales;Rhodospirillaceae;Lacibacterium;	9	1	6	2	2	3	3	1	0	9	1	0	2	1	2	5	1	4	1	4	2	3	0	3	0	0	0
OTU01868	Bacteria;Chloroflexi;Anaerolineae;Anaerolineales;Anaerolineaceae;Anaerolineaceae_unclassified;	0	7	3	5	0	0	1	2	1	2	3	3	1	1	2	1	11	4	2	3	6	0	5	2	0	0	0
OTU01873	Bacteria;Firmicutes;Clostridia;Clostridia_unclassified;Clostridia_unclassified;Clostridia_unclassified;	0	5	6	8	1	0	0	8	1	0	0	1	1	2	3	1	2	0	3	0	16	0	6	1	0	0	0
OTU01872	Bacteria;Planctomycetes;Planctomycetia;Planctomycetales;Planctomycetaceae;Planctomycetaceae_unclassified;	7	4	3	0	2	1	1	5	4	3	5	5	1	2	4	1	1	1	5	4	2	2	2	0	0	0	0
OTU01867	Bacteria;Parcubacteria;Parcubacteria_unclassified;Parcubacteria_unclassified;Parcubacteria_unclassified;Parcubacteria_unclassified;	5	5	5	0	0	0	1	1	0	0	6	4	1	1	6	1	6	5	2	0	3	1	1	11	0	0	0
OTU01871	Bacteria;Planctomycetes;Planctomycetia;Planctomycetales;Planctomycetaceae;Pirellula;	0	4	2	8	3	0	2	1	2	2	4	7	6	1	0	3	1	3	2	1	0	1	0	2	2	8	0
OTU01863	Bacteria;Actinobacteria;Actinobacteria;Actinomycetales;Micromonosporaceae;Krasilnikovia;	0	1	21	5	2	0	1	0	4	0	2	3	6	4	4	0	3	0	3	0	2	2	0	2	0	0	0
OTU01886	Bacteria;Proteobacteria;Alphaproteobacteria;Rhodobacterales;Rhodobacteraceae;Rhodobacter;	4	0	0	0	6	4	2	7	2	0	0	0	1	0	3	3	1	0	0	5	11	2	3	10	0	0	0
OTU01882	Bacteria;Actinobacteria;Actinobacteria;Acidimicrobiales;Iamiaceae;Aquihabitans;	3	4	6	0	2	0	5	3	3	1	1	0	0	1	0	1	5	8	1	0	3	3	1	2	10	0	1
OTU01875	Bacteria;Actinobacteria;Actinobacteria;Actinomycetales;Glycomycetaceae;Glycomyces;	1	7	0	2	0	0	0	2	10	2	7	2	2	0	4	5	5	3	4	2	1	1	1	2	0	0	1
OTU01883	Bacteria;Bacteria_unclassified;Bacteria_unclassified;Bacteria_unclassified;Bacteria_unclassified;Bacteria_unclassified;	1	2	0	5	3	4	2	0	1	0	1	2	1	1	0	0	1	0	1	0	1	0	2	1	20	15	0
OTU01880	Bacteria;Planctomycetes;Planctomycetia;Planctomycetales;Planctomycetaceae;Gemmata;	4	3	10	4	0	0	3	3	0	0	2	2	9	0	0	8	5	3	4	0	0	1	2	1	0	0	0
OTU01884	Bacteria;Armatimonadetes;Armatimonadetes_gp5;Armatimonadetes_gp5_unclassified;Armatimonadetes_gp5_unclassified;Armatimonadetes_gp5_unclassified;	5	4	1	1	5	0	1	3	7	4	2	0	3	3	6	2	4	5	0	1	2	2	2	1	0	0	0
OTU01885	Bacteria;Cyanobacteria/Chloroplast;Chloroplast;Chloroplast;Bacillariophyta;Bacillariophyta_unclassified;	3	3	0	16	0	0	6	0	3	0	1	3	1	2	2	0	3	0	3	2	0	0	9	0	0	0	7
OTU01887	Bacteria;Bacteroidetes;Flavobacteriia;Flavobacteriales;Flavobacteriaceae;Flavobacterium;	0	0	0	0	0	0	52	0	0	0	2	1	0	1	0	0	7	0	0	0	0	0	1	0	0	0	0
OTU01877	Bacteria;Proteobacteria;Alphaproteobacteria;Rhodospirillales;Acetobacteraceae;Acidisoma;	2	0	5	1	3	2	4	4	0	3	7	0	2	1	3	3	0	8	0	0	1	0	0	5	0	10	0
OTU01876	Bacteria;Bacteroidetes;Sphingobacteriia;Sphingobacteriales;Chitinophagaceae;Niastella;	0	3	4	1	0	4	0	2	2	0	2	5	1	1	0	1	6	4	0	2	1	0	7	0	0	14	4
OTU01879	Bacteria;Actinobacteria;Actinobacteria;Actinobacteria_unclassified;Actinobacteria_unclassified;Actinobacteria_unclassified;	3	5	3	3	2	2	0	4	6	0	0	3	4	3	3	1	1	4	0	8	4	1	2	2	0	0	0
OTU01881	Bacteria;Proteobacteria;Alphaproteobacteria;Sneathiellales;Sneathiellaceae;Sneathiellaceae_unclassified;	4	0	6	4	5	0	0	5	8	0	0	2	2	0	4	1	1	1	0	6	5	4	3	2	1	0	0
OTU01878	Bacteria;Gemmatimonadetes;Gemmatimonadetes;Gemmatimonadales;Gemmatimonadaceae;Gemmatimonas;	4	3	1	1	12	5	2	1	1	0	1	1	2	1	2	9	2	0	6	6	3	1	0	0	0	0	0
OTU01894	Bacteria;Proteobacteria;Alphaproteobacteria;Rhizobiales;Rhizobiales_unclassified;Rhizobiales_unclassified;	2	4	3	2	1	5	0	3	1	1	2	3	1	4	1	1	5	1	4	3	1	6	2	1	5	1	0
OTU01888	Bacteria;Candidatus_Saccharibacteria;Candidatus_Saccharibacteria_unclassified;Candidatus_Saccharibacteria_unclassified;Candidatus_Saccharibacteria_unclassified;Candidatus_Saccharibacteria_unclassified;	2	3	12	6	2	8	1	2	0	0	2	0	0	0	0	0	3	0	1	4	0	2	8	0	7	0	0
OTU01897	Bacteria;Bacteroidetes;Cytophagia;Cytophagales;Ohtaekwangia;Ohtaekwangia_unclassified;	0	4	3	5	2	1	6	5	2	1	1	1	8	2	3	0	3	1	3	2	3	2	4	1	0	0	0
OTU01895	Bacteria;Proteobacteria;Gammaproteobacteria;Gammaproteobacteria_unclassified;Gammaproteobacteria_unclassified;Gammaproteobacteria_unclassified;	0	5	1	4	0	1	8	0	0	0	5	17	2	2	1	0	2	0	4	2	1	0	4	4	0	0	0
OTU01898	Bacteria;Actinobacteria;Actinobacteria;Acidimicrobiales;Acidimicrobineae_incertae_sedis;Aciditerrimonas;	5	3	5	0	4	0	1	3	3	1	3	2	3	1	0	2	0	7	1	7	4	6	1	1	0	0	0
OTU01899	Bacteria;Bacteria_unclassified;Bacteria_unclassified;Bacteria_unclassified;Bacteria_unclassified;Bacteria_unclassified;	0	11	2	5	0	0	0	2	0	7	0	0	0	1	1	1	4	4	1	0	2	8	7	0	0	0	7
OTU01900	Bacteria;Acidobacteria;Acidobacteria_Gp4;Gp4;Gp4_unclassified;Gp4_unclassified;	5	3	1	1	2	0	5	3	7	10	2	2	2	4	1	3	1	0	1	3	0	2	1	4	0	0	0
OTU01906	Bacteria;Bacteroidetes;Sphingobacteriia;Sphingobacteriales;Sphingobacteriaceae;Pedobacter;	0	7	0	0	1	0	1	2	6	2	1	4	1	15	4	0	0	5	1	0	1	2	1	1	5	1	2
OTU01890	Bacteria;Bacteria_unclassified;Bacteria_unclassified;Bacteria_unclassified;Bacteria_unclassified;Bacteria_unclassified;	1	5	4	4	0	0	4	3	1	0	5	4	5	2	3	2	1	0	3	4	4	2	6	0	0	0	0
OTU01905	Bacteria;Bacteroidetes;Sphingobacteriia;Sphingobacteriales;Sphingobacteriaceae;Olivibacter;	0	15	0	1	1	0	10	0	0	1	5	4	2	3	4	1	1	0	4	0	0	2	0	0	0	6	3
OTU01902	Bacteria;Bacteria_unclassified;Bacteria_unclassified;Bacteria_unclassified;Bacteria_unclassified;Bacteria_unclassified;	1	8	0	4	3	2	1	1	0	2	3	4	3	5	3	0	9	2	2	3	1	1	5	0	0	0	0
OTU01903	Bacteria;Chloroflexi;Chloroflexia;Kallotenuales;Kallotenuaceae;Kallotenue;	3	4	3	2	4	4	5	1	1	0	0	3	3	6	1	7	3	3	4	3	3	0	0	0	0	0	0
OTU01901	Bacteria;Proteobacteria;Alphaproteobacteria;Rhodospirillales;Rhodospirillaceae;Rhodospirillaceae_unclassified;	8	1	5	2	0	3	0	1	6	0	0	0	6	4	1	4	3	7	0	1	2	1	0	1	7	0	0
OTU01891	Bacteria;Chloroflexi;Caldilineae;Caldilineales;Caldilineaceae;Caldilinea;	0	2	0	0	0	0	10	4	0	0	4	3	5	4	5	5	1	0	2	6	6	1	1	4	0	0	0
OTU01892	Bacteria;Actinobacteria;Actinobacteria;Actinomycetales;Pseudonocardiaceae;Pseudonocardia;	7	0	3	2	1	5	1	7	3	2	2	6	2	2	2	1	1	0	4	1	5	2	2	1	0	0	1
OTU01896	Bacteria;Actinobacteria;Actinobacteria;Actinomycetales;Actinomycetales_unclassified;Actinomycetales_unclassified;	2	3	9	5	4	0	0	3	4	0	0	2	2	3	3	5	0	4	6	4	2	0	1	1	0	0	0
OTU01889	Bacteria;Planctomycetes;Planctomycetia;Planctomycetales;Planctomycetaceae;Planctomycetaceae_unclassified;	3	6	0	9	5	2	2	1	1	0	2	4	2	7	0	3	4	1	7	0	0	0	1	1	0	0	2
OTU01904	Bacteria;Bacteria_unclassified;Bacteria_unclassified;Bacteria_unclassified;Bacteria_unclassified;Bacteria_unclassified;	2	3	0	3	14	0	1	6	4	4	2	1	0	1	3	0	4	4	2	5	0	0	4	0	0	0	0
OTU01893	Bacteria;Actinobacteria;Actinobacteria;Acidimicrobiales;Acidimicrobiales_unclassified;Acidimicrobiales_unclassified;	7	2	2	1	5	1	0	3	3	5	3	4	1	4	1	1	1	0	5	3	0	4	4	3	0	0	0
OTU01924	Bacteria;Proteobacteria;Alphaproteobacteria;Rhodospirillales;Rhodospirillales_unclassified;Rhodospirillales_unclassified;	5	2	5	4	12	1	0	2	3	0	2	0	3	3	3	1	2	2	1	2	5	3	1	0	0	0	0
OTU01918	Bacteria;Actinobacteria;Actinobacteria;Actinomycetales;Nocardioidaceae;Flindersiella;	1	1	0	2	0	8	4	4	15	0	1	4	1	3	1	0	2	7	1	3	0	0	4	0	0	0	0
OTU01907	Bacteria;Bacteroidetes;Sphingobacteriia;Sphingobacteriales;Chitinophagaceae;Chitinophagaceae_unclassified;	0	3	0	5	3	0	5	1	1	1	3	0	1	11	0	5	4	0	1	0	12	3	1	2	0	0	0
OTU01911	Bacteria;Planctomycetes;Planctomycetia;Planctomycetales;Planctomycetaceae;Thermogutta;	4	5	2	3	1	0	0	0	7	2	3	4	11	1	3	2	3	0	2	1	1	6	1	0	0	0	0
OTU01919	Bacteria;Chloroflexi;Chloroflexi_unclassified;Chloroflexi_unclassified;Chloroflexi_unclassified;Chloroflexi_unclassified;	3	7	0	5	1	0	0	5	3	0	9	4	5	0	4	0	6	0	2	2	0	1	5	0	0	0	0
OTU01908	Bacteria;Proteobacteria;Alphaproteobacteria;Alphaproteobacteria_unclassified;Alphaproteobacteria_unclassified;Alphaproteobacteria_unclassified;	0	1	2	1	0	0	0	2	1	0	5	2	0	0	1	2	4	4	0	3	3	1	0	0	30	0	0
OTU01920	Bacteria;Candidatus_Saccharibacteria;Candidatus_Saccharibacteria_unclassified;Candidatus_Saccharibacteria_unclassified;Candidatus_Saccharibacteria_unclassified;Candidatus_Saccharibacteria_unclassified;	0	0	8	1	1	23	0	0	4	0	2	5	2	5	1	6	0	0	0	2	0	1	0	1	0	0	0
OTU01909	Bacteria;Chloroflexi;Thermomicrobia;Sphaerobacterales;Sphaerobacteraceae;Sphaerobacteraceae_unclassified;	6	1	1	3	2	0	0	6	1	0	0	7	1	4	10	1	0	6	5	1	0	0	6	1	0	0	0
OTU01922	Bacteria;Bacteroidetes;Cytophagia;Cytophagales;Chryseolinea;Chryseolinea_unclassified;	1	1	2	0	6	0	7	1	0	0	9	0	0	0	0	8	0	1	3	0	5	2	3	3	0	6	4
OTU01913	Bacteria;Bacteria_unclassified;Bacteria_unclassified;Bacteria_unclassified;Bacteria_unclassified;Bacteria_unclassified;	2	4	9	2	4	0	1	16	3	0	1	0	0	2	2	2	1	1	0	3	8	1	0	0	0	0	0
OTU01916	Bacteria;Proteobacteria;Alphaproteobacteria;Alphaproteobacteria_incertae_sedis;Geminicoccus;Geminicoccus_unclassified;	12	4	1	3	2	4	0	7	1	2	0	0	5	2	4	0	0	4	0	8	0	1	1	1	0	0	0
OTU01914	Bacteria;Proteobacteria;Alphaproteobacteria;Rhodobacterales;Rhodobacteraceae;Amaricoccus;	7	2	2	4	3	1	1	3	2	2	1	1	5	0	3	2	0	8	2	6	1	1	0	5	0	0	0
OTU01910	Bacteria;Candidatus_Saccharibacteria;Candidatus_Saccharibacteria_unclassified;Candidatus_Saccharibacteria_unclassified;Candidatus_Saccharibacteria_unclassified;Candidatus_Saccharibacteria_unclassified;	2	4	6	1	0	0	1	5	1	0	4	5	3	3	5	5	3	5	2	4	0	2	1	0	0	0	0
OTU01912	Bacteria;Candidatus_Saccharibacteria;Candidatus_Saccharibacteria_unclassified;Candidatus_Saccharibacteria_unclassified;Candidatus_Saccharibacteria_unclassified;Candidatus_Saccharibacteria_unclassified;	4	3	0	2	5	5	0	4	1	9	1	1	2	1	10	0	2	3	2	5	0	0	0	2	0	0	0
OTU01923	Bacteria;candidate_division_WPS-1;candidate_division_WPS-1_unclassified;candidate_division_WPS-1_unclassified;candidate_division_WPS-1_unclassified;candidate_division_WPS-1_unclassified;	3	2	2	5	3	10	3	1	2	0	4	4	1	3	1	3	1	0	3	3	2	1	1	1	0	3	0
OTU01917	Bacteria;Actinobacteria;Actinobacteria;Actinobacteria_unclassified;Actinobacteria_unclassified;Actinobacteria_unclassified;	0	7	5	0	5	0	0	2	1	0	3	0	6	3	6	5	4	1	4	2	5	1	0	1	0	0	1
OTU01921	Bacteria;Actinobacteria;Actinobacteria;Actinomycetales;Geodermatophilaceae;Geodermatophilus;	3	1	3	2	1	6	1	0	5	1	3	3	6	2	1	3	2	1	2	3	6	3	1	1	0	0	2
OTU01915	Bacteria;Firmicutes;Firmicutes_unclassified;Firmicutes_unclassified;Firmicutes_unclassified;Firmicutes_unclassified;	4	5	3	3	8	2	3	2	1	0	1	3	6	3	1	4	2	1	1	3	0	1	0	3	0	0	2
OTU01932	Bacteria;Bacteroidetes;Sphingobacteriia;Sphingobacteriales;Chitinophagaceae;Chitinophagaceae_unclassified;	1	2	2	2	1	3	2	0	13	2	1	2	2	1	1	3	3	7	2	2	0	2	1	0	1	5	0
OTU01927	Bacteria;Planctomycetes;Planctomycetia;Planctomycetales;Planctomycetaceae;Pirellula;	1	5	6	0	8	1	0	8	1	0	1	2	4	3	0	3	4	0	2	3	2	2	2	3	0	0	0
OTU01929	Bacteria;Chloroflexi;Thermomicrobia;Sphaerobacterales;Sphaerobacteraceae;Sphaerobacteraceae_unclassified;	2	2	4	3	9	2	0	2	0	0	1	1	6	1	1	9	4	1	5	2	0	5	0	1	0	0	0
OTU01935	Bacteria;Bacteria_unclassified;Bacteria_unclassified;Bacteria_unclassified;Bacteria_unclassified;Bacteria_unclassified;	0	2	8	2	0	0	2	3	6	0	1	0	0	2	2	1	8	3	3	2	2	5	8	1	0	0	0
OTU01936	Bacteria;Bacteroidetes;Sphingobacteriia;Sphingobacteriales;Sphingobacteriaceae;Sphingobacteriaceae_unclassified;	2	2	3	1	0	5	1	0	1	0	8	1	7	1	6	6	1	0	1	4	0	4	3	4	0	0	0
OTU01937	Bacteria;Armatimonadetes;Armatimonadetes_gp4;Armatimonadetes_gp4_unclassified;Armatimonadetes_gp4_unclassified;Armatimonadetes_gp4_unclassified;	2	0	5	4	6	6	1	0	3	0	0	5	2	3	1	0	2	8	3	2	3	1	1	3	0	0	0
OTU01930	Bacteria;Chloroflexi;Chloroflexia;Chloroflexales;Oscillochloridaceae;Oscillochloris;	8	4	1	2	7	1	2	11	0	0	2	1	1	2	0	0	1	8	0	4	1	1	2	2	0	0	0
OTU01931	Bacteria;Bacteroidetes;Sphingobacteriia;Sphingobacteriales;Chitinophagaceae;Chitinophagaceae_unclassified;	0	3	0	1	0	6	8	4	3	3	1	7	0	3	2	3	2	3	2	0	2	3	1	0	4	0	0
OTU01928	Bacteria;Candidatus_Saccharibacteria;Candidatus_Saccharibacteria_unclassified;Candidatus_Saccharibacteria_unclassified;Candidatus_Saccharibacteria_unclassified;Candidatus_Saccharibacteria_unclassified;	2	1	4	8	4	2	1	0	0	0	6	3	4	6	0	0	5	0	1	2	1	2	9	0	0	0	0
OTU01940	Bacteria;Parcubacteria;Parcubacteria_unclassified;Parcubacteria_unclassified;Parcubacteria_unclassified;Parcubacteria_unclassified;	0	8	1	6	0	0	4	1	0	0	3	3	2	1	3	1	6	0	2	0	8	2	3	2	0	5	0
OTU01934	Bacteria;Proteobacteria;Alphaproteobacteria;Rhizobiales;Hyphomicrobiaceae;Hyphomicrobiaceae_unclassified;	3	2	0	3	4	4	4	5	3	3	2	3	2	0	0	3	3	0	3	2	6	1	3	1	0	1	0
OTU01933	Bacteria;Chloroflexi;Chloroflexia;Kallotenuales;Kallotenuaceae;Kallotenue;	6	6	2	5	0	4	2	2	1	0	4	7	2	1	1	5	5	1	2	0	2	2	1	0	0	0	0
OTU01925	Bacteria;Candidatus_Saccharibacteria;Candidatus_Saccharibacteria_unclassified;Candidatus_Saccharibacteria_unclassified;Candidatus_Saccharibacteria_unclassified;Candidatus_Saccharibacteria_unclassified;	0	0	1	7	0	0	2	0	0	0	25	0	4	0	7	0	4	0	2	0	5	0	1	3	0	0	0
OTU01926	Bacteria;Bacteria_unclassified;Bacteria_unclassified;Bacteria_unclassified;Bacteria_unclassified;Bacteria_unclassified;	3	1	1	1	3	0	2	1	0	0	13	2	1	5	1	5	3	0	5	3	0	0	3	8	0	0	0
OTU01938	Bacteria;Firmicutes;Firmicutes_unclassified;Firmicutes_unclassified;Firmicutes_unclassified;Firmicutes_unclassified;	4	2	1	0	16	2	0	6	4	0	0	1	3	0	1	1	0	8	1	8	0	0	2	1	0	0	0
OTU01941	Bacteria;Bacteroidetes;Cytophagia;Cytophagales;Cytophagaceae;Adhaeribacter;	1	7	0	1	0	12	1	0	6	0	2	3	2	6	2	1	2	0	3	0	5	3	3	1	0	0	0
OTU01939	Bacteria;Gemmatimonadetes;Gemmatimonadetes;Gemmatimonadales;Gemmatimonadaceae;Gemmatimonas;	6	3	4	1	8	0	0	1	1	0	0	0	1	2	3	6	2	1	0	2	1	1	1	6	0	11	0
OTU01957	Bacteria;Chloroflexi;Thermomicrobia;Sphaerobacterales;Sphaerobacteraceae;Sphaerobacter;	6	1	6	3	11	0	0	0	0	0	3	3	5	6	0	0	1	0	0	3	10	0	1	0	0	0	1
OTU01956	Bacteria;Proteobacteria;Alphaproteobacteria;Rhodospirillales;Acetobacteraceae;Craurococcus;	4	5	8	2	3	1	4	2	3	5	0	1	1	3	0	6	1	0	1	3	5	0	0	2	0	0	0
OTU01944	Bacteria;Proteobacteria;Deltaproteobacteria;Bdellovibrionales;Bdellovibrionaceae;Bdellovibrio;	0	0	0	3	0	0	34	7	2	0	1	4	0	0	2	2	1	0	0	2	1	0	0	1	0	0	0
OTU01942	Bacteria;Acidobacteria;Acidobacteria_Gp10;Gp10;Gp10_unclassified;Gp10_unclassified;	0	10	4	2	0	0	1	6	2	0	3	6	3	1	4	1	7	0	2	1	1	0	4	2	0	0	0
OTU01964	Bacteria;Planctomycetes;Planctomycetia;Planctomycetales;Planctomycetaceae;Gemmata;	3	5	3	3	3	0	7	0	4	0	1	4	3	0	0	2	0	0	2	3	3	3	5	2	0	0	4
OTU01948	Bacteria;Bacteria_unclassified;Bacteria_unclassified;Bacteria_unclassified;Bacteria_unclassified;Bacteria_unclassified;	0	3	4	7	2	4	1	2	0	1	3	3	5	1	8	4	2	0	1	1	4	1	3	0	0	0	0
OTU01965	Bacteria;Bacteroidetes;Flavobacteriia;Flavobacteriales;Flavobacteriaceae;Flavobacterium;	0	3	2	1	0	5	0	0	0	6	7	0	0	3	5	0	5	0	0	10	0	0	0	1	12	0	0
OTU01955	Bacteria;Planctomycetes;Planctomycetia;Planctomycetales;Planctomycetaceae;Planctomycetaceae_unclassified;	2	3	3	1	1	0	2	1	0	3	2	1	8	1	2	2	1	1	3	0	0	2	0	3	14	4	0
OTU01960	Bacteria;Actinobacteria;Actinobacteria;Actinomycetales;Nocardioidaceae;Aeromicrobium;	2	2	4	2	8	0	2	3	0	1	2	5	3	4	1	1	1	3	3	1	3	4	1	1	3	0	0
OTU01949	Bacteria;Bacteria_unclassified;Bacteria_unclassified;Bacteria_unclassified;Bacteria_unclassified;Bacteria_unclassified;	0	4	0	2	1	0	0	3	3	1	3	2	8	0	3	0	4	0	6	5	0	1	5	2	0	0	7
OTU01952	Bacteria;Chloroflexi;Thermomicrobia;Sphaerobacterales;Sphaerobacteraceae;Nitrolancea;	12	3	6	2	1	4	1	3	0	0	2	6	0	0	5	1	4	0	1	4	0	1	1	3	0	0	0
OTU01947	Bacteria;Bacteria_unclassified;Bacteria_unclassified;Bacteria_unclassified;Bacteria_unclassified;Bacteria_unclassified;	9	7	3	7	0	5	0	0	0	0	3	0	0	4	0	0	1	0	1	0	1	1	18	0	0	0	0
OTU01959	Bacteria;Bacteroidetes;Flavobacteriia;Flavobacteriales;Flavobacteriaceae;Flavobacterium;	0	0	8	1	0	0	6	0	2	0	0	0	0	0	5	0	0	0	0	0	0	0	0	0	38	0	0
OTU01961	Bacteria;Parcubacteria;Parcubacteria_unclassified;Parcubacteria_unclassified;Parcubacteria_unclassified;Parcubacteria_unclassified;	1	7	1	10	6	1	0	4	0	0	7	2	2	3	2	0	4	0	1	0	3	4	0	2	0	0	0
OTU01951	Bacteria;Bacteria_unclassified;Bacteria_unclassified;Bacteria_unclassified;Bacteria_unclassified;Bacteria_unclassified;	0	5	0	0	0	0	0	0	0	0	8	4	2	2	7	1	8	5	3	3	4	7	0	1	0	0	0
OTU01945	Bacteria;Actinobacteria;Actinobacteria;Actinomycetales;Pseudonocardiaceae;Allokutzneria;	14	0	5	7	3	2	0	4	1	0	0	1	0	2	1	3	0	0	1	7	2	1	4	2	0	0	0
OTU01946	Bacteria;Proteobacteria;Proteobacteria_unclassified;Proteobacteria_unclassified;Proteobacteria_unclassified;Proteobacteria_unclassified;	7	5	11	2	1	0	0	3	4	0	0	1	2	1	2	2	0	5	1	4	0	1	5	1	0	0	2
OTU01943	Bacteria;Proteobacteria;Deltaproteobacteria;Myxococcales;Myxococcales_unclassified;Myxococcales_unclassified;	2	2	3	3	3	0	5	0	10	0	2	0	0	4	4	4	1	1	1	4	4	1	5	1	0	0	0
OTU01963	Bacteria;Actinobacteria;Actinobacteria;Acidimicrobiales;Iamiaceae;Aquihabitans;	5	2	4	3	1	0	1	4	3	2	1	3	1	2	0	0	1	0	4	2	1	0	0	0	20	0	0
OTU01953	Bacteria;Proteobacteria;Gammaproteobacteria;Xanthomonadales;Xanthomonadaceae;Aspromonas;	2	2	2	1	3	0	2	5	0	0	1	11	0	4	3	1	7	0	3	4	3	2	1	3	0	0	0
OTU01962	Bacteria;Chloroflexi;Anaerolineae;Anaerolineales;Anaerolineaceae;Anaerolineaceae_unclassified;	1	2	3	8	1	0	4	3	6	1	6	1	3	4	2	0	2	1	5	0	3	0	0	2	0	0	2
OTU01950	Bacteria;Bacteria_unclassified;Bacteria_unclassified;Bacteria_unclassified;Bacteria_unclassified;Bacteria_unclassified;	8	0	1	0	9	0	0	1	0	4	2	0	0	0	0	0	2	0	0	16	1	1	9	3	3	0	0
OTU01958	Bacteria;Proteobacteria;Alphaproteobacteria;Sphingomonadales;Sphingomonadaceae;Sphingomonas;	11	2	3	1	3	5	4	3	5	0	0	0	1	3	0	0	5	0	2	4	2	2	1	0	0	0	3
OTU01954	Bacteria;Planctomycetes;Planctomycetia;Planctomycetales;Planctomycetaceae;Pirellula;	0	8	1	5	1	0	4	2	2	3	2	5	3	0	8	0	5	1	2	1	0	3	3	1	0	0	0
OTU01974	Bacteria;Bacteria_unclassified;Bacteria_unclassified;Bacteria_unclassified;Bacteria_unclassified;Bacteria_unclassified;	5	3	6	5	3	0	0	2	1	1	1	0	7	0	0	4	0	3	0	9	1	2	3	3	0	0	0
OTU01967	Bacteria;Chloroflexi;Chloroflexi_unclassified;Chloroflexi_unclassified;Chloroflexi_unclassified;Chloroflexi_unclassified;	1	11	4	3	5	0	0	3	1	0	0	2	1	2	10	2	1	0	9	2	0	0	0	2	0	0	0
OTU01980	Bacteria;Actinobacteria;Actinobacteria;Actinomycetales;Mycobacteriaceae;Mycobacterium;	3	3	7	4	2	4	0	2	2	6	3	1	5	0	3	1	0	2	3	3	0	1	3	1	0	0	0
OTU01979	Bacteria;Planctomycetes;Phycisphaerae;Phycisphaerales;Phycisphaeraceae;Phycisphaera;	2	2	5	3	1	0	0	3	0	2	4	3	4	2	1	2	3	0	1	1	5	2	2	0	0	3	8
OTU01968	Bacteria;Proteobacteria;Deltaproteobacteria;Bdellovibrionales;Bdellovibrionaceae;Vampirovibrio;	4	1	0	3	2	0	0	6	0	4	5	3	7	0	7	3	0	1	6	0	0	5	2	0	0	0	0
OTU01976	Bacteria;Bacteroidetes;Cytophagia;Cytophagales;Chryseolinea;Chryseolinea_unclassified;	4	2	1	2	2	0	11	1	1	2	5	1	4	0	8	2	0	0	1	0	1	4	4	3	0	0	0
OTU01970	Bacteria;Chloroflexi;Thermomicrobia;Thermomicrobia_unclassified;Thermomicrobia_unclassified;Thermomicrobia_unclassified;	1	8	0	8	3	0	0	3	1	0	3	2	2	1	0	2	6	5	0	2	1	5	4	2	0	0	0
OTU01973	Bacteria;Planctomycetes;Planctomycetia;Planctomycetales;Planctomycetaceae;Thermogutta;	2	2	2	3	0	1	0	4	1	5	8	2	2	5	5	2	5	0	1	1	2	6	0	0	0	0	0
OTU01991	Bacteria;Bacteria_unclassified;Bacteria_unclassified;Bacteria_unclassified;Bacteria_unclassified;Bacteria_unclassified;	0	0	0	6	9	0	0	12	0	0	7	2	0	0	1	2	8	0	1	0	0	3	6	2	0	0	0
OTU01988	Bacteria;Actinobacteria;Actinobacteria;Actinomycetales;Propionibacteriaceae;Propionibacterium;	0	0	3	0	1	23	0	0	0	5	0	0	0	0	0	0	0	3	1	0	0	0	0	0	11	3	9
OTU01987	Bacteria;Candidatus_Saccharibacteria;Candidatus_Saccharibacteria_unclassified;Candidatus_Saccharibacteria_unclassified;Candidatus_Saccharibacteria_unclassified;Candidatus_Saccharibacteria_unclassified;	9	1	1	1	8	7	0	0	0	0	6	0	17	3	0	2	1	0	3	0	0	0	0	0	0	0	0
OTU01969	Bacteria;Verrucomicrobia;Verrucomicrobiae;Verrucomicrobiales;Verrucomicrobiaceae;Verrucomicrobiaceae_unclassified;	9	3	3	4	0	0	1	0	0	1	7	3	0	1	2	0	8	0	4	0	3	1	0	3	0	0	6
OTU01972	Bacteria;Proteobacteria;Alphaproteobacteria;Rhizobiales;Rhizobiales_unclassified;Rhizobiales_unclassified;	1	5	5	4	2	0	1	1	4	1	0	0	0	3	0	2	2	7	1	3	7	3	5	2	0	0	0
OTU01981	Bacteria;Proteobacteria;Alphaproteobacteria;Rhizobiales;Phyllobacteriaceae;Mesorhizobium;	1	10	6	5	0	1	1	1	1	2	4	0	0	4	0	4	1	2	1	1	10	3	0	1	0	0	0
OTU01989	Bacteria;Bacteria_unclassified;Bacteria_unclassified;Bacteria_unclassified;Bacteria_unclassified;Bacteria_unclassified;	0	0	0	13	0	4	0	0	0	0	17	1	4	2	17	0	1	0	0	0	0	0	0	0	0	0	0
OTU01986	Bacteria;Bacteria_unclassified;Bacteria_unclassified;Bacteria_unclassified;Bacteria_unclassified;Bacteria_unclassified;	0	0	0	10	0	1	3	0	2	0	2	1	1	20	2	0	0	1	3	2	7	0	1	3	0	0	0
OTU01966	Bacteria;Armatimonadetes;Armatimonadetes_gp5;Armatimonadetes_gp5_unclassified;Armatimonadetes_gp5_unclassified;Armatimonadetes_gp5_unclassified;	0	1	1	9	1	0	0	0	0	0	1	0	3	1	0	9	3	5	0	1	3	1	0	3	17	0	0
OTU01978	Bacteria;Proteobacteria;Alphaproteobacteria;Caulobacterales;Caulobacteraceae;Phenylobacterium;	0	2	4	4	5	3	7	1	0	0	3	1	2	3	6	1	3	0	0	4	8	0	0	2	0	0	0
OTU01983	Bacteria;Bacteroidetes;Cytophagia;Cytophagales;Flammeovirgaceae;Flammeovirgaceae_unclassified;	0	0	1	1	0	0	0	2	0	5	0	0	0	2	3	0	0	3	0	0	41	0	0	1	0	0	0
OTU01992	Bacteria;Chloroflexi;Thermomicrobia;Sphaerobacterales;Sphaerobacteraceae;Sphaerobacter;	0	0	4	3	0	2	5	1	0	0	1	4	0	8	6	2	8	0	1	3	4	1	0	1	0	0	5
OTU01977	Bacteria;Bacteroidetes;Flavobacteriia;Flavobacteriales;Flavobacteriaceae;Chryseobacterium;	0	0	0	2	3	0	0	2	0	11	10	0	0	0	0	13	0	17	0	0	0	1	0	0	0	0	0
OTU01975	Bacteria;Chloroflexi;Chloroflexia;Chloroflexales;Chloroflexaceae;Roseiflexus;	0	0	0	1	0	0	9	3	9	6	2	4	2	8	5	2	1	0	3	1	0	1	0	2	0	0	0
OTU01985	Bacteria;BRC1;BRC1_unclassified;BRC1_unclassified;BRC1_unclassified;BRC1_unclassified;	0	5	0	5	4	0	2	1	0	0	3	2	3	2	2	1	7	8	5	1	0	4	1	3	0	0	0
OTU01982	Bacteria;Bacteroidetes;Sphingobacteriia;Sphingobacteriales;Chitinophagaceae;Filimonas;	0	0	0	0	0	0	0	0	3	0	12	31	6	0	0	0	0	4	0	2	0	0	1	0	0	0	0
OTU01971	Bacteria;Candidatus_Saccharibacteria;Candidatus_Saccharibacteria_unclassified;Candidatus_Saccharibacteria_unclassified;Candidatus_Saccharibacteria_unclassified;Candidatus_Saccharibacteria_unclassified;	0	0	0	0	3	0	1	0	0	0	0	0	0	0	1	0	0	0	0	0	0	0	0	54	0	0	0
OTU01990	Bacteria;Planctomycetes;Planctomycetia;Planctomycetales;Planctomycetaceae;Zavarzinella;	2	6	1	2	2	2	3	1	2	3	6	2	8	5	1	1	1	1	3	1	0	4	2	0	0	0	0
OTU01984	Bacteria;Proteobacteria;Alphaproteobacteria;Parvularculales;Parvularculaceae;Parvularculaceae_unclassified;	0	1	1	2	2	5	1	0	1	0	4	2	2	2	2	4	7	0	2	2	4	9	1	5	0	0	0
OTU02011	Bacteria;Cyanobacteria/Chloroplast;Cyanobacteria;Cyanobacteria_unclassified;Cyanobacteria_unclassified;Cyanobacteria_unclassified;	0	0	0	0	0	0	0	0	0	0	0	0	0	0	0	0	0	57	0	0	0	1	0	0	0	0	0
OTU01998	Bacteria;Acidobacteria;Acidobacteria_Gp4;Gp4;Gp4_unclassified;Gp4_unclassified;	2	4	0	2	0	0	0	0	1	15	2	2	0	1	2	0	1	6	0	4	1	2	3	1	8	0	1
OTU02014	Bacteria;Candidatus_Saccharibacteria;Candidatus_Saccharibacteria_unclassified;Candidatus_Saccharibacteria_unclassified;Candidatus_Saccharibacteria_unclassified;Candidatus_Saccharibacteria_unclassified;	0	2	0	0	3	7	0	0	0	0	0	23	2	4	0	1	0	0	8	3	0	0	2	3	0	0	0
OTU02010	Bacteria;Bacteroidetes;Sphingobacteriia;Sphingobacteriales;Sphingobacteriaceae;Pedobacter;	2	1	2	0	2	1	3	10	1	0	0	10	0	7	3	0	1	0	4	2	0	4	1	0	4	0	0
OTU01993	Bacteria;Proteobacteria;Deltaproteobacteria;Myxococcales;Nannocystaceae;Nannocystis;	0	5	3	2	0	3	2	1	0	1	3	0	3	2	2	2	0	1	0	0	1	4	3	1	0	19	0
OTU02012	Bacteria;Proteobacteria;Alphaproteobacteria;Rhizobiales;Rhizobiales_unclassified;Rhizobiales_unclassified;	0	0	8	1	0	0	0	3	1	0	1	3	3	1	2	1	0	0	1	2	2	3	0	4	21	0	1
OTU01994	Bacteria;Candidatus_Saccharibacteria;Candidatus_Saccharibacteria_unclassified;Candidatus_Saccharibacteria_unclassified;Candidatus_Saccharibacteria_unclassified;Candidatus_Saccharibacteria_unclassified;	0	6	1	5	6	6	8	1	3	0	4	2	5	0	1	2	1	1	4	1	0	0	1	0	0	0	0
[truncated: 10,458 more rows]
